# Supplementary material for: Transcript profiling of common bean (Phaseolus vulgaris L.) using the GeneChip® Soybean Genome Array: optimizing analysis by masking biased probes
Source: BMC Plant Biol. 2010 May 7;10:85. doi: 10.1186/1471-2229-10-85 (PMC3017814; doi:10.1186/1471-2229-10-85)
Supplement: Additional file 1 — Soybean genes differentially expressed among nodule, root, and leaf. A table listing genes (probe sets) that were differentially expressed among nodule, root, and leaf (p-value < 0.0001, FDR < 0.0015, ≥ 2 fold difference) including corresponding p-values, FDR values, log ratios, and MapMan functional classes for soybean. [file 1471-2229-10-85-S1.TXT]

Gm_ID	P-Value	BH FDR	Log2(Gm(N/L))	Log2(Gm(N/R))	Log2(Gm(R/L))	MapMan_Class	DESCRIPTION
GmaAffx.997.1.S1_at	0.00002665	0.0001105	-0.6	-2.9	2.3	not assigned.unknown	not assigned.unknown
GmaAffx.9950.1.S1_at	1.23E-07	0.000002024	-4.8	0.2	-5	misc.GCN5-related N-acetyltransferase	GCN5-related N-acetyltransferase (GNAT) family protein similar to GCN5-related N-acetyltransferase (GNAT) family-like protein [Oryza sativa (japonica cultivar-group)] (GB:BAC84763.1); similar to Os07g0264800 [Oryza sativa (japonica cultivar-group)] (GB:N
GmaAffx.9944.1.S1_at	1.52E-07	0.000002307	0	-3.1	3.1	cell wall.pectin*esterases.misc	pectinesterase family protein similar to pectinesterase family protein [Arabidopsis thaliana] (TAIR:AT5G51490.1); similar to Pectinesterase-2 precursor (Pectin methylesterase) (PE) (GB:O04887); contains InterPro domain Virulence factor, pectin lyase fold
GmaAffx.9944.1.S1_at	1.52E-07	0.000002307	0	-3.1	3.1	cell wall.pectin*esterases.PME	pectinesterase family protein similar to pectinesterase family protein [Arabidopsis thaliana] (TAIR:AT2G47550.1); similar to pectinesterase family protein [Arabidopsis thaliana] (TAIR:AT4G02330.1); similar to papillar cell-specific pectin methylesterase
GmaAffx.9944.1.S1_at	1.52E-07	0.000002307	0	-3.1	3.1	misc.invertase/pectin methylesterase inhibitor family protein	invertase/pectin methylesterase inhibitor family protein similar to invertase/pectin methylesterase inhibitor family protein [Arabidopsis thaliana] (TAIR:AT2G01610.1); similar to 21 kDa protein precursor (1.2 protein) (GB:P17407); contains InterPro domai
GmaAffx.9911.1.S1_at	9.58E-09	3.56E-07	4.7	3.2	1.5	not assigned.unknown	similar to transducin family protein / WD-40 repeat family protein [Arabidopsis thaliana] (TAIR:AT5G05570.1); similar to Os07g0693700 [Oryza sativa (japonica cultivar-group)] (GB:NP_001060732.1); similar to hypothetical protein [Oryza sativa (japonica
GmaAffx.99.4.S1_at	0.00002545	0.0001066	-2.9	-2.5	-0.4	not assigned.no ontology	translationally controlled tumor family protein similar to TCTP (TRANSLATIONALLY CONTROLLED TUMOR PROTEIN) [Arabidopsis thaliana] (TAIR:AT3G16640.1); similar to Translationally-controlled tumor protein homolog (TCTP) (GB:Q5J907); contains InterPro domain
GmaAffx.99.1.S1_s_at	0.0000226	0.00009695	-1.3	1.2	-2.5	protein.synthesis.misc ribososomal protein	40S ribosomal protein S3 (RPS3C) Identical to 40S ribosomal protein S3-3 (RPS3C) [Arabidopsis Thaliana] (GB:Q9FJA6); similar to 40S ribosomal protein S3 (RPS3A) [Arabidopsis thaliana] (TAIR:AT2G31610.1); similar to ribosomal protein S3 [Medicago truncatu
GmaAffx.99.1.S1_at	0.00002183	0.00009436	-1.1	0.1	-1.1	protein.synthesis.misc ribososomal protein	40S ribosomal protein S3 (RPS3C) Identical to 40S ribosomal protein S3-3 (RPS3C) [Arabidopsis Thaliana] (GB:Q9FJA6); similar to 40S ribosomal protein S3 (RPS3A) [Arabidopsis thaliana] (TAIR:AT2G31610.1); similar to ribosomal protein S3 [Medicago truncatu
GmaAffx.9861.1.S1_at	0.000000565	0.000005823	-1.1	-1.4	0.2	signalling.receptor kinases.leucine rich repeat VIII-2	protein kinase family protein similar to protein kinase family protein [Arabidopsis thaliana] (TAIR:AT1G16670.1); similar to putative receptor ser/thr protein [Oryza sativa (japonica cultivar-group)] (GB:AAP06827.1); contains InterPro domain Protein kin
GmaAffx.9859.1.S1_at	2.59E-09	1.55E-07	3.4	3.7	-0.3	DNA.repair	HhH-GPD base excision DNA repair family protein similar to Os09g0101100 [Oryza sativa (japonica cultivar-group)] (GB:NP_001062549.1); contains InterPro domain DNA glycosylase; (InterPro:IPR011257)
GmaAffx.9859.1.S1_at	2.59E-09	1.55E-07	3.4	3.7	-0.3	nucleotide metabolism.degradation	inosine-uridine preferring nucleoside hydrolase family protein similar to inosine-uridine preferring nucleoside hydrolase family protein [Arabidopsis thaliana] (TAIR:AT1G05620.1); similar to putative inosine-uridine preferring nucleoside hydrolase [Zea m
GmaAffx.9801.1.A1_at	0.000001134	0.000009754	2.6	0.8	1.8	not assigned.no ontology	DNA-binding protein-related similar to DNA-binding protein-related [Arabidopsis thaliana] (TAIR:AT4G28440.1); similar to Os01g0238600 [Oryza sativa (japonica cultivar-group)] (GB:NP_001042538.1); similar to unknown [Medicago sativa] (GB:AAZ32857.1); sim
GmaAffx.9752.1.S1_at	0.000001031	0.000009078	1.2	-1.2	2.4	not assigned.unknown	DVL4/RTFL17 (ROTUNDIFOLIA LIKE 17) similar to DVL5/RTFL15 (ROTUNDIFOLIA LIKE 15) [Arabidopsis thaliana] (TAIR:AT1G68825.1); contains InterPro domain DVL; (InterPro:IPR012552)
GmaAffx.9717.2.S1_at	0.00001752	0.00007934	-1.2	0.3	-1.5	major CHO metabolism.degradation.starch.starch cleavage	AMY3/ATAMY3 (ALPHA-AMYLASE-LIKE 3); alpha-amylase Encodes a plastid-localized &#945;-amylase. Expression is reduced in the SEX4 mutant. Loss of function mutations show normal diurnal pattern of starch accumulation/degradation. Expression follows circadi
GmaAffx.9717.1.A1_at	0.000003778	0.00002427	-0.8	0.7	-1.5	major CHO metabolism.degradation.starch.starch cleavage	AMY3/ATAMY3 (ALPHA-AMYLASE-LIKE 3); alpha-amylase Encodes a plastid-localized &#945;-amylase. Expression is reduced in the SEX4 mutant. Loss of function mutations show normal diurnal pattern of starch accumulation/degradation. Expression follows circadi
GmaAffx.9618.1.S1_at	0.00001484	0.00006956	3.6	2.1	1.6	not assigned.unknown	not assigned.unknown
GmaAffx.9605.1.S1_at	2.75E-09	1.62E-07	5.7	0.7	5	not assigned.unknown	not assigned.unknown
GmaAffx.9568.2.S1_at	2.35E-09	1.46E-07	-5.6	0	-5.6	hormone metabolism.abscisic acid.synthesis-degradation.degradation. 8-hydroxylase	CYP707A1 (cytochrome P450, family 707, subfamily A, polypeptide 1); oxygen binding Encodes a protein with ABA 8'-hydroxylase activity, involved in ABA catabolism. Member of the CYP707A gene family. CYP707A1 appears to play an important role in determining
GmaAffx.9568.2.S1_at	2.35E-09	1.46E-07	-5.6	0	-5.6	hormone metabolism.brassinosteroid.synthesis-degradation.BRs.metabolic regulation	CYP72C1 (cytochrome P450, family 72, subfamily C, polypeptide 1); oxygen binding Encodes a protein with similarity to other cytochrome P450's and is a homolog of BAS1. Over expression causes a dwarf phenotype resembling brassinolide resistant mutants. Dou
GmaAffx.9568.2.S1_at	2.35E-09	1.46E-07	-5.6	0	-5.6	hormone metabolism.brassinosteroid.synthesis-degradation.sterols.CYP51	putative obtusifoliol 14-alpha demethylase. Expressed pseudogene. pseudogene, obtusifoliol 14-alpha demethylase, putative, similar to obtusifoliol 14-alpha demethylase GI:14624983 from (Arabidopsis thaliana); blastp match of 72% identity and 1.9e-177 P-va
GmaAffx.9568.2.S1_at	2.35E-09	1.46E-07	-5.6	0	-5.6	hormone metabolism.gibberelin.synthesis-degradation.ent-kaurene oxidase	GA3 (GA REQUIRING 3); oxygen binding Encodes a member of the CYP701A cytochrome p450 family that is involved in later steps of the gibberellin biosynthetic pathway. Identical to Ent-kaurene oxidase (EC 1.14.13.78) (AtKO1) (Cytochrome P450 701A3) (KO1) [Ar
GmaAffx.9568.2.S1_at	2.35E-09	1.46E-07	-5.6	0	-5.6	hormone metabolism.gibberelin.synthesis-degradation.ent-kaurenoic acid hydroxylase/oxygenase	CYP88A3 (ENT-KAURENOIC ACID HYDROXYLASE 1); oxygen binding Encodes an ent-kaurenoic acid hydroxylase, a member of the CYP88A cytochrome p450 family. Identical to Ent-kaurenoic acid oxidase 1 (EC 1.14.13.79) (AtKAO1) (Cytochrome P450 88A3) (KAO1) [Arabido
GmaAffx.9568.2.S1_at	2.35E-09	1.46E-07	-5.6	0	-5.6	misc.cytochrome P450	CYP78A8 (cytochrome P450, family 78, subfamily A, polypeptide 8); oxygen binding member of CYP78A similar to CYP78A9 (CYTOCHROME P450 78A9), oxygen binding [Arabidopsis thaliana] (TAIR:AT3G61880.1); similar to CYP78A6 (cytochrome P450, family 78, subfamil
GmaAffx.9568.2.S1_at	2.35E-09	1.46E-07	-5.6	0	-5.6	RNA.regulation of transcription.Nucleosome/chromatin assembly factor group	ATHMG (HIGH MOBILITY GROUP, STRUCTURE-SPECIFIC RECOGNITION PROTEIN 1); transcription factor encodes a component of the FAcilitates Chromatin Transcription (FACT) complex, SSRP1 Identical to FACT complex subunit SSRP1 (Facilitates chromatin transcription c
GmaAffx.9568.2.S1_at	2.35E-09	1.46E-07	-5.6	0	-5.6	secondary metabolism.flavonoids.dihydroflavonols	CYP706A4 (cytochrome P450, family 706, subfamily A, polypeptide 4); oxygen binding member of CYP706A similar to CYP706A6 (cytochrome P450, family 706, subfamily A, polypeptide 6), oxygen binding [Arabidopsis thaliana] (TAIR:AT4G12320.1); similar to CYP706
GmaAffx.9568.2.S1_at	2.35E-09	1.46E-07	-5.6	0	-5.6	secondary metabolism.flavonoids.dihydroflavonols.flavonoid 3'-monooxygenase	TT7 (TRANSPARENT TESTA 7); flavonoid 3'-monooxygenase/ oxygen binding Required for flavonoid 3' hydroxylase activity. Identical to Flavonoid 3'-monooxygenase (EC 1.14.13.21) (Flavonoid 3'-hydroxylase) (AtF3'H) (Cytochrome P450 75B1) (TRANSPARENT TESTA 7 p
GmaAffx.9568.2.S1_at	2.35E-09	1.46E-07	-5.6	0	-5.6	secondary metabolism.phenylpropanoids.lignin biosynthesis.C3H	CYP98A8 (cytochrome P450, family 98, subfamily A, polypeptide 8); oxygen binding member of CYP98A similar to CYP98A9 (cytochrome P450, family 98, subfamily A, polypeptide 9), oxygen binding [Arabidopsis thaliana] (TAIR:AT1G74550.1); similar to cytochrome
GmaAffx.9568.2.S1_at	2.35E-09	1.46E-07	-5.6	0	-5.6	secondary metabolism.phenylpropanoids.lignin biosynthesis.C4H	ATC4H (CINNAMATE-4-HYDROXYLASE) Encodes a cinnamate-4-hydroxylase. Identical to Trans-cinnamate 4-monooxygenase (EC 1.14.13.11) (Cinnamic acid 4- hydroxylase) (CA4H) (C4H) (P450C4H) (Cytochrome P450 73) (CYP73A5) [Arabidopsis Thaliana] (GB:P92994;GB:O0499
GmaAffx.9568.2.S1_at	2.35E-09	1.46E-07	-5.6	0	-5.6	secondary metabolism.phenylpropanoids.lignin biosynthesis.F5H	FAH1 (FERULATE-5-HYDROXYLASE 1); ferulate 5-hydroxylase encodes ferulate 5-hydroxylase (F5H). Involved in lignin biosynthesis. Identical to Cytochrome P450 84A1 (EC 1.14.-.-) (Ferulate-5-hydroxylase) (F5H) (CYP84A1) [Arabidopsis Thaliana] (GB:Q42600); si
GmaAffx.9568.2.S1_at	2.35E-09	1.46E-07	-5.6	0	-5.6	secondary metabolism.sulfur-containing.glucosinolates	CYP79A2 (CYTOCHROME P450 79A2); oxygen binding Encodes cytochrome P450 CYP79A2. Identical to Cytochrome P450 79A2 (EC 1.-.-.-) (CYP79A2) [Arabidopsis Thaliana] (GB:Q9FLC8;GB:Q9M4Y7); similar to CYP79A3P (cytochrome P450, family 79, subfamily A, polypeptid
GmaAffx.9568.2.S1_at	2.35E-09	1.46E-07	-5.6	0	-5.6	transporter.sugars	ANTR2 (anion transporter 2); organic anion transporter similar to inorganic phosphate transporter, putative [Arabidopsis thaliana] (TAIR:AT2G29650.1); similar to Na+/Pi transporter [Thellun (GB:ABK51380.1); similar to Major facilitator superfamily MFS_1
GmaAffx.9568.1.S1_at	0.00003106	0.0001248	-4.1	0	-4.1	misc.cytochrome P450	CYP71A21 (cytochrome P450, family 71, subfamily A, polypeptide 21); oxygen binding putative cytochrome P450 Identical to Cytochrome P450 71A21 (EC 1.14.-.-) (CYP71A21) [Arabidopsis Thaliana] (GB:Q9STL2); similar to CYP71A22 (cytochrome P450, family 71, s
GmaAffx.9568.1.S1_at	0.00003106	0.0001248	-4.1	0	-4.1	RNA.regulation of transcription.Nucleosome/chromatin assembly factor group	ATHMG (HIGH MOBILITY GROUP, STRUCTURE-SPECIFIC RECOGNITION PROTEIN 1); transcription factor encodes a component of the FAcilitates Chromatin Transcription (FACT) complex, SSRP1 Identical to FACT complex subunit SSRP1 (Facilitates chromatin transcription c
GmaAffx.9568.1.S1_at	0.00003106	0.0001248	-4.1	0	-4.1	secondary metabolism.flavonoids.dihydroflavonols	CYP706A4 (cytochrome P450, family 706, subfamily A, polypeptide 4); oxygen binding member of CYP706A similar to CYP706A6 (cytochrome P450, family 706, subfamily A, polypeptide 6), oxygen binding [Arabidopsis thaliana] (TAIR:AT4G12320.1); similar to CYP706
GmaAffx.9568.1.S1_at	0.00003106	0.0001248	-4.1	0	-4.1	secondary metabolism.phenylpropanoids.lignin biosynthesis.C3H	CYP98A8 (cytochrome P450, family 98, subfamily A, polypeptide 8); oxygen binding member of CYP98A similar to CYP98A9 (cytochrome P450, family 98, subfamily A, polypeptide 9), oxygen binding [Arabidopsis thaliana] (TAIR:AT1G74550.1); similar to cytochrome
GmaAffx.9568.1.S1_at	0.00003106	0.0001248	-4.1	0	-4.1	secondary metabolism.phenylpropanoids.lignin biosynthesis.F5H	FAH1 (FERULATE-5-HYDROXYLASE 1); ferulate 5-hydroxylase encodes ferulate 5-hydroxylase (F5H). Involved in lignin biosynthesis. Identical to Cytochrome P450 84A1 (EC 1.14.-.-) (Ferulate-5-hydroxylase) (F5H) (CYP84A1) [Arabidopsis Thaliana] (GB:Q42600); sim
GmaAffx.9568.1.S1_at	0.00003106	0.0001248	-4.1	0	-4.1	secondary metabolism.sulfur-containing.glucosinolates	CYP79A2 (CYTOCHROME P450 79A2); oxygen binding Encodes cytochrome P450 CYP79A2. Identical to Cytochrome P450 79A2 (EC 1.-.-.-) (CYP79A2) [Arabidopsis Thaliana] (GB:Q9FLC8;GB:Q9M4Y7); similar to CYP79A3P (cytochrome P450, family 79, subfamily A, polypeptid
GmaAffx.9545.3.S1_s_at	0.00008193	0.0002691	2.4	-0.1	2.5	misc.UDP glucosyl and glucoronyl transferases	GAUT4 (Galacturonosyltransferase 4); polygalacturonate 4-alpha-galacturonosyltransferase/ transferase, transferring glycosyl groups Encodes a protein with putative galacturonosyltransferase activity. similar to GAUT1/LGT1 (Galacturonosyltransferase 1),
GmaAffx.9545.1.S1_at	0.00003964	0.0001509	1.7	-1.1	2.8	misc.UDP glucosyl and glucoronyl transferases	GAUT4 (Galacturonosyltransferase 4); polygalacturonate 4-alpha-galacturonosyltransferase/ transferase, transferring glycosyl groups Encodes a protein with putative galacturonosyltransferase activity. similar to GAUT1/LGT1 (Galacturonosyltransferase 1),
GmaAffx.9536.1.S1_at	0.00002933	0.0001193	-1.3	-3.7	2.4	not assigned.unknown	similar to unknown protein [Arabidopsis thaliana] (TAIR:AT3G01670.1); similar to conserved hypothetical protein [Medicago truncatula] (GB:ABD32254.1); contains domain NUCLEOREDOXIN (PTHR13871:SF2); contains domain THIOREDOXIN (PTHR13871)
GmaAffx.9524.1.A1_at	0.000002641	0.00001843	1.7	1.3	0.3	not assigned.unknown	not assigned.unknown
GmaAffx.9522.1.A1_at	0.00003243	0.000129	-2.4	-2.2	-0.2	not assigned.unknown	not assigned.unknown
GmaAffx.9500.1.S1_at	0.000001126	0.000009716	1.3	-0.5	1.8	protein.postranslational modification	ANP1 (NPK1-RELATED PROTEIN KINASE 1S); kinase NPK1-related protein kinase 1S Identical to Mitogen-activated protein kinase kinase kinase ANP1 (EC 2.7.11.25) (Arabidopsis NPK1-related kinase 1) (ANP1) [Arabidopsis Thaliana] (GB:O22040;GB:O04030;GB:O22039;
GmaAffx.9486.1.A1_at	0.00001264	0.00006137	1.2	0	1.2	not assigned.unknown	not assigned.unknown
GmaAffx.9475.1.A1_s_at	0.00006467	0.0002228	1.3	0.2	1.1	not assigned.unknown	not assigned.unknown
GmaAffx.9437.1.S1_at	7.34E-07	0.00000705	4	2.3	1.7	amino acid metabolism.synthesis.aspartate family.methionine.S-adenosylmethionine synthetase	SAM1 (S-adenosylmethionine synthetase 1); methionine adenosyltransferase encodes a S-adenosylmethionine synthetase. SAM1 is regulated by protein S-nitrosylation. The covalent binding of nitric oxide (NO) to the Cys114 residue inhibits the enzyme activity
GmaAffx.943.1.A1_at	0.000005267	0.00003113	-3.5	1.8	-5.3	not assigned.unknown	not assigned.unknown
GmaAffx.9400.2.S1_at	0.00009559	0.0003055	-0.7	-2	1.3	cell wall.degradation.mannan-xylose-arabinose-fucose	BGAL9 (BETA GALACTOSIDASE 9); beta-galactosidase putative beta-galactosidase similar to BGAL1 (BETA GALACTOSIDASE 1), beta-galactosidase [Arabidopsis thaliana] (TAIR:AT3G13750.1); similar to BGAL8 (beta-glactosidase 8), beta-galactosidase [Arabidopsis tha
GmaAffx.9400.2.S1_at	0.00009559	0.0003055	-0.7	-2	1.3	cell.cycle	CAK1AT (CDK-ACTIVATING KINASE 1AT); kinase/ protein serine/threonine kinase Encodes a CDK-activating kinase that regulates root initial cell differentiation. Phosphorylates CDKD2 and CDKD3, but not CDKD1. Controls CDK activities and basal transcription.
GmaAffx.9400.2.S1_at	0.00009559	0.0003055	-0.7	-2	1.3	cell.division	AT;CDCKD;3/CAK2AT/CDKD1;3 (CYCLIN-DEPENDENT KINASE D1;3); kinase/ protein kinase similar to AT,CDKD,1/CAK3AT/CDKD1,1 (CYCLIN-DEPENDENT KINASE D1,1), kinase [Arabidopsis thaliana] (TAIR:AT1G73690.1); similar to CDK-activating kinase [Medicago sativa subsp
GmaAffx.9400.2.S1_at	0.00009559	0.0003055	-0.7	-2	1.3	cell.organisation	CAK1AT (CDK-ACTIVATING KINASE 1AT); kinase/ protein serine/threonine kinase Encodes a CDK-activating kinase that regulates root initial cell differentiation. Phosphorylates CDKD2 and CDKD3, but not CDKD1. Controls CDK activities and basal transcription.
GmaAffx.9400.2.S1_at	0.00009559	0.0003055	-0.7	-2	1.3	development.unspecified	IRE (INCOMPLETE ROOT HAIR ELONGATION); kinase Encodes a protein with a serine/threonine kinase domain. There are two other closely related members in Arabidopsis. Knock-out mutation results in incomplete root hair elongation. Expression is found all orga
GmaAffx.9400.2.S1_at	0.00009559	0.0003055	-0.7	-2	1.3	glycolysis.PEPCK	PPCK2 (PHOSPHOENOLPYRUVATE CARBOXYLASE KINASE 2); kinase Encodes a second Arabidopsis phosphoenolpyruvate carboxylase kinase gene product with a different expression pattern from PPCK1. Expression of the gene is upregulated by exposure of the plant to lig
GmaAffx.9400.2.S1_at	0.00009559	0.0003055	-0.7	-2	1.3	hormone metabolism.auxin.induced-regulated-responsive-activated	WAG1; kinase The WAG1 and its homolog, WAG2 each encodes a protein-serine/threonine kinase that are nearly 70% identical to PsPK3 protein. All three together with CsPK3 belong to PsPK3-type kinases. At the N-terminus, all four possess a serine/threonine-r
GmaAffx.9400.2.S1_at	0.00009559	0.0003055	-0.7	-2	1.3	hormone metabolism.brassinosteroid.signal transduction.BRI	BRL3 (BRI1-LIKE 3); protein binding / protein kinase Similar to BRI, brassinosteroid receptor protein. Identical to Serine/threonine-protein kinase BRI1-like 3 precursor (EC 2.7.11.1) (BRASSINOSTEROID INSENSITIVE 1-like protein 3) (BRL3) [Arabidopsis Thal
GmaAffx.9400.2.S1_at	0.00009559	0.0003055	-0.7	-2	1.3	hormone metabolism.brassinosteroid.signal transduction.other	BAK1 (BRI1-ASSOCIATED RECEPTOR KINASE); kinase Leu-rich receptor Serine/threonine protein kinase. Component of BR signaling that interacts with BRI1 in vitro and in vivo to form a heterodimer. Brassinolide-dependent association of BRI1 and BAK1 in vivo.
GmaAffx.9400.2.S1_at	0.00009559	0.0003055	-0.7	-2	1.3	lipid metabolism.lipid degradation.lysophospholipases.glycerophosphodiester phosphodiesterase	protein kinase family protein / glycerophosphoryl diester phosphodiesterase family protein similar to glycerophosphoryl diester phosphodiesterase family protein [Arabidopsis thaliana] (TAIR:AT5G55480.1); similar to glycerophosphoryl diester phosphodiest
GmaAffx.9400.2.S1_at	0.00009559	0.0003055	-0.7	-2	1.3	misc.gluco-, galacto- and mannosidases	BGAL9 (BETA GALACTOSIDASE 9); beta-galactosidase putative beta-galactosidase similar to BGAL1 (BETA GALACTOSIDASE 1), beta-galactosidase [Arabidopsis thaliana] (TAIR:AT3G13750.1); similar to BGAL8 (beta-glactosidase 8), beta-galactosidase [Arabidopsis tha
GmaAffx.9400.2.S1_at	0.00009559	0.0003055	-0.7	-2	1.3	misc.myrosinases-lectin-jacalin	lectin protein kinase family protein similar to lectin protein kinase, putative [Arabidopsis thaliana] (TAIR:AT4G04960.1); similar to putative receptor kinase Lecrk [Oryza sativa (japonica cultivar-group)] (GB:BAC84737.1); similar to putative receptor-li
GmaAffx.9400.2.S1_at	0.00009559	0.0003055	-0.7	-2	1.3	protein.postranslational modification	CIPK9 (CBL-INTERACTING PROTEIN KINASE 9); kinase Encodes a CBL-interacting protein kinase with similarity to SOS2 similar to CIPK23 (CBL-INTERACTING PROTEIN KINASE 23), kinase [Arabidopsis thaliana] (TAIR:AT1G30270.2); similar to CBL-interacting protein k
GmaAffx.9400.2.S1_at	0.00009559	0.0003055	-0.7	-2	1.3	protein.postranslational modification.kinase.receptor like cytoplasmatic kinase III	protein kinase, putative similar to protein kinase, putative [Arabidopsis thaliana] (TAIR:AT3G57730.1); similar to OSJNba0093F12.22 [Oryza sativa (japonica cultivar-group)] (GB:CAE03948.3); similar to wall-associated kinase 1 [Triticum aestivum] (GB:AAY3
GmaAffx.9400.2.S1_at	0.00009559	0.0003055	-0.7	-2	1.3	protein.postranslational modification.kinase.receptor like cytoplasmatic kinase IV	CRCK3 (calmodulin-binding receptor-like cytoplasmic kinase 3); kinase high overall homology to CRCK1 similar to CRCK1 (CALMODULIN-BINDING RECEPTOR-LIKE CYTOPLASMIC KINASE 1), kinase [Arabidopsis thaliana] (TAIR:AT5G58940.1); similar to Protein kinase [Med
GmaAffx.9400.2.S1_at	0.00009559	0.0003055	-0.7	-2	1.3	protein.postranslational modification.kinase.receptor like cytoplasmatic kinase IX	protein kinase family protein similar to protein kinase family protein [Arabidopsis thaliana] (TAIR:AT4G25160.1); similar to protein kinase family protein [Arabidopsis thaliana] (TAIR:AT5G61560.1); similar to protein kinase family protein [Arabidopsis th
GmaAffx.9400.2.S1_at	0.00009559	0.0003055	-0.7	-2	1.3	protein.postranslational modification.kinase.receptor like cytoplasmatic kinase V	protein kinase family protein similar to protein kinase family protein [Arabidopsis thaliana] (TAIR:AT2G42960.1); similar to protein kinase family protein [Musa acuminata] (GB:ABF69953.1); similar to putative kinase [Oryza sativa (japonica cultivar-group
GmaAffx.9400.2.S1_at	0.00009559	0.0003055	-0.7	-2	1.3	protein.postranslational modification.kinase.receptor like cytoplasmatic kinase VII	protein kinase, putative similar to protein kinase, putative [Arabidopsis thaliana] (TAIR:AT3G09830.2); similar to Os02g0819600 [Oryza sativa (japonica cultivar-group)] (GB:NP_001048536.1); similar to protein serine/threonine kinase [Lophopyrum elongatum
GmaAffx.9400.2.S1_at	0.00009559	0.0003055	-0.7	-2	1.3	protein.postranslational modification.kinase.receptor like cytoplasmatic kinase VIII	protein kinase, putative similar to kinase [Arabidopsis thaliana] (TAIR:AT3G59350.3); similar to protein kinase 2 [Nicotiana tabacum] (GB:CAE55204.1); contains InterPro domain Protein kinase-like; (InterPro:IPR011009); contains InterPro domain Protein ki
GmaAffx.9400.2.S1_at	0.00009559	0.0003055	-0.7	-2	1.3	protein.postranslational modification.kinase.receptor like cytoplasmatic kinase X	protein kinase family protein similar to protein kinase family protein [Arabidopsis thaliana] (TAIR:AT5G51770.1); similar to Os03g0251700 [Oryza sativa (japonica cultivar-group)] (GB:NP_001049573.1); similar to Protein kinase domain containing protein, e
GmaAffx.9400.2.S1_at	0.00009559	0.0003055	-0.7	-2	1.3	protein.synthesis.misc ribososomal protein	ATPK19/ATPK2 (ARABIDOPSIS THALIANA SERINE/THREONINE PROTEIN KINASE 19, ARABIDOPSIS THALIANA SERINE/THREONINE PROTEIN KINASE 2); kinase Encodes a ribosomal-protein S6 kinase. Gene expression is induced by cold and salt (NaCl). Activation of AtS6k is regul
GmaAffx.9400.2.S1_at	0.00009559	0.0003055	-0.7	-2	1.3	PS.lightreaction.state transition	protein kinase family protein similar to protein kinase family protein [Arabidopsis thaliana] (TAIR:AT1G01540.2); similar to Protein kinase [Medicago truncatula] (GB:ABE93550.1); contains InterPro domain Protein kinase-like; (InterPro:IPR011009); contain
GmaAffx.9400.2.S1_at	0.00009559	0.0003055	-0.7	-2	1.3	signalling.calcium	ATCDPK1; calcium- and calmodulin-dependent protein kinase/ kinase/ protein kinase encodes a calcium-dependent protein kinase whose gene expression is induced by dehydration and high salt. Kinase activity could not be detected in vitro. similar to CPK7 (CA
GmaAffx.9400.2.S1_at	0.00009559	0.0003055	-0.7	-2	1.3	signalling.in sugar and nutrient physiology	AKIN11 (Arabidopsis SNF1 kinase homolog 11, SNF1-RELATED PROTEIN KINASE 1.2); protein kinase encodes a SNF1-related protein kinase that physically interacts with SCF subunit SKP1/ASK1 and 20S proteosome subunit PAD1. It has also been shown to interact wi
GmaAffx.9400.2.S1_at	0.00009559	0.0003055	-0.7	-2	1.3	signalling.light	PHOT1 (phototropin 1); kinase Blue-light photoreceptor. Contains a light activated serine-threonine kinase domain and LOV1 and LOV2 repeats. Mutants are defective in blue-light response. Mediates blue light-induced growth enhancements. PHOT1 and PHOT2 med
GmaAffx.9400.2.S1_at	0.00009559	0.0003055	-0.7	-2	1.3	signalling.MAP kinases	MEK1 (mitogen-activated protein kinase kinase 1); MAP kinase kinase/ kinase Member of MAP Kinase Kinase. Likely functions in a stress-activated MAPK pathway. Can phosphorylate the MAPK AtMPK4, in response to stress. Gets phosphorylated by MEKK1 in respon
GmaAffx.9400.2.S1_at	0.00009559	0.0003055	-0.7	-2	1.3	signalling.receptor kinases.Catharanthus roseus-like RLK1	protein kinase family protein similar to protein kinase family protein [Arabidopsis thaliana] (TAIR:AT5G54380.1); similar to protein kinase, putative [Arabidopsis thaliana] (TAIR:AT5G59700.1); similar to protein kinase, putative [Arabidopsis thaliana] (T
GmaAffx.9400.2.S1_at	0.00009559	0.0003055	-0.7	-2	1.3	signalling.receptor kinases.C-Lectin	protein kinase family protein / C-type lectin domain-containing protein similar to leucine-rich repeat family protein / protein kinase family protein [Arabidopsis thaliana] (TAIR:AT5G49760.1); similar to Os01g0104000 [Oryza sativa (japonica cultivar-grou
GmaAffx.9400.2.S1_at	0.00009559	0.0003055	-0.7	-2	1.3	signalling.receptor kinases.crinkly like	protein kinase family protein similar to protein kinase family protein [Arabidopsis thaliana] (TAIR:AT2G39180.1); similar to Os03g0637800 [Oryza sativa (japonica cultivar-group)] (GB:NP_001050726.1); similar to Putative receptor protein kinase CRINKLY4 p
GmaAffx.9400.2.S1_at	0.00009559	0.0003055	-0.7	-2	1.3	signalling.receptor kinases.DUF 26	protein kinase family protein similar to protein kinase family protein [Arabidopsis thaliana] (TAIR:AT4G11530.1); similar to CRK11 (CYSTEINE-RICH RLK11), kinase [Arabidopsis thaliana] (TAIR:AT4G23190.1); similar to receptor-like protein kinase homolog RK
GmaAffx.9400.2.S1_at	0.00009559	0.0003055	-0.7	-2	1.3	signalling.receptor kinases.extensin	protein kinase family protein similar to protein kinase family protein [Arabidopsis thaliana] (TAIR:AT5G56890.1); similar to putative receptor protein kinase PERK1 [Oryza sativa (japonica cultivar-group)] (GB:BAD22003.1); similar to Os02g0815900 [Oryza s
GmaAffx.9400.2.S1_at	0.00009559	0.0003055	-0.7	-2	1.3	signalling.receptor kinases.legume-lectin	lectin protein kinase family protein similar to lectin protein kinase, putative [Arabidopsis thaliana] (TAIR:AT5G55830.1); similar to OSJNBa0088A01.21 [Oryza sativa (japonica cultivar-group)] (GB:CAD41381.2); similar to lectin-like protein kinase [Populu
GmaAffx.9400.2.S1_at	0.00009559	0.0003055	-0.7	-2	1.3	signalling.receptor kinases.leucine rich repeat I	leucine-rich repeat protein kinase, putative similar to leucine-rich repeat protein kinase, putative [Arabidopsis thaliana] (TAIR:AT5G59680.1); similar to leucine-rich repeat protein kinase, putative [Arabidopsis thaliana] (TAIR:AT5G59650.1); similar to
GmaAffx.9400.2.S1_at	0.00009559	0.0003055	-0.7	-2	1.3	signalling.receptor kinases.leucine rich repeat II	NIK2 (NSP-INTERACTING KINASE 2); protein kinase similar to leucine-rich repeat family protein / protein kinase family protein [Arabidopsis thaliana] (TAIR:AT2G23950.1); similar to NIK1 (NSP-INTERACTING KINASE 1), kinase [Arabidopsis thaliana] (TAIR:AT5G1
GmaAffx.9400.2.S1_at	0.00009559	0.0003055	-0.7	-2	1.3	signalling.receptor kinases.leucine rich repeat III	leucine-rich repeat transmembrane protein kinase, putative similar to leucine-rich repeat transmembrane protein kinase, putative [Arabidopsis thaliana] (TAIR:AT3G20190.1); similar to receptor-like protein kinase [Lycopersicon esculentum] (GB:AAC12254.1);
GmaAffx.9400.2.S1_at	0.00009559	0.0003055	-0.7	-2	1.3	signalling.receptor kinases.leucine rich repeat IX	leucine-rich repeat family protein / protein kinase family protein similar to leucine-rich repeat family protein / protein kinase family protein [Arabidopsis thaliana] (TAIR:AT1G24650.1); similar to leucine-rich repeat protein kinase, putative [Arabidops
GmaAffx.9400.2.S1_at	0.00009559	0.0003055	-0.7	-2	1.3	signalling.receptor kinases.leucine rich repeat V	kinase similar to leucine-rich repeat transmembrane protein kinase, putative [Arabidopsis thaliana] (TAIR:AT1G53730.1); similar to leucine-rich repeat transmembrane protein kinase, putative [Arabidopsis thaliana] (TAIR:AT3G14350.1); similar to Protein ki
GmaAffx.9400.2.S1_at	0.00009559	0.0003055	-0.7	-2	1.3	signalling.receptor kinases.leucine rich repeat VII	leucine-rich repeat transmembrane protein kinase, putative similar to leucine-rich repeat transmembrane protein kinase, putative [Arabidopsis thaliana] (TAIR:AT1G12460.1); similar to putative receptor-like protein kinase [Oryza sativa (japonica cultivar-
GmaAffx.9400.2.S1_at	0.00009559	0.0003055	-0.7	-2	1.3	signalling.receptor kinases.leucine rich repeat VIII-1	leucine-rich repeat transmembrane protein kinase, putative similar to leucine-rich repeat transmembrane protein kinase, putative [Arabidopsis thaliana] (TAIR:AT5G49780.1); similar to leucine-rich repeat transmembrane protein kinase, putative [Arabidopsis
GmaAffx.9400.2.S1_at	0.00009559	0.0003055	-0.7	-2	1.3	signalling.receptor kinases.leucine rich repeat VIII-2	kinase/ protein serine/threonine kinase similar to leucine-rich repeat family protein / protein kinase family protein [Arabidopsis thaliana] (TAIR:AT1G29740.1); similar to leucine-rich repeat transmembrane protein kinase, putative [Arabidopsis thaliana]
GmaAffx.9400.2.S1_at	0.00009559	0.0003055	-0.7	-2	1.3	signalling.receptor kinases.leucine rich repeat X	EMS1 (EXCESS MICROSPOROCYTES1); kinase Leucine-rich repeat receptor protein kinase involved in tapetal cell fate specification. Identical to Leucine-rich repeat receptor protein kinase EXS precursor (EC 2.7.11.1) (Extra sporogenous cells protein) (EXCESS
GmaAffx.9400.2.S1_at	0.00009559	0.0003055	-0.7	-2	1.3	signalling.receptor kinases.leucine rich repeat XI	EDA23 (embryo sac development arrest 23); ATP binding / protein serine/threonine kinase similar to leucine-rich repeat transmembrane protein kinase, putative [Arabidopsis thaliana] (TAIR:AT2G33170.1); similar to leucine-rich repeat transmembrane protein
GmaAffx.9400.2.S1_at	0.00009559	0.0003055	-0.7	-2	1.3	signalling.receptor kinases.leucine rich repeat XII	FLS2 (FLAGELLIN-SENSITIVE 2); ATP binding / kinase/ protein binding / protein serine/threonine kinase/ transmembrane receptor protein serine/threonine kinase Encodes a leucine-rich repeat serine/threonine protein kinase that is expressed ubiquitously. FLS
GmaAffx.9400.2.S1_at	0.00009559	0.0003055	-0.7	-2	1.3	signalling.receptor kinases.leucine rich repeat XIII	protein kinase family protein similar to leucine-rich repeat transmembrane protein kinase, putative [Arabidopsis thaliana] (TAIR:AT1G31420.1); similar to Os01g0247500 [Oryza sativa (japonica cultivar-group)] (GB:NP_001042578.1); similar to putative brass
GmaAffx.9400.2.S1_at	0.00009559	0.0003055	-0.7	-2	1.3	signalling.receptor kinases.lysine motif	protein kinase family protein / peptidoglycan-binding LysM domain-containing protein similar to protein kinase family protein / peptidoglycan-binding LysM domain-containing protein [Arabidopsis thaliana] (TAIR:AT2G33580.1); similar to Os02g0193000 [Oryza
GmaAffx.9400.2.S1_at	0.00009559	0.0003055	-0.7	-2	1.3	signalling.receptor kinases.misc	lectin protein kinase, putative similar to lectin protein kinase, putative [Arabidopsis thaliana] (TAIR:AT3G08870.1); similar to lectin protein kinase, putative [Arabidopsis thaliana] (TAIR:AT5G01540.1); similar to lectin protein kinase, putative [Arabid
GmaAffx.9400.2.S1_at	0.00009559	0.0003055	-0.7	-2	1.3	signalling.receptor kinases.proline extensin like	protein kinase family protein similar to ATPERK1 (PROLINE EXTENSIN-LIKE RECEPTOR KINASE 1), ATP binding / protein kinase [Arabidopsis thaliana] (TAIR:AT3G24550.1); similar to protein kinase family protein [Arabidopsis thaliana] (TAIR:AT3G18810.1); simila
GmaAffx.9400.2.S1_at	0.00009559	0.0003055	-0.7	-2	1.3	signalling.receptor kinases.RKF3 like	protein kinase family protein similar to RKF3 (RECEPTOR-LIKE KINASE IN IN FLOWERS 3), kinase [Arabidopsis thaliana] (TAIR:AT2G48010.1); similar to Os05g0423500 [Oryza sativa (japonica cultivar-group)] (GB:NP_001055591.1); similar to SHR5-receptor-like ki
GmaAffx.9400.2.S1_at	0.00009559	0.0003055	-0.7	-2	1.3	signalling.receptor kinases.S-locus glycoprotein like	S-locus protein kinase, putative similar to ARK1 (A. THALIANA RECEPTOR KINASE I), kinase [Arabidopsis thaliana] (TAIR:AT1G65790.1); similar to S-locus protein kinase, putative [Arabidopsis thaliana] (TAIR:AT4G27300.1); similar to ARK3 (Arabidopsis Recept
GmaAffx.9400.2.S1_at	0.00009559	0.0003055	-0.7	-2	1.3	signalling.receptor kinases.thaumatin like	receptor serine/threonine kinase, putative Encodes a Protease inhibitor/seed storage/LTP family protein similar to receptor serine/threonine kinase, putative [Arabidopsis thaliana] (TAIR:AT4G18250.1); similar to PR5K (PR5-like receptor kinase), kinase/ tr
GmaAffx.9400.2.S1_at	0.00009559	0.0003055	-0.7	-2	1.3	signalling.receptor kinases.wall associated kinase	WAK3 (WALL ASSOCIATED KINASE 3); kinase/ protein serine/threonine kinase encodes a wall-associated kinase Identical to Wall-associated receptor kinase 3 precursor (EC 2.7.11.-) (WAK3) [Arabidopsis Thaliana] (GB:Q9LMN8); similar to WAK2 (wall-associated ki
GmaAffx.9400.2.S1_at	0.00009559	0.0003055	-0.7	-2	1.3	signalling.receptor kinases.wheat LRK10 like	protein kinase family protein similar to serine/threonine protein kinase family protein [Arabidopsis thaliana] (TAIR:AT1G66880.1); similar to wall-associated kinase 4-like [Oryza sativa (japonica cultivar-group)] (GB:BAD82478.1); similar to Os01g0136400
GmaAffx.9400.2.S1_at	0.00009559	0.0003055	-0.7	-2	1.3	stress.biotic	protein kinase family protein similar to protein kinase family protein [Arabidopsis thaliana] (TAIR:AT4G25160.1); similar to protein kinase family protein [Arabidopsis thaliana] (TAIR:AT5G61550.1); similar to U-box domain containing protein, expressed [O
GmaAffx.9400.2.S1_at	0.00009559	0.0003055	-0.7	-2	1.3	tetrapyrrole synthesis.heme oxygenase	HO3 (HEME OXYGENASE 3); heme oxygenase (decyclizing) Encodes a member (HO3) of the heme oxygenase family. similar to HY1 (HEME OXYGENASE 1) [Arabidopsis thaliana] (TAIR:AT2G26670.1); similar to putative heme oxygenase 1 precursor [Pisum sativum] (GB:AAK82
GmaAffx.9400.1.S1_at	0.000002612	0.00001828	-1	-3	2	not assigned.unknown	not assigned.unknown
GmaAffx.93655.1.S1_s_at	0.00002281	0.00009773	0.5	1.3	-0.8	not assigned.unknown	not assigned.unknown
GmaAffx.93652.1.S1_s_at	0.00003958	0.0001506	0.7	1.4	-0.6	not assigned.unknown	not assigned.unknown
GmaAffx.93642.1.S1_s_at	0.000004479	0.00002754	-4.9	-4.6	-0.3	stress.biotic	secretory protein, putative similar to plant basic secretory protein (BSP) family protein [Arabidopsis thaliana] (TAIR:AT2G15130.1); similar to NtPRp27 [Nicotiana tabacum] (GB:BAA81904.1); contains InterPro domain Plant Basic Secretory Protein; (InterPr
GmaAffx.93637.1.S1_s_at	0.00002099	0.00009152	0.2	-1.3	1.5	not assigned.unknown	not assigned.unknown
GmaAffx.93632.1.S1_at	0.00001188	0.00005848	-1.2	-1.3	0	cell wall.degradation.mannan-xylose-arabinose-fucose	BGAL9 (BETA GALACTOSIDASE 9); beta-galactosidase putative beta-galactosidase similar to BGAL1 (BETA GALACTOSIDASE 1), beta-galactosidase [Arabidopsis thaliana] (TAIR:AT3G13750.1); similar to BGAL8 (beta-glactosidase 8), beta-galactosidase [Arabidopsis tha
GmaAffx.93632.1.S1_at	0.00001188	0.00005848	-1.2	-1.3	0	cell.cycle	CAK1AT (CDK-ACTIVATING KINASE 1AT); kinase/ protein serine/threonine kinase Encodes a CDK-activating kinase that regulates root initial cell differentiation. Phosphorylates CDKD2 and CDKD3, but not CDKD1. Controls CDK activities and basal transcription.
GmaAffx.93632.1.S1_at	0.00001188	0.00005848	-1.2	-1.3	0	cell.division	AT;CDCKD;3/CAK2AT/CDKD1;3 (CYCLIN-DEPENDENT KINASE D1;3); kinase/ protein kinase similar to AT,CDKD,1/CAK3AT/CDKD1,1 (CYCLIN-DEPENDENT KINASE D1,1), kinase [Arabidopsis thaliana] (TAIR:AT1G73690.1); similar to CDK-activating kinase [Medicago sativa subsp
GmaAffx.93632.1.S1_at	0.00001188	0.00005848	-1.2	-1.3	0	cell.organisation	CAK1AT (CDK-ACTIVATING KINASE 1AT); kinase/ protein serine/threonine kinase Encodes a CDK-activating kinase that regulates root initial cell differentiation. Phosphorylates CDKD2 and CDKD3, but not CDKD1. Controls CDK activities and basal transcription.
GmaAffx.93632.1.S1_at	0.00001188	0.00005848	-1.2	-1.3	0	development.unspecified	IRE (INCOMPLETE ROOT HAIR ELONGATION); kinase Encodes a protein with a serine/threonine kinase domain. There are two other closely related members in Arabidopsis. Knock-out mutation results in incomplete root hair elongation. Expression is found all orga
GmaAffx.93632.1.S1_at	0.00001188	0.00005848	-1.2	-1.3	0	glycolysis.PEPCK	PPCK2 (PHOSPHOENOLPYRUVATE CARBOXYLASE KINASE 2); kinase Encodes a second Arabidopsis phosphoenolpyruvate carboxylase kinase gene product with a different expression pattern from PPCK1. Expression of the gene is upregulated by exposure of the plant to lig
GmaAffx.93632.1.S1_at	0.00001188	0.00005848	-1.2	-1.3	0	hormone metabolism.auxin.induced-regulated-responsive-activated	WAG1; kinase The WAG1 and its homolog, WAG2 each encodes a protein-serine/threonine kinase that are nearly 70% identical to PsPK3 protein. All three together with CsPK3 belong to PsPK3-type kinases. At the N-terminus, all four possess a serine/threonine-r
GmaAffx.93632.1.S1_at	0.00001188	0.00005848	-1.2	-1.3	0	hormone metabolism.brassinosteroid.signal transduction.BRI	BRL3 (BRI1-LIKE 3); protein binding / protein kinase Similar to BRI, brassinosteroid receptor protein. Identical to Serine/threonine-protein kinase BRI1-like 3 precursor (EC 2.7.11.1) (BRASSINOSTEROID INSENSITIVE 1-like protein 3) (BRL3) [Arabidopsis Thal
GmaAffx.93632.1.S1_at	0.00001188	0.00005848	-1.2	-1.3	0	hormone metabolism.brassinosteroid.signal transduction.other	BAK1 (BRI1-ASSOCIATED RECEPTOR KINASE); kinase Leu-rich receptor Serine/threonine protein kinase. Component of BR signaling that interacts with BRI1 in vitro and in vivo to form a heterodimer. Brassinolide-dependent association of BRI1 and BAK1 in vivo.
GmaAffx.93632.1.S1_at	0.00001188	0.00005848	-1.2	-1.3	0	lipid metabolism.lipid degradation.lysophospholipases.glycerophosphodiester phosphodiesterase	protein kinase family protein / glycerophosphoryl diester phosphodiesterase family protein similar to glycerophosphoryl diester phosphodiesterase family protein [Arabidopsis thaliana] (TAIR:AT5G55480.1); similar to glycerophosphoryl diester phosphodieste
GmaAffx.93632.1.S1_at	0.00001188	0.00005848	-1.2	-1.3	0	misc.gluco-, galacto- and mannosidases	BGAL9 (BETA GALACTOSIDASE 9); beta-galactosidase putative beta-galactosidase similar to BGAL1 (BETA GALACTOSIDASE 1), beta-galactosidase [Arabidopsis thaliana] (TAIR:AT3G13750.1); similar to BGAL8 (beta-glactosidase 8), beta-galactosidase [Arabidopsis tha
GmaAffx.93632.1.S1_at	0.00001188	0.00005848	-1.2	-1.3	0	misc.myrosinases-lectin-jacalin	lectin protein kinase family protein similar to lectin protein kinase, putative [Arabidopsis thaliana] (TAIR:AT4G04960.1); similar to putative receptor kinase Lecrk [Oryza sativa (japonica cultivar-group)] (GB:BAC84737.1); similar to putative receptor-li
GmaAffx.93632.1.S1_at	0.00001188	0.00005848	-1.2	-1.3	0	protein.postranslational modification	ATMPK8 (Arabidopsis thaliana MAP kinase 21); MAP kinase ATMPK8, Identical to Mitogen-activated protein kinase 8 (EC 2.7.11.24) (MAP kinase 8) (AtMPK8) (MPK8) [Arabidopsis Thaliana] (GB:Q9LM33;GB:Q9LMS2;GB:Q9MB23); similar to ATMPK15 (Arabidopsis thaliana
GmaAffx.93632.1.S1_at	0.00001188	0.00005848	-1.2	-1.3	0	protein.postranslational modification.kinase.receptor like cytoplasmatic kinase III	protein kinase, putative similar to protein kinase, putative [Arabidopsis thaliana] (TAIR:AT3G57730.1); similar to OSJNba0093F12.22 [Oryza sativa (japonica cultivar-group)] (GB:CAE03948.3); similar to wall-associated kinase 1 [Triticum aestivum] (GB:AAY3
GmaAffx.93632.1.S1_at	0.00001188	0.00005848	-1.2	-1.3	0	protein.postranslational modification.kinase.receptor like cytoplasmatic kinase IV	CRCK3 (calmodulin-binding receptor-like cytoplasmic kinase 3); kinase high overall homology to CRCK1 similar to CRCK1 (CALMODULIN-BINDING RECEPTOR-LIKE CYTOPLASMIC KINASE 1), kinase [Arabidopsis thaliana] (TAIR:AT5G58940.1); similar to Protein kinase [Med
GmaAffx.93632.1.S1_at	0.00001188	0.00005848	-1.2	-1.3	0	protein.postranslational modification.kinase.receptor like cytoplasmatic kinase IX	protein kinase family protein similar to protein kinase family protein [Arabidopsis thaliana] (TAIR:AT4G25160.1); similar to protein kinase family protein [Arabidopsis thaliana] (TAIR:AT5G61560.1); similar to protein kinase family protein [Arabidopsis th
GmaAffx.93632.1.S1_at	0.00001188	0.00005848	-1.2	-1.3	0	protein.postranslational modification.kinase.receptor like cytoplasmatic kinase V	protein kinase family protein similar to protein kinase family protein [Arabidopsis thaliana] (TAIR:AT2G42960.1); similar to protein kinase family protein [Musa acuminata] (GB:ABF69953.1); similar to putative kinase [Oryza sativa (japonica cultivar-group
GmaAffx.93632.1.S1_at	0.00001188	0.00005848	-1.2	-1.3	0	protein.postranslational modification.kinase.receptor like cytoplasmatic kinase VII	protein kinase, putative similar to protein kinase, putative [Arabidopsis thaliana] (TAIR:AT3G09830.2); similar to Os02g0819600 [Oryza sativa (japonica cultivar-group)] (GB:NP_001048536.1); similar to protein serine/threonine kinase [Lophopyrum elongatum
GmaAffx.93632.1.S1_at	0.00001188	0.00005848	-1.2	-1.3	0	protein.postranslational modification.kinase.receptor like cytoplasmatic kinase VIII	protein kinase, putative similar to kinase [Arabidopsis thaliana] (TAIR:AT3G59350.3); similar to protein kinase 2 [Nicotiana tabacum] (GB:CAE55204.1); contains InterPro domain Protein kinase-like; (InterPro:IPR011009); contains InterPro domain Protein ki
GmaAffx.93632.1.S1_at	0.00001188	0.00005848	-1.2	-1.3	0	protein.postranslational modification.kinase.receptor like cytoplasmatic kinase X	protein kinase family protein similar to protein kinase family protein [Arabidopsis thaliana] (TAIR:AT5G51770.1); similar to Os03g0251700 [Oryza sativa (japonica cultivar-group)] (GB:NP_001049573.1); similar to Protein kinase domain containing protein, e
GmaAffx.93632.1.S1_at	0.00001188	0.00005848	-1.2	-1.3	0	protein.synthesis.misc ribososomal protein	ATPK19/ATPK2 (ARABIDOPSIS THALIANA SERINE/THREONINE PROTEIN KINASE 19, ARABIDOPSIS THALIANA SERINE/THREONINE PROTEIN KINASE 2); kinase Encodes a ribosomal-protein S6 kinase. Gene expression is induced by cold and salt (NaCl). Activation of AtS6k is regul
GmaAffx.93632.1.S1_at	0.00001188	0.00005848	-1.2	-1.3	0	PS.lightreaction.state transition	protein kinase family protein similar to protein kinase family protein [Arabidopsis thaliana] (TAIR:AT1G01540.2); similar to Protein kinase [Medicago truncatula] (GB:ABE93550.1); contains InterPro domain Protein kinase-like; (InterPro:IPR011009); contain
GmaAffx.93632.1.S1_at	0.00001188	0.00005848	-1.2	-1.3	0	signalling.calcium	CPK9 (CALMODULIN-DOMAIN PROTEIN KINASE 9); calcium- and calmodulin-dependent protein kinase/ kinase calmodulin-domain protein kinase CDPK isoform 9 (CPK9) similar to CPK33 (calcium-dependent protein kinase 33), calcium- and calmodulin-dependent protein k
GmaAffx.93632.1.S1_at	0.00001188	0.00005848	-1.2	-1.3	0	signalling.in sugar and nutrient physiology	AKIN11 (Arabidopsis SNF1 kinase homolog 11, SNF1-RELATED PROTEIN KINASE 1.2); protein kinase encodes a SNF1-related protein kinase that physically interacts with SCF subunit SKP1/ASK1 and 20S proteosome subunit PAD1. It has also been shown to interact wi
GmaAffx.93632.1.S1_at	0.00001188	0.00005848	-1.2	-1.3	0	signalling.light	PHOT1 (phototropin 1); kinase Blue-light photoreceptor. Contains a light activated serine-threonine kinase domain and LOV1 and LOV2 repeats. Mutants are defective in blue-light response. Mediates blue light-induced growth enhancements. PHOT1 and PHOT2 med
GmaAffx.93632.1.S1_at	0.00001188	0.00005848	-1.2	-1.3	0	signalling.MAP kinases	MEK1 (mitogen-activated protein kinase kinase 1); MAP kinase kinase/ kinase Member of MAP Kinase Kinase. Likely functions in a stress-activated MAPK pathway. Can phosphorylate the MAPK AtMPK4, in response to stress. Gets phosphorylated by MEKK1 in respon
GmaAffx.93632.1.S1_at	0.00001188	0.00005848	-1.2	-1.3	0	signalling.receptor kinases.Catharanthus roseus-like RLK1	protein kinase family protein similar to protein kinase family protein [Arabidopsis thaliana] (TAIR:AT5G54380.1); similar to protein kinase, putative [Arabidopsis thaliana] (TAIR:AT5G59700.1); similar to protein kinase, putative [Arabidopsis thaliana] (T
GmaAffx.93632.1.S1_at	0.00001188	0.00005848	-1.2	-1.3	0	signalling.receptor kinases.C-Lectin	protein kinase family protein / C-type lectin domain-containing protein similar to leucine-rich repeat family protein / protein kinase family protein [Arabidopsis thaliana] (TAIR:AT5G49760.1); similar to Os01g0104000 [Oryza sativa (japonica cultivar-grou
GmaAffx.93632.1.S1_at	0.00001188	0.00005848	-1.2	-1.3	0	signalling.receptor kinases.crinkly like	protein kinase family protein similar to protein kinase family protein [Arabidopsis thaliana] (TAIR:AT2G39180.1); similar to Os03g0637800 [Oryza sativa (japonica cultivar-group)] (GB:NP_001050726.1); similar to Putative receptor protein kinase CRINKLY4 p
GmaAffx.93632.1.S1_at	0.00001188	0.00005848	-1.2	-1.3	0	signalling.receptor kinases.DUF 26	protein kinase family protein similar to protein kinase family protein [Arabidopsis thaliana] (TAIR:AT4G11530.1); similar to CRK11 (CYSTEINE-RICH RLK11), kinase [Arabidopsis thaliana] (TAIR:AT4G23190.1); similar to receptor-like protein kinase homolog RK
GmaAffx.93632.1.S1_at	0.00001188	0.00005848	-1.2	-1.3	0	signalling.receptor kinases.extensin	protein kinase family protein similar to protein kinase family protein [Arabidopsis thaliana] (TAIR:AT5G56890.1); similar to putative receptor protein kinase PERK1 [Oryza sativa (japonica cultivar-group)] (GB:BAD22003.1); similar to Os02g0815900 [Oryza s
GmaAffx.93632.1.S1_at	0.00001188	0.00005848	-1.2	-1.3	0	signalling.receptor kinases.legume-lectin	lectin protein kinase family protein similar to lectin protein kinase, putative [Arabidopsis thaliana] (TAIR:AT5G55830.1); similar to OSJNBa0088A01.21 [Oryza sativa (japonica cultivar-group)] (GB:CAD41381.2); similar to lectin-like protein kinase [Populu
GmaAffx.93632.1.S1_at	0.00001188	0.00005848	-1.2	-1.3	0	signalling.receptor kinases.leucine rich repeat I	leucine-rich repeat protein kinase, putative similar to leucine-rich repeat protein kinase, putative [Arabidopsis thaliana] (TAIR:AT5G59680.1); similar to leucine-rich repeat protein kinase, putative [Arabidopsis thaliana] (TAIR:AT5G59650.1); similar to
GmaAffx.93632.1.S1_at	0.00001188	0.00005848	-1.2	-1.3	0	signalling.receptor kinases.leucine rich repeat II	NIK2 (NSP-INTERACTING KINASE 2); protein kinase similar to leucine-rich repeat family protein / protein kinase family protein [Arabidopsis thaliana] (TAIR:AT2G23950.1); similar to NIK1 (NSP-INTERACTING KINASE 1), kinase [Arabidopsis thaliana] (TAIR:AT5G1
GmaAffx.93632.1.S1_at	0.00001188	0.00005848	-1.2	-1.3	0	signalling.receptor kinases.leucine rich repeat III	leucine-rich repeat transmembrane protein kinase, putative similar to leucine-rich repeat transmembrane protein kinase, putative [Arabidopsis thaliana] (TAIR:AT3G20190.1); similar to receptor-like protein kinase [Lycopersicon esculentum] (GB:AAC12254.1);
GmaAffx.93632.1.S1_at	0.00001188	0.00005848	-1.2	-1.3	0	signalling.receptor kinases.leucine rich repeat IX	leucine-rich repeat family protein / protein kinase family protein similar to leucine-rich repeat family protein / protein kinase family protein [Arabidopsis thaliana] (TAIR:AT1G24650.1); similar to leucine-rich repeat protein kinase, putative [Arabidops
GmaAffx.93632.1.S1_at	0.00001188	0.00005848	-1.2	-1.3	0	signalling.receptor kinases.leucine rich repeat V	kinase similar to leucine-rich repeat transmembrane protein kinase, putative [Arabidopsis thaliana] (TAIR:AT1G53730.1); similar to leucine-rich repeat transmembrane protein kinase, putative [Arabidopsis thaliana] (TAIR:AT3G14350.1); similar to Protein ki
GmaAffx.93632.1.S1_at	0.00001188	0.00005848	-1.2	-1.3	0	signalling.receptor kinases.leucine rich repeat VII	leucine-rich repeat transmembrane protein kinase, putative similar to leucine-rich repeat transmembrane protein kinase, putative [Arabidopsis thaliana] (TAIR:AT1G12460.1); similar to putative receptor-like protein kinase [Oryza sativa (japonica cultivar-
GmaAffx.93632.1.S1_at	0.00001188	0.00005848	-1.2	-1.3	0	signalling.receptor kinases.leucine rich repeat VIII-1	leucine-rich repeat transmembrane protein kinase, putative similar to leucine-rich repeat transmembrane protein kinase, putative [Arabidopsis thaliana] (TAIR:AT5G49780.1); similar to leucine-rich repeat transmembrane protein kinase, putative [Arabidopsis
GmaAffx.93632.1.S1_at	0.00001188	0.00005848	-1.2	-1.3	0	signalling.receptor kinases.leucine rich repeat VIII-2	kinase/ protein serine/threonine kinase similar to leucine-rich repeat family protein / protein kinase family protein [Arabidopsis thaliana] (TAIR:AT1G29740.1); similar to leucine-rich repeat transmembrane protein kinase, putative [Arabidopsis thaliana]
GmaAffx.93632.1.S1_at	0.00001188	0.00005848	-1.2	-1.3	0	signalling.receptor kinases.leucine rich repeat X	EMS1 (EXCESS MICROSPOROCYTES1); kinase Leucine-rich repeat receptor protein kinase involved in tapetal cell fate specification. Identical to Leucine-rich repeat receptor protein kinase EXS precursor (EC 2.7.11.1) (Extra sporogenous cells protein) (EXCESS
GmaAffx.93632.1.S1_at	0.00001188	0.00005848	-1.2	-1.3	0	signalling.receptor kinases.leucine rich repeat XI	EDA23 (embryo sac development arrest 23); ATP binding / protein serine/threonine kinase similar to leucine-rich repeat transmembrane protein kinase, putative [Arabidopsis thaliana] (TAIR:AT2G33170.1); similar to leucine-rich repeat transmembrane protein
GmaAffx.93632.1.S1_at	0.00001188	0.00005848	-1.2	-1.3	0	signalling.receptor kinases.leucine rich repeat XII	FLS2 (FLAGELLIN-SENSITIVE 2); ATP binding / kinase/ protein binding / protein serine/threonine kinase/ transmembrane receptor protein serine/threonine kinase Encodes a leucine-rich repeat serine/threonine protein kinase that is expressed ubiquitously. FLS
GmaAffx.93632.1.S1_at	0.00001188	0.00005848	-1.2	-1.3	0	signalling.receptor kinases.leucine rich repeat XIII	protein kinase family protein similar to leucine-rich repeat transmembrane protein kinase, putative [Arabidopsis thaliana] (TAIR:AT1G31420.1); similar to Os01g0247500 [Oryza sativa (japonica cultivar-group)] (GB:NP_001042578.1); similar to putative brass
GmaAffx.93632.1.S1_at	0.00001188	0.00005848	-1.2	-1.3	0	signalling.receptor kinases.lysine motif	protein kinase family protein / peptidoglycan-binding LysM domain-containing protein similar to protein kinase family protein / peptidoglycan-binding LysM domain-containing protein [Arabidopsis thaliana] (TAIR:AT2G33580.1); similar to Os02g0193000 [Oryza
GmaAffx.93632.1.S1_at	0.00001188	0.00005848	-1.2	-1.3	0	signalling.receptor kinases.misc	lectin protein kinase, putative similar to lectin protein kinase, putative [Arabidopsis thaliana] (TAIR:AT3G08870.1); similar to lectin protein kinase, putative [Arabidopsis thaliana] (TAIR:AT5G01540.1); similar to lectin protein kinase, putative [Arabid
GmaAffx.93632.1.S1_at	0.00001188	0.00005848	-1.2	-1.3	0	signalling.receptor kinases.proline extensin like	protein kinase family protein similar to ATPERK1 (PROLINE EXTENSIN-LIKE RECEPTOR KINASE 1), ATP binding / protein kinase [Arabidopsis thaliana] (TAIR:AT3G24550.1); similar to protein kinase family protein [Arabidopsis thaliana] (TAIR:AT3G18810.1); simila
GmaAffx.93632.1.S1_at	0.00001188	0.00005848	-1.2	-1.3	0	signalling.receptor kinases.RKF3 like	protein kinase family protein similar to RKF3 (RECEPTOR-LIKE KINASE IN IN FLOWERS 3), kinase [Arabidopsis thaliana] (TAIR:AT2G48010.1); similar to Os05g0423500 [Oryza sativa (japonica cultivar-group)] (GB:NP_001055591.1); similar to SHR5-receptor-like ki
GmaAffx.93632.1.S1_at	0.00001188	0.00005848	-1.2	-1.3	0	signalling.receptor kinases.S-locus glycoprotein like	S-locus protein kinase, putative similar to ARK1 (A. THALIANA RECEPTOR KINASE I), kinase [Arabidopsis thaliana] (TAIR:AT1G65790.1); similar to S-locus protein kinase, putative [Arabidopsis thaliana] (TAIR:AT4G27300.1); similar to ARK3 (Arabidopsis Recept
GmaAffx.93632.1.S1_at	0.00001188	0.00005848	-1.2	-1.3	0	signalling.receptor kinases.thaumatin like	receptor serine/threonine kinase, putative Encodes a Protease inhibitor/seed storage/LTP family protein similar to receptor serine/threonine kinase, putative [Arabidopsis thaliana] (TAIR:AT4G18250.1); similar to PR5K (PR5-like receptor kinase), kinase/ tr
GmaAffx.93632.1.S1_at	0.00001188	0.00005848	-1.2	-1.3	0	signalling.receptor kinases.wall associated kinase	WAK3 (WALL ASSOCIATED KINASE 3); kinase/ protein serine/threonine kinase encodes a wall-associated kinase Identical to Wall-associated receptor kinase 3 precursor (EC 2.7.11.-) (WAK3) [Arabidopsis Thaliana] (GB:Q9LMN8); similar to WAK2 (wall-associated ki
GmaAffx.93632.1.S1_at	0.00001188	0.00005848	-1.2	-1.3	0	signalling.receptor kinases.wheat LRK10 like	protein kinase family protein similar to serine/threonine protein kinase family protein [Arabidopsis thaliana] (TAIR:AT1G66880.1); similar to wall-associated kinase 4-like [Oryza sativa (japonica cultivar-group)] (GB:BAD82478.1); similar to Os01g0136400
GmaAffx.93632.1.S1_at	0.00001188	0.00005848	-1.2	-1.3	0	stress.biotic	protein kinase family protein similar to protein kinase family protein [Arabidopsis thaliana] (TAIR:AT4G25160.1); similar to protein kinase family protein [Arabidopsis thaliana] (TAIR:AT5G61550.1); similar to U-box domain containing protein, expressed [O
GmaAffx.93632.1.S1_at	0.00001188	0.00005848	-1.2	-1.3	0	tetrapyrrole synthesis.heme oxygenase	HO3 (HEME OXYGENASE 3); heme oxygenase (decyclizing) Encodes a member (HO3) of the heme oxygenase family. similar to HY1 (HEME OXYGENASE 1) [Arabidopsis thaliana] (TAIR:AT2G26670.1); similar to putative heme oxygenase 1 precursor [Pisum sativum] (GB:AAK82
GmaAffx.93626.1.S1_at	0.00008839	0.0002863	1.4	0.8	0.6	mitochondrial electron transport / ATP synthesis.cytochrome c oxidase	SURF1 (SURFEIT 1) Surfeit 1 (SURF1) mRNA. Similar to human SURF1 which is known to be involved in cytochrome c oxidase assembly. similar to cytochrome c oxidase assembly protein surfeit-related [Arabidopsis thaliana] (TAIR:AT1G48510.1); similar to PREDICT
GmaAffx.93618.1.S1_at	7.70E-08	0.000001468	-2.3	0.7	-3	not assigned.unknown	not assigned.unknown
GmaAffx.93612.1.S1_s_at	0.00003237	0.0001288	1.2	0.1	1.1	protein.targeting.secretory pathway.unspecified	protein transport protein sec61, putative similar to protein transport protein sec61, putative [Arabidopsis thaliana] (TAIR:AT1G29310.1); similar to protein transport protein sec61, putative [Arabidopsis thaliana] (TAIR:AT1G78720.1); similar to putative
GmaAffx.93612.1.S1_s_at	0.00003237	0.0001288	1.2	0.1	1.1	transport.misc	protein transport protein sec61, putative similar to protein transport protein sec61, putative [Arabidopsis thaliana] (TAIR:AT1G78720.1); similar to protein translocase [Arabidopsis thaliana] (TAIR:AT2G34250.2); similar to putative integral membrane prot
GmaAffx.93609.1.S1_at	0.0000411	0.0001553	1.4	0.6	0.9	protein.degradation.ubiquitin.E3.RING	zinc finger (C3HC4-type RING finger) family protein Identical to Ubiquitin-protein ligase At3g02290 (EC 6.3.2.-) (RING finger protein At3g02290) [Arabidopsis Thaliana] (GB:Q8LE94;GB:Q56XU2;GB:Q9SRU5); similar to zinc finger (C3HC4-type RING finger) fami
GmaAffx.93605.1.S1_at	0.00001659	0.00007596	2.2	-0.2	2.4	not assigned.unknown	not assigned.unknown
GmaAffx.9360.1.S1_s_at	0.00004188	0.0001576	-1	-0.9	-0.2	amino acid metabolism.synthesis.aspartate family.methionine.S-adenosylmethionine synthetase	SAM1 (S-adenosylmethionine synthetase 1); methionine adenosyltransferase encodes a S-adenosylmethionine synthetase. SAM1 is regulated by protein S-nitrosylation. The covalent binding of nitric oxide (NO) to the Cys114 residue inhibits the enzyme activity
GmaAffx.93596.1.S1_at	0.00005372	0.0001922	1.4	0	1.4	not assigned.unknown	not assigned.unknown
GmaAffx.93592.1.S1_x_at	5.25E-08	0.000001129	-5	-0.5	-4.5	not assigned.unknown	similar to Os03g0807900 [Oryza sativa (japonica cultivar-group)] (GB:NP_001051646.1); similar to chaperonin-like RbcX [Trichodesmium erythraeum IMS101] (GB:YP_723870.1); similar to Os07g0569600 [Oryza sativa (japonica cultivar-group)] (GB:NP_001060039.1)
GmaAffx.93592.1.S1_s_at	7.10E-07	0.000006899	-5.5	-0.4	-5	not assigned.unknown	similar to Os03g0807900 [Oryza sativa (japonica cultivar-group)] (GB:NP_001051646.1); similar to chaperonin-like RbcX [Trichodesmium erythraeum IMS101] (GB:YP_723870.1); similar to Os07g0569600 [Oryza sativa (japonica cultivar-group)] (GB:NP_001060039.1)
GmaAffx.93591.1.S1_s_at	0.00005187	0.0001871	-0.4	3	-3.4	hormone metabolism.jasmonate.synthesis-degradation.lipoxygenase	LOX1 (Lipoxygenase 1); lipoxygenase lipoxygenase, a defense gene conferring resistance Xanthomonas campestris Identical to Lipoxygenase 1 (EC 1.13.11.12) (LOX1) [Arabidopsis Thaliana] (GB:Q06327); similar to LOX3 (Lipoxygenase 3), iron ion binding / lipo
GmaAffx.93576.1.S1_s_at	0.00003101	0.0001246	-0.6	-1.3	0.7	not assigned.unknown	VEP1 (VEIN PATTERNING 1) encodes a novel protein containing mammalian death domain involved in programmed cell death. Gene is expressed in vascular system and mutants carrying dominant mutation in the gene have defective vascular patterning. Gene expressi
GmaAffx.93561.1.S1_at	0.0000206	0.0000902	1.4	-0.3	1.6	amino acid metabolism.synthesis.branched chain group.common	ATBCAT-2; branched-chain-amino-acid transaminase/ catalytic Encodes a chloroplast branched-chain amino acid aminotransferase. Complements the yeast leu/iso-leu/val auxotrophy mutant. Identical to Branched-chain-amino-acid aminotransferase 2, chloroplast
GmaAffx.93561.1.S1_at	0.0000206	0.0000902	1.4	-0.3	1.6	misc.aminotransferases.aminotransferase class IV family protein	aminotransferase class IV family protein Identical to Branched-chain-amino-acid aminotransferase-like protein 3, chloroplast precursor [Arabidopsis Thaliana] (GB:Q8L493;GB:Q9FJM9); similar to aminotransferase class IV family protein [Arabidopsis thaliana
GmaAffx.93558.1.S1_s_at	0.00003042	0.0001227	0.6	-3.3	4	stress.biotic	disease resistance-responsive protein-related / dirigent protein-related similar to disease resistance response [Arabidopsis thaliana] (TAIR:AT1G55210.1); similar to disease resistance-responsive family protein [Arachis hypogaea] (GB:AAZ20288.1); similar
GmaAffx.93549.1.S1_s_at	9.53E-07	0.000008566	2.1	0.7	1.4	protein.synthesis.mito/plastid ribosomal protein.unknown	50S ribosomal protein-related similar to unknown protein [Arabidopsis thaliana] (TAIR:AT5G66860.1); similar to Ribosomal protein L25 [Medicago truncatula] (GB:ABD28532.1); contains InterPro domain Ribosomal protein L25-like; (InterPro:IPR011035); contain
GmaAffx.93541.2.S1_at	1.28E-07	0.000002084	-4.6	-3	-1.6	protein.degradation.metalloprotease	matrixin family protein similar to matrixin family protein [Arabidopsis thaliana] (TAIR:AT1G24140.1); similar to Peptidase M10A and M12B, matrixin and adamalysin; Peptidase, metallopeptidases [Medicago truncatula] (GB:ABE93630.1); contains InterPro doma
GmaAffx.93529.1.S1_s_at	4.05E-10	5.36E-08	0.2	-5	5.2	not assigned.unknown	not assigned.unknown
GmaAffx.93525.1.S1_at	7.16E-10	7.28E-08	-7.1	-3.9	-3.2	misc.cytochrome P450	CYP71A21 (cytochrome P450, family 71, subfamily A, polypeptide 21); oxygen binding putative cytochrome P450 Identical to Cytochrome P450 71A21 (EC 1.14.-.-) (CYP71A21) [Arabidopsis Thaliana] (GB:Q9STL2); similar to CYP71A22 (cytochrome P450, family 71, s
GmaAffx.93525.1.S1_at	7.16E-10	7.28E-08	-7.1	-3.9	-3.2	RNA.regulation of transcription.Nucleosome/chromatin assembly factor group	ATHMG (HIGH MOBILITY GROUP, STRUCTURE-SPECIFIC RECOGNITION PROTEIN 1); transcription factor encodes a component of the FAcilitates Chromatin Transcription (FACT) complex, SSRP1 Identical to FACT complex subunit SSRP1 (Facilitates chromatin transcription c
GmaAffx.93525.1.S1_at	7.16E-10	7.28E-08	-7.1	-3.9	-3.2	secondary metabolism.flavonoids.dihydroflavonols	CYP706A4 (cytochrome P450, family 706, subfamily A, polypeptide 4); oxygen binding member of CYP706A similar to CYP706A6 (cytochrome P450, family 706, subfamily A, polypeptide 6), oxygen binding [Arabidopsis thaliana] (TAIR:AT4G12320.1); similar to CYP706
GmaAffx.93525.1.S1_at	7.16E-10	7.28E-08	-7.1	-3.9	-3.2	secondary metabolism.phenylpropanoids.lignin biosynthesis.C3H	CYP98A8 (cytochrome P450, family 98, subfamily A, polypeptide 8); oxygen binding member of CYP98A similar to CYP98A9 (cytochrome P450, family 98, subfamily A, polypeptide 9), oxygen binding [Arabidopsis thaliana] (TAIR:AT1G74550.1); similar to cytochrome
GmaAffx.93525.1.S1_at	7.16E-10	7.28E-08	-7.1	-3.9	-3.2	secondary metabolism.phenylpropanoids.lignin biosynthesis.F5H	FAH1 (FERULATE-5-HYDROXYLASE 1); ferulate 5-hydroxylase encodes ferulate 5-hydroxylase (F5H). Involved in lignin biosynthesis. Identical to Cytochrome P450 84A1 (EC 1.14.-.-) (Ferulate-5-hydroxylase) (F5H) (CYP84A1) [Arabidopsis Thaliana] (GB:Q42600); sim
GmaAffx.93525.1.S1_at	7.16E-10	7.28E-08	-7.1	-3.9	-3.2	secondary metabolism.sulfur-containing.glucosinolates	CYP79A2 (CYTOCHROME P450 79A2); oxygen binding Encodes cytochrome P450 CYP79A2. Identical to Cytochrome P450 79A2 (EC 1.-.-.-) (CYP79A2) [Arabidopsis Thaliana] (GB:Q9FLC8;GB:Q9M4Y7); similar to CYP79A3P (cytochrome P450, family 79, subfamily A, polypeptid
GmaAffx.93519.1.S1_s_at	0.000003853	0.00002465	-2.2	-0.8	-1.4	not assigned.unknown	not assigned.unknown
GmaAffx.93519.1.S1_at	0.000002547	0.00001791	-3.3	-1.7	-1.7	not assigned.unknown	not assigned.unknown
GmaAffx.93517.1.S1_x_at	1.23E-09	9.91E-08	-3.5	0.8	-4.3	RNA.regulation of transcription.HSF,Heat-shock transcription factor family	LIL3:1; transcription factor Encodes Lil3:1 (light-harvesting-like) protein. Belongs to the Lhc super-gene family encodes the light-harvesting chlorophyll a/b-binding (LHC) proteins that constitute the antenna system of the photosynthetic apparatus. A
GmaAffx.93517.1.S1_s_at	9.04E-09	0.000000348	-3.8	0.8	-4.6	RNA.regulation of transcription.HSF,Heat-shock transcription factor family	LIL3:1; transcription factor Encodes Lil3:1 (light-harvesting-like) protein. Belongs to the Lhc super-gene family encodes the light-harvesting chlorophyll a/b-binding (LHC) proteins that constitute the antenna system of the photosynthetic apparatus. A
GmaAffx.93494.1.A1_s_at	0.000002293	0.00001653	0.4	-2	2.3	secondary metabolism.flavonoids.chalcones	chalcone-flavanone isomerase family protein similar to TT5 (TRANSPARENT TESTA 5), chalcone isomerase [Arabidopsis thaliana] (TAIR:AT3G55120.1); similar to Os12g0115700 [Oryza sativa (japonica cultivar-group)] (GB:NP_001065990.1); similar to putative cha
GmaAffx.93493.1.S1_s_at	0.000002312	0.00001664	-1	-0.7	-0.3	TCA / org. transformation.other organic acid transformaitons.malic	ATNADP-ME4 (NADP-MALIC ENZYME 4); malate dehydrogenase (oxaloacetate-decarboxylating) (NADP+)/ malic enzyme/ oxidoreductase, acting on NADH or NADPH, NAD or NADP as acceptor The malic enzyme (EC 1.1.1.40) encoded by AtNADP-ME4 is localized to chloroplast
GmaAffx.93487.1.S1_x_at	0.000001598	0.00001253	1.7	-2.2	3.9	nodulin_nodulin-like	nodulin_nodulin-like
GmaAffx.93487.1.S1_x_at	0.000001598	0.00001253	1.7	-2.2	3.9	not assigned.unknown	not assigned.unknown
GmaAffx.93487.1.S1_s_at	0.000004472	0.00002753	2.1	-2.1	4.1	nodulin_nodulin-like	nodulin_nodulin-like
GmaAffx.93487.1.S1_s_at	0.000004472	0.00002753	2.1	-2.1	4.1	not assigned.unknown	not assigned.unknown
GmaAffx.93487.1.S1_at	8.48E-08	0.000001559	1.3	-2.5	3.8	nodulin_nodulin-like	nodulin_nodulin-like
GmaAffx.93487.1.S1_at	8.48E-08	0.000001559	1.3	-2.5	3.8	not assigned.unknown	not assigned.unknown
GmaAffx.93483.1.S1_s_at	0.0000476	0.0001745	-5	-1.2	-3.8	cell wall.modification	XTR3 (XYLOGLUCAN ENDOTRANSGLYCOSYLASE 3); hydrolase, acting on glycosyl bonds xyloglucan endotransglycosylase-related protein (XTR3) Identical to Probable xyloglucan endotransglucosylase/hydrolase protein 25 precursor (EC 2.4.1.207) (At-XTH25) (XTH-25) (
GmaAffx.9348.1.S1_at	1.44E-07	0.000002227	0.1	-3.2	3.3	not assigned.unknown	not assigned.unknown
GmaAffx.93459.1.S1_s_at	0.000001058	0.00000925	-1.3	0.2	-1.5	stress.abiotic.drought/salt	dehydration-responsive family protein similar to dehydration-responsive protein-related [Arabidopsis thaliana] (TAIR:AT5G06050.1); similar to dehydration-responsive protein-related [Arabidopsis thaliana] (TAIR:AT1G77260.1); similar to dehydration-respon
GmaAffx.93457.1.S1_s_at	0.000006945	0.00003845	-0.2	-1.6	1.4	not assigned.unknown	catalytic similar to catalytic [Arabidopsis thaliana] (TAIR:AT1G66860.1); similar to Os01g0138800 [Oryza sativa (japonica cultivar-group)] (GB:NP_001041973.1); similar to Anthranilate synthase component II [Fusobacterium nucleatum subsp. nucleatum ATCC 2
GmaAffx.93453.1.S1_s_at	0.000002685	0.00001866	-0.1	-3.2	3.2	stress.biotic	transferase family protein similar to CHAT (ACETYL COA:(Z)-3-HEXEN-1-OL ACETYLTRANSFERASE), acetyl CoA:(Z)-3-hexen-1-ol acetyltransferase [Arabidopsis thaliana] (TAIR:AT3G03480.1); similar to benzoyl coenzyme A: benzyl alcohol benzoyl transferase [Petun
GmaAffx.93452.1.S1_s_at	0.00005848	0.0002058	1.5	0.7	0.7	not assigned.unknown	not assigned.unknown
GmaAffx.93451.1.S1_s_at	0.00001932	0.00008571	-0.6	-1	0.4	TCA / org. transformation.TCA.aconitase	aconitate hydratase, cytoplasmic, putative / citrate hydro-lyase/aconitase, putative Identical to Aconitate hydratase 2, mitochondrial precursor (EC 4.2.1.3) (Citrate hydro-lyase 2) (Aconitase 2) (ACO2) [Arabidopsis Thaliana] (GB:Q9SIB9;GB:Q8L784); simi
GmaAffx.93439.1.S1_s_at	0.00000435	0.00002699	2.5	0.1	2.4	not assigned.unknown	not assigned.unknown
GmaAffx.93436.1.A1_s_at	0.00002373	0.0001007	3.7	-0.8	4.5	RNA.regulation of transcription.AP2/EREBP, APETALA2/Ethylene-responsive element binding protein family	ATEBP/RAP2.3 (RELATED TO AP2 3); DNA binding / protein binding / transcription factor/ transcriptional activator Encodes a member of the ERF (ethylene response factor) subfamily B-2 of the plant specific ERF/AP2 transcription factor family (RAP2.3). The
GmaAffx.93428.1.S1_s_at	3.24E-09	1.80E-07	-0.2	-4.8	4.6	not assigned.unknown	similar to unknown protein [Arabidopsis thaliana] (TAIR:AT2G18210.1); similar to hypothetical protein [Thellun (GB:ABB45855.1)
GmaAffx.93426.1.S1_at	0.000006995	0.00003868	0.5	-0.9	1.5	not assigned.unknown	not assigned.unknown
GmaAffx.93424.1.S1_x_at	1.35E-07	0.000002148	2	-0.7	2.7	protein.aa activation	UBQ11 (UBIQUITIN 11); protein binding polyubiquitin gene, belongs to a subtype group with UBQ10 and UBQ14. Various ecotypes of Arabidopsis have different numbers of ubiquitin repeats within this gene. Identical to Ubiquitin (UBQ16) [Arabidopsis Thaliana
GmaAffx.93424.1.S1_s_at	0.00002158	0.00009349	2.3	-0.7	3	protein.aa activation	UBQ11 (UBIQUITIN 11); protein binding polyubiquitin gene, belongs to a subtype group with UBQ10 and UBQ14. Various ecotypes of Arabidopsis have different numbers of ubiquitin repeats within this gene. Identical to Ubiquitin (UBQ16) [Arabidopsis Thaliana
GmaAffx.93414.1.S1_s_at	0.000001972	0.00001472	2.2	1	1.2	TCA / org. transformation.TCA.succinate dehydrogenase	SDH2-2 (succinate dehydrogenase 2-2) One of three isoforms of the iron-sulfur component of the succinate dehydrogenase complex, a component of the mitochondrial respiratory chain complex II. The product of the nuclear encoded gene is imported into the mi
GmaAffx.93407.1.S1_at	0.000008397	0.00004461	0	-1.5	1.6	stress.biotic	disease resistance protein (TIR-NBS-LRR class), putative similar to disease resistance protein (TIR-NBS-LRR class), putative [Arabidopsis thaliana] (TAIR:AT1G27180.1); similar to TIR-NBS disease resistance-like protein [Populus trichocarpa] (GB:ABB82029
GmaAffx.93404.1.S1_s_at	0.00003474	0.0001362	-1.6	-1.6	0	lipid metabolism.lipid degradation.lysophospholipases.glycerophosphodiester phosphodiesterase	MRH5/SHV3 (morphogenesis of root hair 5); glycerophosphodiester phosphodiesterase/ kinase Involved in root hair development. Identical to Probable glycerophosphoryl diester phosphodiesterase 2 precursor (EC 3.1.4.46) (GPDL2) [Arabidopsis Thaliana] (GB:Q9S
GmaAffx.93393.1.S1_s_at	2.38E-07	0.000003153	1.2	0.1	1.1	misc.peroxidases	peroxidase family protein similar to APX1 (ASCORBATE PEROXIDASE 1, MATERNAL EFFECT EMBRYO ARREST 6) [Arabidopsis thaliana] (TAIR:AT1G07890.7); similar to ascorbate peroxidase [Brassica juncea] (GB:AAN60795.1); similar to ascorbate peroxidase [Glycine max
GmaAffx.93393.1.S1_s_at	2.38E-07	0.000003153	1.2	0.1	1.1	redox.ascorbate and glutathione.ascorbate	APX2 (ASCORBATE PEROXIDASE 2); L-ascorbate peroxidase Encodes a cytosolic ascorbate peroxidase APX2. Ascorbate peroxidases are enzymes that scavenge hydrogen peroxide in plant cells. Eight types of APX have been described for Arabidopsis: three cytosol
GmaAffx.93387.1.S1_at	5.00E-07	0.000005334	2.8	2.5	0.3	amino acid metabolism.degradation.aromatic aa.tyrosine	aminotransferase, putative similar to SUR1 (SUPERROOT 1), transaminase [Arabidopsis thaliana] (TAIR:AT2G20610.2); similar to Os02g0302400 [Oryza sativa (japonica cultivar-group)] (GB:NP_001046626.1); similar to putative nicotianamine aminotransferase A [
GmaAffx.93387.1.S1_at	5.00E-07	0.000005334	2.8	2.5	0.3	amino acid metabolism.synthesis.aromatic aa.phenylalanine and tyrosine	aminotransferase, putative similar to SUR1 (SUPERROOT 1), transaminase [Arabidopsis thaliana] (TAIR:AT2G20610.2); similar to Os02g0302400 [Oryza sativa (japonica cultivar-group)] (GB:NP_001046626.1); similar to putative nicotianamine aminotransferase A [
GmaAffx.93387.1.S1_at	5.00E-07	0.000005334	2.8	2.5	0.3	amino acid metabolism.synthesis.aromatic aa.tyrosine	aminotransferase-related similar to aminotransferase, putative [Arabidopsis thaliana] (TAIR:AT5G53970.1); similar to Os02g0302700 [Oryza sativa (japonica cultivar-group)] (GB:NP_001046628.1); similar to Os02g0302400 [Oryza sativa (japonica cultivar-group
GmaAffx.93387.1.S1_at	5.00E-07	0.000005334	2.8	2.5	0.3	amino acid metabolism.synthesis.aspartate family.lysine.LL-diaminopimelic acid aminotransferase	AGD2 (ABERRANT GROWTH AND DEATH 2); transaminase Involved in disease resistance against Pseudomonas syringae. mutants have elevated SA levels, a low level of spontaneous cell death, callose deposition, and enlarged cells in leaves. genetically maps on chr
GmaAffx.93387.1.S1_at	5.00E-07	0.000005334	2.8	2.5	0.3	amino acid metabolism.synthesis.central amino acid metabolism.alanine.alanine aminotransferase	ALAAT2 (ALANINE AMINOTRANSFERASE 2); alanine transaminase Encodes for alanine aminotransferase ALAAT2. similar to ALAAT1 (ALANINE AMINOTRANSFERAS), alanine transaminase [Arabidopsis thaliana] (TAIR:AT1G17290.1); similar to alanine aminotransferase [Capsi
GmaAffx.93387.1.S1_at	5.00E-07	0.000005334	2.8	2.5	0.3	amino acid metabolism.synthesis.central amino acid metabolism.aspartate.aspartate aminotransferase	AAT/ATAAT/MEE17 (maternal effect embryo arrest 17); aspartate transaminase similar to aminotransferase class I and II family protein [Arabidopsis thaliana] (TAIR:AT1G77670.1); similar to aspartate aminotransferase [Pinus pinaster] (GB:CAF31327.1); simila
GmaAffx.93387.1.S1_at	5.00E-07	0.000005334	2.8	2.5	0.3	hormone metabolism.ethylene.synthesis-degradation.1-aminocyclopropane-1-carboxylate synthase	ETO3 (ETHYLENE OVERPRODUCING 3); 1-aminocyclopropane-1-carboxylate synthase encodes a a member of the 1-aminocyclopropane-1-carboxylate (ACC) synthase (S-adenosyl-L-methionine methylthioadenosine-lyase, EC 4.4.1.14) gene family. Mutants produce elevated
GmaAffx.93387.1.S1_at	5.00E-07	0.000005334	2.8	2.5	0.3	metal handling.binding, chelation and storage	SUR1 (SUPERROOT 1); transaminase Confers auxin overproduction. Mutants have an overproliferation of lateral roots. similar to transaminase [Arabidopsis thaliana] (TAIR:AT4G28420.2); similar to putative nicotianamine aminotransferase A [Oryza sativa (japon
GmaAffx.93387.1.S1_at	5.00E-07	0.000005334	2.8	2.5	0.3	PS.aminotransferases peroxisomal	GGT1 (ALANINE-2-OXOGLUTARATE AMINOTRANSFERASE 1) Identified by cloning the gene that corresponded to a purified protein having glyoxylate aminotransferase activity. Localized to the peroxisome and thought to be involved in photorespiration/ metabolic salv
GmaAffx.93387.1.S1_at	5.00E-07	0.000005334	2.8	2.5	0.3	secondary metabolism.isoprenoids.tocopherol biosynthesis	aminotransferase, putative similar to SUR1 (SUPERROOT 1), transaminase [Arabidopsis thaliana] (TAIR:AT2G20610.2); similar to Os02g0302400 [Oryza sativa (japonica cultivar-group)] (GB:NP_001046626.1); similar to putative nicotianamine aminotransferase A [
GmaAffx.93387.1.S1_at	5.00E-07	0.000005334	2.8	2.5	0.3	secondary metabolism.N misc.alkaloid-like	CORI3 (CORONATINE INDUCED 1, JASMONIC ACID RESPONSIVE 2); transaminase Encodes cystine lyase which is expected to be involved in amino acid metabolism, providing the plant with cysteine and the generation of precursors of ethylene biosynthesis. mRNA leve
GmaAffx.93387.1.S1_at	5.00E-07	0.000005334	2.8	2.5	0.3	secondary metabolism.phenylpropanoids	aminotransferase class I and II family protein similar to AAT/ATAAT/MEE17 (maternal effect embryo arrest 17), aspartate transaminase [Arabidopsis thaliana] (TAIR:AT2G22250.3); similar to Os09g0453800 [Oryza sativa (japonica cultivar-group)] (GB:NP_001063
GmaAffx.93385.1.S1_x_at	4.59E-08	0.000001037	-0.2	-1.9	1.7	signalling.G-proteins	ARA3; GTP binding small GTP-binding protein (ara-3) Identical to Ras-related protein ARA-3 (ARA-3) [Arabidopsis Thaliana] (GB:P28186); similar to Ras-related GTP-binding family protein [Arabidopsis thaliana] (TAIR:AT5G59840.1); similar to Sigma-54 factor
GmaAffx.93378.1.S1_s_at	0.00008569	0.0002793	1	0.9	0.1	signalling.G-proteins	ATRAB1B (Arabidopsis thaliana responsive to abscisic acid 1B); GTP binding Belongs to the Rab1 GTPase subfamily. This small GTP-binding protein is required in ER to Golgi transportation. Identical to Ras-related protein ARA-5 (ARA-5) [Arabidopsis Thalian
GmaAffx.93358.1.S1_s_at	0.000007739	0.00004186	-1.9	-0.9	-1.1	not assigned.unknown	not assigned.unknown
GmaAffx.93356.1.S1_at	0.00001008	0.00005134	1.8	4.3	-2.5	major CHO metabolism.degradation.starch.starch cleavage	alpha-glucosidase 1 (AGLU1) similar to alpha-xylosidase, putative [Arabidopsis thaliana] (TAIR:AT3G45940.1); similar to ATXYL1/XYL1 (ALPHA-XYLOSIDASE 1), alpha-N-arabinofuranosidase/ hydrolase, hydrolyzing O-glycosyl compounds / xylan 1,4-beta-xylosidas
GmaAffx.93356.1.S1_at	0.00001008	0.00005134	1.8	4.3	-2.5	misc.gluco-, galacto- and mannosidases	alpha-glucosidase 1 (AGLU1) similar to alpha-xylosidase, putative [Arabidopsis thaliana] (TAIR:AT3G45940.1); similar to ATXYL1/XYL1 (ALPHA-XYLOSIDASE 1), alpha-N-arabinofuranosidase/ hydrolase, hydrolyzing O-glycosyl compounds / xylan 1,4-beta-xylosidas
GmaAffx.93352.1.S1_at	0.000004525	0.00002773	1.1	1	0	amino acid metabolism.synthesis.serine-glycine-cysteine group.serine.phosphoserine aminotransferase	phosphoserine aminotransferase, putative similar to PSAT (phosphoserine aminotransferase), phosphoserine transaminase [Arabidopsis thaliana] (TAIR:AT4G35630.1); similar to phosphoserine aminotransferase [Medicago truncatula] (GB:ABE77665.1); contains In
GmaAffx.93343.1.S1_s_at	0.00001559	0.00007232	-3.6	-3.1	-0.5	RNA.regulation of transcription.WRKY domain transcription factor family	WRKY70 (WRKY DNA-binding protein 70); transcription factor member of WRKY Transcription Factor; Group III. Function as activator of SA-dependent defense genes and a repressor of JA-regulated genes. WRKY70-controlled suppression of JA-signaling is partly
GmaAffx.93343.1.S1_at	0.000002678	0.00001863	-4.5	-3.9	-0.6	RNA.regulation of transcription.WRKY domain transcription factor family	WRKY70 (WRKY DNA-binding protein 70); transcription factor member of WRKY Transcription Factor; Group III. Function as activator of SA-dependent defense genes and a repressor of JA-regulated genes. WRKY70-controlled suppression of JA-signaling is partly
GmaAffx.93338.1.S1_s_at	0.00002723	0.0001124	-1.2	-2	0.8	protein.degradation.cysteine protease	cysteine proteinase, putative similar to RD19 (RESPONSIVE TO DEHYDRATION 19), cysteine-type peptidase [Arabidopsis thaliana] (TAIR:AT4G39090.1); similar to papain-like cysteine proteinase isoform I [Ipomoea batatas] (GB:AAF61440.1); similar to papain-li
GmaAffx.93337.1.S1_s_at	0.00001371	0.00006538	-1.1	-0.5	-0.7	amino acid metabolism.synthesis.branched chain group.common	ATBCAT-5; branched-chain-amino-acid transaminase/ catalytic encodes a chloroplast branched-chain amino acid aminotransferase, can complement the yeast leu/iso-leu/val auxotrophy mutant Identical to Branched-chain-amino-acid aminotransferase 5, chloroplast
GmaAffx.93337.1.S1_s_at	0.00001371	0.00006538	-1.1	-0.5	-0.7	misc.aminotransferases.aminotransferase class IV family protein	aminotransferase class IV family protein Identical to Branched-chain-amino-acid aminotransferase-like protein 3, chloroplast precursor [Arabidopsis Thaliana] (GB:Q8L493;GB:Q9FJM9); similar to aminotransferase class IV family protein [Arabidopsis thalian
GmaAffx.93332.1.S1_at	0.00003182	0.0001271	3.1	3	0	lipid metabolism.'exotics' (steroids, squalene etc).sphingolipids	delta-8 sphingolipid desaturase (SLD1) similar to delta-8 sphingolipid desaturase, putative [Arabidopsis thaliana] (TAIR:AT2G46210.1); similar to Fatty acid desaturase, putative [Medicago truncatula] (GB:ABE90798.1); similar to delta 8-sphingolipid desa
GmaAffx.9333.1.S1_at	0.000003156	0.00002106	2	2.7	-0.7	hormone metabolism.abscisic acid.synthesis-degradation	ABA3/ATABA3/LOS5/SIR3 (ABA DEFICIENT 3); Mo-molybdopterin cofactor sulfurase/ selenocysteine lyase Encodes molybdenum cofactor sulfurase. Involved in Moco biosynthesis. Involved in the conversion of ABA-aldehyde to ABA, the last step of abscisic acid (AB
GmaAffx.93321.1.S1_s_at	3.62E-07	0.00000424	-4	-3.3	-0.7	hormone metabolism.auxin.induced-regulated-responsive-activated	IAA14 (SOLITARY ROOT); transcription factor IAA14 is a member of the Aux/IAA protein family. Involved in lateral root development. Gain of function mutation decreases auxin-inducible gene expression. Protein is localized to the nucleus. Expressed in st
GmaAffx.93321.1.S1_s_at	3.62E-07	0.00000424	-4	-3.3	-0.7	RNA.regulation of transcription.Aux/IAA family	IAA14 (SOLITARY ROOT); transcription factor IAA14 is a member of the Aux/IAA protein family. Involved in lateral root development. Gain of function mutation decreases auxin-inducible gene expression. Protein is localized to the nucleus. Expressed in st
GmaAffx.93318.1.S1_s_at	4.45E-08	0.000001011	-2.4	-3.3	0.8	signalling.calcium	calmodulin-binding family protein similar to EDA39 (embryo sac development arrest 39), calmodulin binding [Arabidopsis thaliana] (TAIR:AT4G33050.3); similar to Os01g0570800 [Oryza sativa (japonica cultivar-group)] (GB:NP_001043374.1); similar to hypothe
GmaAffx.93316.1.S1_at	6.27E-07	0.000006279	0.3	-0.8	1.1	protein.degradation.ubiquitin	UBC37 (ubiquitin-conjugating enzyme 34); ubiquitin-protein ligase similar to UBC11 (ubiquitin-conjugating enzyme 11), ubiquitin-protein ligase [Arabidopsis thaliana] (TAIR:AT3G08690.1); similar to ubiquitin conjugating enzyme-like [Oryza sativa (japonica
GmaAffx.93316.1.S1_at	6.27E-07	0.000006279	0.3	-0.8	1.1	protein.degradation.ubiquitin.E2	ATUBC2 (UBIQUITING-CONJUGATING ENZYME 2); ubiquitin-protein ligase ubiquitin conjugating enzyme UBC2. Homolog of the yeast RAD6 gene. Identical to Ubiquitin-conjugating enzyme E2-17 kDa 2 (EC 6.3.2.19) (Ubiquitin- protein ligase 2) (Ubiquitin carrier pro
GmaAffx.93314.1.S1_s_at	0.000001592	0.00001251	0.5	-4.5	4.9	stress.biotic	disease resistance-responsive protein-related / dirigent protein-related similar to disease resistance-responsive protein-related / dirigent protein-related [Arabidopsis thaliana] (TAIR:AT5G49040.1); similar to dirigent-like protein pDIR4 [Picea engelman
GmaAffx.93310.1.S1_at	7.89E-08	0.000001487	3.3	1.5	1.8	amino acid metabolism.degradation.glutamate family.proline	proline oxidase, putative / osmotic stress-responsive proline dehydrogenase, putative similar to ERD5 (EARLY RESPONSIVE TO DEHYDRATION 5, PROLINE OXIDASE), proline dehydrogenase [Arabidopsis thaliana] (TAIR:AT3G30775.1); similar to proline dehydrogenase
GmaAffx.93309.1.S1_s_at	0.00001161	0.00005746	-5.3	-2.4	-2.9	hormone metabolism.abscisic acid.synthesis-degradation.degradation. 8-hydroxylase	CYP707A1 (cytochrome P450, family 707, subfamily A, polypeptide 1); oxygen binding Encodes a protein with ABA 8'-hydroxylase activity, involved in ABA catabolism. Member of the CYP707A gene family. CYP707A1 appears to play an important role in determining
GmaAffx.93309.1.S1_s_at	0.00001161	0.00005746	-5.3	-2.4	-2.9	hormone metabolism.brassinosteroid.synthesis-degradation.BRs.metabolic regulation	CYP72C1 (cytochrome P450, family 72, subfamily C, polypeptide 1); oxygen binding Encodes a protein with similarity to other cytochrome P450's and is a homolog of BAS1. Over expression causes a dwarf phenotype resembling brassinolide resistant mutants. Dou
GmaAffx.93309.1.S1_s_at	0.00001161	0.00005746	-5.3	-2.4	-2.9	hormone metabolism.brassinosteroid.synthesis-degradation.sterols.CYP51	putative obtusifoliol 14-alpha demethylase. Expressed pseudogene. pseudogene, obtusifoliol 14-alpha demethylase, putative, similar to obtusifoliol 14-alpha demethylase GI:14624983 from (Arabidopsis thaliana); blastp match of 72% identity and 1.9e-177 P-va
GmaAffx.93309.1.S1_s_at	0.00001161	0.00005746	-5.3	-2.4	-2.9	hormone metabolism.gibberelin.synthesis-degradation.ent-kaurene oxidase	GA3 (GA REQUIRING 3); oxygen binding Encodes a member of the CYP701A cytochrome p450 family that is involved in later steps of the gibberellin biosynthetic pathway. Identical to Ent-kaurene oxidase (EC 1.14.13.78) (AtKO1) (Cytochrome P450 701A3) (KO1) [Ar
GmaAffx.93309.1.S1_s_at	0.00001161	0.00005746	-5.3	-2.4	-2.9	hormone metabolism.gibberelin.synthesis-degradation.ent-kaurenoic acid hydroxylase/oxygenase	CYP88A3 (ENT-KAURENOIC ACID HYDROXYLASE 1); oxygen binding Encodes an ent-kaurenoic acid hydroxylase, a member of the CYP88A cytochrome p450 family. Identical to Ent-kaurenoic acid oxidase 1 (EC 1.14.13.79) (AtKAO1) (Cytochrome P450 88A3) (KAO1) [Arabido
GmaAffx.93309.1.S1_s_at	0.00001161	0.00005746	-5.3	-2.4	-2.9	misc.cytochrome P450	CYP71B36 (cytochrome P450, family 71, subfamily B, polypeptide 36); oxygen binding putative cytochrome P450 Identical to Cytochrome P450 71B36 (EC 1.14.-.-) (CYP71B36) [Arabidopsis Thaliana] (GB:Q9LIP4); similar to CYP71B34 (cytochrome P450, family 71, s
GmaAffx.93309.1.S1_s_at	0.00001161	0.00005746	-5.3	-2.4	-2.9	RNA.regulation of transcription.Nucleosome/chromatin assembly factor group	ATHMG (HIGH MOBILITY GROUP, STRUCTURE-SPECIFIC RECOGNITION PROTEIN 1); transcription factor encodes a component of the FAcilitates Chromatin Transcription (FACT) complex, SSRP1 Identical to FACT complex subunit SSRP1 (Facilitates chromatin transcription c
GmaAffx.93309.1.S1_s_at	0.00001161	0.00005746	-5.3	-2.4	-2.9	secondary metabolism.flavonoids.dihydroflavonols	CYP706A4 (cytochrome P450, family 706, subfamily A, polypeptide 4); oxygen binding member of CYP706A similar to CYP706A6 (cytochrome P450, family 706, subfamily A, polypeptide 6), oxygen binding [Arabidopsis thaliana] (TAIR:AT4G12320.1); similar to CYP706
GmaAffx.93309.1.S1_s_at	0.00001161	0.00005746	-5.3	-2.4	-2.9	secondary metabolism.flavonoids.dihydroflavonols.flavonoid 3'-monooxygenase	TT7 (TRANSPARENT TESTA 7); flavonoid 3'-monooxygenase/ oxygen binding Required for flavonoid 3' hydroxylase activity. Identical to Flavonoid 3'-monooxygenase (EC 1.14.13.21) (Flavonoid 3'-hydroxylase) (AtF3'H) (Cytochrome P450 75B1) (TRANSPARENT TESTA 7 p
GmaAffx.93309.1.S1_s_at	0.00001161	0.00005746	-5.3	-2.4	-2.9	secondary metabolism.phenylpropanoids.lignin biosynthesis.C3H	CYP98A8 (cytochrome P450, family 98, subfamily A, polypeptide 8); oxygen binding member of CYP98A similar to CYP98A9 (cytochrome P450, family 98, subfamily A, polypeptide 9), oxygen binding [Arabidopsis thaliana] (TAIR:AT1G74550.1); similar to cytochrome
GmaAffx.93309.1.S1_s_at	0.00001161	0.00005746	-5.3	-2.4	-2.9	secondary metabolism.phenylpropanoids.lignin biosynthesis.C4H	ATC4H (CINNAMATE-4-HYDROXYLASE) Encodes a cinnamate-4-hydroxylase. Identical to Trans-cinnamate 4-monooxygenase (EC 1.14.13.11) (Cinnamic acid 4- hydroxylase) (CA4H) (C4H) (P450C4H) (Cytochrome P450 73) (CYP73A5) [Arabidopsis Thaliana] (GB:P92994;GB:O0499
GmaAffx.93309.1.S1_s_at	0.00001161	0.00005746	-5.3	-2.4	-2.9	secondary metabolism.phenylpropanoids.lignin biosynthesis.F5H	FAH1 (FERULATE-5-HYDROXYLASE 1); ferulate 5-hydroxylase encodes ferulate 5-hydroxylase (F5H). Involved in lignin biosynthesis. Identical to Cytochrome P450 84A1 (EC 1.14.-.-) (Ferulate-5-hydroxylase) (F5H) (CYP84A1) [Arabidopsis Thaliana] (GB:Q42600); sim
GmaAffx.93309.1.S1_s_at	0.00001161	0.00005746	-5.3	-2.4	-2.9	secondary metabolism.sulfur-containing.glucosinolates	CYP79A2 (CYTOCHROME P450 79A2); oxygen binding Encodes cytochrome P450 CYP79A2. Identical to Cytochrome P450 79A2 (EC 1.-.-.-) (CYP79A2) [Arabidopsis Thaliana] (GB:Q9FLC8;GB:Q9M4Y7); similar to CYP79A3P (cytochrome P450, family 79, subfamily A, polypeptid
GmaAffx.93309.1.S1_s_at	0.00001161	0.00005746	-5.3	-2.4	-2.9	transporter.sugars	ANTR2 (anion transporter 2); organic anion transporter similar to inorganic phosphate transporter, putative [Arabidopsis thaliana] (TAIR:AT2G29650.1); similar to Na+/Pi transporter [Thellun (GB:ABK51380.1); similar to Major facilitator superfamily MFS_1
GmaAffx.93301.2.S1_s_at	0.00003455	0.0001356	0.2	-3.6	3.8	cell wall.precursor synthesis.GAE	GAE1 (UDP-D-GLUCURONATE 4-EPIMERASE 1); UDP-glucuronate 4-epimerase/ catalytic UDP-D-glucuronate 4-epimerase similar to GAE2 (UDP-D-GLUCURONATE 4-EPIMERASE 2), catalytic [Arabidopsis thaliana] (TAIR:AT1G02000.1); similar to UDP-glucuronic acid 4-epimerase
GmaAffx.93301.2.S1_s_at	0.00003455	0.0001356	0.2	-3.6	3.8	cell wall.precursor synthesis.GER	GER2; catalytic Identical to Putative GDP-L-fucose synthase 2 (EC 1.1.1.271) (GDP-4-keto-6-deoxy-D- mannose-3, 5-epimerase-4-reductase 2) (AtGER2) (GER2) [Arabidopsis Thaliana] (GB:Q9LMU0;GB:Q3EDA2;GB:Q3EDA3); similar to ATFX/GER1 (GDP-4-KETO-6-DEOXYMANN
GmaAffx.93301.2.S1_s_at	0.00003455	0.0001356	0.2	-3.6	3.8	cell wall.precursor synthesis.UXS	UXS3 (UDP-GLUCURONIC ACID DECARBOXYLASE); catalytic Encodes an isoform of UDP-glucuronic acid decarboxylase, which is predicted to be cytosolic by PSORT. This enzyme produces UDP-xylose, which is a substrate for many cell wall carbohydrates including hemi
GmaAffx.93301.2.S1_s_at	0.00003455	0.0001356	0.2	-3.6	3.8	lipid metabolism.'exotics' (steroids, squalene etc).3-beta hydroxysteroid dehydrogenase/isomerase	3-beta hydroxysteroid dehydrogenase/isomerase family protein similar to AT3BETAHSD/D1 (3BETA-HYDROXYSTEROID-DEHYDROGENASE/DECARBOXYLASE ISOFORM 1), 3-beta-hydroxy-delta5-steroid dehydrogenase [Arabidopsis thaliana] (TAIR:AT1G47290.2); similar to Os02g071
GmaAffx.93301.2.S1_s_at	0.00003455	0.0001356	0.2	-3.6	3.8	lipid metabolism.glycolipid synthesis.UDP-sulfoquinovose synthase	SQD1 (sulfoquinovosyldiacylglycerol 1); UDPsulfoquinovose synthase involved in sulfolipid biosynthesis Identical to UDP-sulfoquinovose synthase, chloroplast precursor (EC 3.13.1.1) (Sulfite:UDP-glucose sulfotransferase) (Sulfolipid biosynthesis protein) (
GmaAffx.93301.2.S1_s_at	0.00003455	0.0001356	0.2	-3.6	3.8	misc.alcohol dehydrogenases	cinnamyl-alcohol dehydrogenase, putative (CAD) similar to Eucalyptus gunnii alcohol dehydrogenase of unknown physiological function (GI:1143445), apple tree, PIR:T16995; NOT a cinnamyl-alcohol dehydrogenase similar to cinnamyl-alcohol dehydrogenase, putat
GmaAffx.93301.2.S1_s_at	0.00003455	0.0001356	0.2	-3.6	3.8	RNA.regulation of transcription.unclassified	mRNA-binding protein, putative similar to catalytic/ coenzyme binding [Arabidopsis thaliana] (TAIR:AT1G09340.1); similar to mRNA-binding protein precursor [Nicotiana tabacum] (GB:AAP87140.1); contains InterPro domain NAD-dependent epimerase/dehydratase;
GmaAffx.93301.2.S1_s_at	0.00003455	0.0001356	0.2	-3.6	3.8	secondary metabolism.flavonoids.dihydroflavonols	oxidoreductase family protein similar to oxidoreductase family protein [Arabidopsis thaliana] (TAIR:AT1G68540.1); similar to dihydro-flavanoid reductase-like protein [Zea mays] (GB:AAK52955.1); similar to Os01g0127500 [Oryza sativa (japonica cultivar-gro
GmaAffx.93301.2.S1_s_at	0.00003455	0.0001356	0.2	-3.6	3.8	secondary metabolism.flavonoids.dihydroflavonols.dihydrokaempferol 4-reductase	BAN (BANYULS) Negative regulator of flavonoid biosynthesis, mutants accumulate flavonoid pigments in their seed coat, putative oxidoreductase. It is thought that a ternary complex composed of TT2, TT8 and TTG1 is necessary for correct expression of BAN in
GmaAffx.93301.2.S1_s_at	0.00003455	0.0001356	0.2	-3.6	3.8	secondary metabolism.flavonoids.flavonols	terpene cyclase/mutase-related similar to cinnamyl-alcohol dehydrogenase family / CAD family [Arabidopsis thaliana] (TAIR:AT1G09490.1); similar to Putative dihydroflavonal-4-reductase [Oryza sativa] (GB:AAK92621.1); contains InterPro domain NAD-dependent
GmaAffx.93301.2.S1_s_at	0.00003455	0.0001356	0.2	-3.6	3.8	secondary metabolism.flavonoids.flavonols.dihydrokaempferol 4-reductase	dihydroflavonol 4-reductase family / dihydrokaempferol 4-reductase family similar to DFR (DIHYDROFLAVONOL 4-REDUCTASE), dihydrokaempferol 4-reductase [Arabidopsis thaliana] (TAIR:AT5G42800.1); similar to vestitone reductase (GB:AAB41550.1); contains Int
GmaAffx.93301.2.S1_s_at	0.00003455	0.0001356	0.2	-3.6	3.8	secondary metabolism.phenylpropanoids	cinnamoyl-CoA reductase similar to cinnamoyl-CoA reductase family [Arabidopsis thaliana] (TAIR:AT2G33590.1); similar to Os06g0623600 [Oryza sativa (japonica cultivar-group)] (GB:NP_001058105.1); similar to Os06g0623300 [Oryza sativa (japonica cultivar-gr
GmaAffx.93301.2.S1_s_at	0.00003455	0.0001356	0.2	-3.6	3.8	secondary metabolism.phenylpropanoids.lignin biosynthesis.CCR1	CCR2 (CINNAMOYL COA REDUCTASE) Encodes an cinnamoyl CoA reductase isoform. Involved in lignin biosynthesis. similar to CCR1 (CINNAMOYL COA REDUCTASE 1) [Arabidopsis thaliana] (TAIR:AT1G15950.1); similar to cinnamoyl-CoA reductase [Populus trichocarpa] (G
GmaAffx.93298.1.A1_x_at	1.85E-07	0.000002648	1.3	0.2	1.2	not assigned.unknown	not assigned.unknown
GmaAffx.93298.1.A1_at	0.000001583	0.00001246	1.2	0.2	1.1	not assigned.unknown	not assigned.unknown
GmaAffx.93297.1.S1_s_at	1.73E-07	0.00000253	-2.5	0.2	-2.8	protein assembly and cofactor ligation	NFU4 (NFU domain protein 4) Encodes a protein containing the NFU domain that may be involved in iron-sulfur cluster assembly. Part of a five member gene family, more closely related to NFU5 than to NFU1,2, and 3. Targeted to the mitochondrion. Identical t
GmaAffx.93297.1.S1_s_at	1.73E-07	0.00000253	-2.5	0.2	-2.8	secondary metabolism.sulfur-containing	ATCPISCA (CHLOROPLAST-LOCALIZED ISCA-LIKE PROTEIN); structural molecule Involved in chloroplast Fe-S cluster assembly. Located in the chloroplast stroma. Expressed preferentially in green tissues. Identical to Iron-sulfur assembly protein IscA, chloropl
GmaAffx.93292.1.S1_at	0.00001471	0.00006904	0.5	-1.3	1.9	misc.dynamin	ADL4/ADLP2/DRP1E/EDR3 (DYNAMIN-LIKE PROTEIN 4); GTP binding / GTPase At3g60190 encodes Arabidopsis dynamin-related protein 1E, DRP1E, also known as EDR3, ADL4 and ADL1E, which is 624 amino acid residues long, has a predicted mass of 69.8 kDa and a pI of
GmaAffx.93292.1.S1_at	0.00001471	0.00006904	0.5	-1.3	1.9	signalling.G-proteins	ADL1 (ARABIDOPSIS DYNAMIN-LIKE PROTEIN); GTP binding Encodes a dynamin-like protein related to phragmoplastin. Mutations in this gene, in combination with mutation in ADL1E, result in defects in embryogenesis, cell plate formation and trichome branching.
GmaAffx.93291.1.S1_s_at	0.0000582	0.000205	-1	-0.1	-0.9	protein.aa activation	palmitoyl protein thioesterase family protein similar to palmitoyl protein thioesterase family protein [Arabidopsis thaliana] (TAIR:AT5G47330.1); similar to putative palmitoyl-protein thioesterase [Tropaeolum majus] (GB:AAR92492.1); contains InterPro dom
GmaAffx.93278.1.S1_s_at	0.00005664	0.0002003	-1.4	-0.3	-1	lipid metabolism.'exotics' (steroids, squalene etc).sphingolipids	delta-8 sphingolipid desaturase, putative similar to delta-8 sphingolipid desaturase (SLD1) [Arabidopsis thaliana] (TAIR:AT3G61580.1); similar to Fatty acid desaturase, putative [Medicago truncatula] (GB:ABE90798.1); similar to delta-8 sphingolipid desat
GmaAffx.93278.1.S1_s_at	0.00005664	0.0002003	-1.4	-0.3	-1	lipid metabolism.FA desaturation.omega 3 desaturase	FAD3 (FATTY ACID DESATURASE 3); omega-3 fatty acid desaturase Endoplasmic reticulum enzyme responsible for the synthesis of 18:3 fatty acids from phospholipids. Uses cytochrome b5 as electron donor. Identical to Omega-3 fatty acid desaturase, endoplasmic
GmaAffx.93278.1.S1_s_at	0.00005664	0.0002003	-1.4	-0.3	-1	lipid metabolism.FA desaturation.omega 6 desaturase	FAD2 (FATTY ACID DESATURASE 2); delta12-fatty acid dehydrogenase Major enzyme responsible for the synthesis of 18:2 fatty acids in the endoplasmic reticulum. Contains His-rich motifs, which contribute to the interaction with the electron donor cytochrome
GmaAffx.93278.1.S1_s_at	0.00005664	0.0002003	-1.4	-0.3	-1	secondary metabolism.isoprenoids.carotenoids	amine oxidase family protein similar to HEMG2/MEE61 (maternal effect embryo arrest 61), oxidoreductase/ protoporphyrinogen oxidase [Arabidopsis thaliana] (TAIR:AT5G14220.1); similar to putative oxidoreductase, FAD-binding [Oryza sativa (japonica cultivar
GmaAffx.93268.1.S1_at	0.0000304	0.0001227	-0.8	-2.6	1.8	stress.abiotic.heat	17.6 kDa class I small heat shock protein (HSP17.6B-CI) similar to 17.8 kDa class I heat shock protein (HSP17.8-CI) [Arabidopsis thaliana] (TAIR:AT1G07400.1); similar to 17.5 kDa class I heat shock protein [Carica papaya] (GB:AAR25848.1); contains InterP
GmaAffx.93267.1.S1_s_at	7.69E-08	0.000001467	3.5	1.9	1.6	nodulin_nodulin-like	nodulin_nodulin-like
GmaAffx.93267.1.S1_s_at	7.69E-08	0.000001467	3.5	1.9	1.6	nucleotide metabolism.degradation	uricase / urate oxidase / nodulin 35, putative Identical to Uricase (EC 1.7.3.3) (Urate oxidase) (Nodulin 35 homolog) [Arabidopsis Thaliana] (GB:O04420;GB:O64848); similar to uricase [Lotus japonicus] (GB:BAB18538.1); contains InterPro domain Uricase; (
GmaAffx.93266.1.S1_s_at	0.00001596	0.00007367	0.9	1.2	-0.4	not assigned.unknown	not assigned.unknown
GmaAffx.93265.1.S1_s_at	3.31E-08	8.19E-07	1.9	0.8	1.1	amino acid metabolism.synthesis.central amino acid metabolism.aspartate.aspartate aminotransferase	ASP3 (ASPARTATE AMINOTRANSFERASE 3) Encodes the chloroplastic isozyme of aspartate aminotransferase. Involved in aspartate biosynthesis and nitrogen metabolism. mRNA is expressed in senescing leaves. Identical to Aspartate aminotransferase, chloroplast
GmaAffx.93265.1.S1_at	0.000008458	0.00004486	3.5	1.4	2.1	amino acid metabolism.synthesis.central amino acid metabolism.aspartate.aspartate aminotransferase	ASP3 (ASPARTATE AMINOTRANSFERASE 3) Encodes the chloroplastic isozyme of aspartate aminotransferase. Involved in aspartate biosynthesis and nitrogen metabolism. mRNA is expressed in senescing leaves. Identical to Aspartate aminotransferase, chloroplast
GmaAffx.93261.1.S1_s_at	0.000009428	0.0000487	-1	-3.5	2.5	misc.myrosinases-lectin-jacalin	curculin-like (mannose-binding) lectin family protein similar to curculin-like (mannose-binding) lectin family protein / PAN domain-containing protein [Arabidopsis thaliana] (TAIR:AT1G78820.1); similar to cell attachment protein in somatic embryogenesis
GmaAffx.93260.1.S1_at	1.46E-07	0.000002252	2.1	-4.2	6.3	protein.postranslational modification	CIPK9 (CBL-INTERACTING PROTEIN KINASE 9); kinase Encodes a CBL-interacting protein kinase with similarity to SOS2 similar to CIPK23 (CBL-INTERACTING PROTEIN KINASE 23), kinase [Arabidopsis thaliana] (TAIR:AT1G30270.2); similar to CBL-interacting protein k
GmaAffx.93260.1.S1_at	1.46E-07	0.000002252	2.1	-4.2	6.3	signalling.receptor kinases.S-locus glycoprotein like	lectin protein kinase family protein similar to S-locus lectin protein kinase family protein [Arabidopsis thaliana] (TAIR:AT2G19130.1); similar to Os03g0838100 [Oryza sativa (japonica cultivar-group)] (GB:NP_001051835.1); similar to Os06g0494100 [Oryza
GmaAffx.93259.1.S1_at	0.000009552	0.00004921	1.8	-0.6	2.4	signalling.receptor kinases.legume-lectin	lectin protein kinase family protein similar to lectin protein kinase, putative [Arabidopsis thaliana] (TAIR:AT5G55830.1); similar to OSJNBa0088A01.21 [Oryza sativa (japonica cultivar-group)] (GB:CAD41381.2); similar to lectin-like protein kinase [Popul
GmaAffx.93256.1.S1_at	0.000002685	0.00001866	-0.2	-2.5	2.3	hormone metabolism.cytokinin.signal transduction	ATHK1 (HISTIDINE KINASE 1) Encodes a member of the histidine kinase family. similar to CKI1 (CYTOKININ-INDEPENDENT 1), protein histidine kinase/ two-component response regulator [Arabidopsis thaliana] (TAIR:AT2G47430.1); similar to osmosensor histidine-as
GmaAffx.93256.1.S1_at	0.000002685	0.00001866	-0.2	-2.5	2.3	hormone metabolism.ethylene.signal transduction	EIN4 (ETHYLENE INSENSITIVE 4); receptor Ethylene receptor, subfamily 2. Has serine kinase activity. similar to ETR2 (ETHYLENE RESPONSE 2), receptor [Arabidopsis thaliana] (TAIR:AT3G23150.1); similar to putative ethylene receptor ETR3 [Lactuca sativa] (GB
GmaAffx.93254.1.S1_at	0.000002379	0.000017	1.3	-0.8	2.1	hormone metabolism.abscisic acid.synthesis-degradation.degradation. 8-hydroxylase	CYP707A1 (cytochrome P450, family 707, subfamily A, polypeptide 1); oxygen binding Encodes a protein with ABA 8'-hydroxylase activity, involved in ABA catabolism. Member of the CYP707A gene family. CYP707A1 appears to play an important role in determining
GmaAffx.93254.1.S1_at	0.000002379	0.000017	1.3	-0.8	2.1	hormone metabolism.brassinosteroid.synthesis-degradation.BRs.CPD	CPD (CABBAGE 3); oxygen binding Encodes a member of the CP90A family, a cytochrome P450 monooxygenase which converts 6-deoxocathasterone to 6-deoxoteasterone in the late C6 oxidation pathway and cathasterone to teasterone in the early C6 oxidation pathway
GmaAffx.93254.1.S1_at	0.000002379	0.000017	1.3	-0.8	2.1	hormone metabolism.brassinosteroid.synthesis-degradation.BRs.metabolic regulation	CYP72C1 (cytochrome P450, family 72, subfamily C, polypeptide 1); oxygen binding Encodes a protein with similarity to other cytochrome P450's and is a homolog of BAS1. Over expression causes a dwarf phenotype resembling brassinolide resistant mutants. Dou
GmaAffx.93254.1.S1_at	0.000002379	0.000017	1.3	-0.8	2.1	hormone metabolism.brassinosteroid.synthesis-degradation.BRs.other	CYP90D1 (CYTOCHROME P450, FAMILY 90, SUBFAMILY D, POLYPEPTIDE 1); oxidoreductase, acting on paired donors, with incorporation or reduction of molecular oxygen, NADH or NADPH as one donor, and incorporation of one atom of oxygen / oxygen binding Encodes a
GmaAffx.93254.1.S1_at	0.000002379	0.000017	1.3	-0.8	2.1	hormone metabolism.brassinosteroid.synthesis-degradation.sterols.CYP51	putative obtusifoliol 14-alpha demethylase. Expressed pseudogene. pseudogene, obtusifoliol 14-alpha demethylase, putative, similar to obtusifoliol 14-alpha demethylase GI:14624983 from (Arabidopsis thaliana); blastp match of 72% identity and 1.9e-177 P-va
GmaAffx.93254.1.S1_at	0.000002379	0.000017	1.3	-0.8	2.1	hormone metabolism.gibberelin.synthesis-degradation.ent-kaurene oxidase	GA3 (GA REQUIRING 3); oxygen binding Encodes a member of the CYP701A cytochrome p450 family that is involved in later steps of the gibberellin biosynthetic pathway. Identical to Ent-kaurene oxidase (EC 1.14.13.78) (AtKO1) (Cytochrome P450 701A3) (KO1) [Ar
GmaAffx.93254.1.S1_at	0.000002379	0.000017	1.3	-0.8	2.1	hormone metabolism.gibberelin.synthesis-degradation.ent-kaurenoic acid hydroxylase/oxygenase	KAO2 (ENT-KAURENOIC ACID HYDROXYLASE 2); oxygen binding ent-kaurenoic acid hydroxylase (KAO2) Identical to Ent-kaurenoic acid oxidase 2 (EC 1.14.13.79) (AtKAO2) (Cytochrome P450 88A4) (KAO2) [Arabidopsis Thaliana] (GB:Q9C5Y2;GB:Q9ZV72); similar to CYP88A3
GmaAffx.93254.1.S1_at	0.000002379	0.000017	1.3	-0.8	2.1	misc.cytochrome P450	CYP716A2 (cytochrome P450, family 716, subfamily A, polypeptide 2); heme binding / iron ion binding / monooxygenase member of CYP716A similar to CYP716A1 (cytochrome P450, family 716, subfamily A, polypeptide 1), oxygen binding [Arabidopsis thaliana] (TA
GmaAffx.93254.1.S1_at	0.000002379	0.000017	1.3	-0.8	2.1	secondary metabolism.flavonoids.dihydroflavonols	CYP706A7 (cytochrome P450, family 706, subfamily A, polypeptide 7); oxygen binding member of CYP706A similar to CYP706A3 (cytochrome P450, family 706, subfamily A, polypeptide 3), oxygen binding [Arabidopsis thaliana] (TAIR:AT5G44620.1); similar to putati
GmaAffx.93254.1.S1_at	0.000002379	0.000017	1.3	-0.8	2.1	secondary metabolism.flavonoids.dihydroflavonols.flavonoid 3'-monooxygenase	TT7 (TRANSPARENT TESTA 7); flavonoid 3'-monooxygenase/ oxygen binding Required for flavonoid 3' hydroxylase activity. Identical to Flavonoid 3'-monooxygenase (EC 1.14.13.21) (Flavonoid 3'-hydroxylase) (AtF3'H) (Cytochrome P450 75B1) (TRANSPARENT TESTA 7 p
GmaAffx.93254.1.S1_at	0.000002379	0.000017	1.3	-0.8	2.1	secondary metabolism.phenylpropanoids.lignin biosynthesis.C3H	CYP98A3 (cytochrome P450, family 98, subfamily A, polypeptide 3); p-coumarate 3-hydroxylase encodes coumarate 3-hydroxylase (C3H), a P450-dependent monooxygenase. Involved in lignin biosynthesis and flavonoid biosynthesis. Also affects the biosynthesis o
GmaAffx.93254.1.S1_at	0.000002379	0.000017	1.3	-0.8	2.1	secondary metabolism.phenylpropanoids.lignin biosynthesis.C4H	ATC4H (CINNAMATE-4-HYDROXYLASE) Encodes a cinnamate-4-hydroxylase. Identical to Trans-cinnamate 4-monooxygenase (EC 1.14.13.11) (Cinnamic acid 4- hydroxylase) (CA4H) (C4H) (P450C4H) (Cytochrome P450 73) (CYP73A5) [Arabidopsis Thaliana] (GB:P92994;GB:O0499
GmaAffx.93254.1.S1_at	0.000002379	0.000017	1.3	-0.8	2.1	secondary metabolism.phenylpropanoids.lignin biosynthesis.F5H	cytochrome P450, putative / ferulate-5-hydroxylase, putative similar to FAH1 (FERULATE-5-HYDROXYLASE 1), ferulate 5-hydroxylase [Arabidopsis thaliana] (TAIR:AT4G36220.1); similar to cytochrome p450-dependent monooxygenase [Brassica napus] (GB:AAG14962.1)
GmaAffx.93254.1.S1_at	0.000002379	0.000017	1.3	-0.8	2.1	secondary metabolism.sulfur-containing.glucosinolates	CYP79A2 (CYTOCHROME P450 79A2); oxygen binding Encodes cytochrome P450 CYP79A2. Identical to Cytochrome P450 79A2 (EC 1.-.-.-) (CYP79A2) [Arabidopsis Thaliana] (GB:Q9FLC8;GB:Q9M4Y7); similar to CYP79A3P (cytochrome P450, family 79, subfamily A, polypeptid
GmaAffx.93254.1.S1_at	0.000002379	0.000017	1.3	-0.8	2.1	transporter.sugars	ANTR2 (anion transporter 2); organic anion transporter similar to inorganic phosphate transporter, putative [Arabidopsis thaliana] (TAIR:AT2G29650.1); similar to Na+/Pi transporter [Thellun (GB:ABK51380.1); similar to Major facilitator superfamily MFS_1
GmaAffx.93250.1.S1_s_at	3.70E-07	0.000004306	1.2	-0.3	1.6	TCA / org. transformation.other organic acid transformaitons.atp-citrate lyase	ACLB-1 (ATP-citrate lyase B-1) One of the two genes encoding subunit B of the trimeric enzyme ATP Citrate lyase similar to ACLB-2 (ATP-citrate lyase B-2) [Arabidopsis thaliana] (TAIR:AT5G49460.1); similar to ATP citrate lyase a-subunit [Lupinus albus] (G
GmaAffx.93250.1.S1_at	4.25E-07	0.000004751	1	-0.7	1.7	TCA / org. transformation.other organic acid transformaitons.atp-citrate lyase	ACLB-1 (ATP-citrate lyase B-1) One of the two genes encoding subunit B of the trimeric enzyme ATP Citrate lyase similar to ACLB-2 (ATP-citrate lyase B-2) [Arabidopsis thaliana] (TAIR:AT5G49460.1); similar to ATP citrate lyase a-subunit [Lupinus albus] (G
GmaAffx.93248.1.S1_s_at	0.00003587	0.0001397	-1.5	-0.6	-0.9	not assigned.no ontology	heavy-metal-associated domain-containing protein similar to heavy-metal-associated domain-containing protein [Arabidopsis thaliana] (TAIR:AT3G53530.1); similar to Os03g0819400 [Oryza sativa (japonica cultivar-group)] (GB:NP_001051712.1); similar to unkno
GmaAffx.93243.1.S1_s_at	2.70E-07	0.000003453	4.6	1.8	2.8	cell.organisation	annexin, putative similar to ANN7 (ANN7, ANNEXIN ARABIDOPSIS 7), calcium ion binding / calcium-dependent phospholipid binding [Arabidopsis thaliana] (TAIR:AT5G10230.1); similar to Annexin-like protein RJ4 (GB:P51074); contains InterPro domain Annexin; (
GmaAffx.93233.1.S1_s_at	0.00001697	0.0000773	1.1	0	1.1	signalling.G-proteins	RabGAP/TBC domain-containing protein similar to RabGAP/TBC domain-containing protein [Arabidopsis thaliana] (TAIR:AT1G04830.1); similar to RabGAP/TBC [Medicago truncatula] (GB:ABE83596.1); contains InterPro domain RabGAP/TBC; (InterPro:IPR000195)
GmaAffx.93228.1.S1_s_at	0.000009163	0.00004763	-1.7	-0.1	-1.7	not assigned.unknown	similar to unknown protein [Arabidopsis thaliana] (TAIR:AT3G17800.1); similar to unknown protein [Oryza sativa (japonica cultivar-group)] (GB:AAO38836.1); similar to Os03g0717900 [Oryza sativa (japonica cultivar-group)] (GB:NP_001051084.1); contains Inter
GmaAffx.93227.1.S1_s_at	0.00001568	0.00007266	0.8	-3.9	4.7	secondary metabolism.phenylpropanoids	transferase family protein similar to transferase family protein [Arabidopsis thaliana] (TAIR:AT5G07850.1); similar to N-hydroxycinnamoyl/benzoyltransferase 6 [Glycine max] (GB:ABC47848.1); contains InterPro domain Transferase; (InterPro:IPR003480)
GmaAffx.93227.1.S1_at	0.000004275	0.00002666	-0.1	-3.2	3.1	secondary metabolism.phenylpropanoids	transferase family protein similar to transferase family protein [Arabidopsis thaliana] (TAIR:AT5G07850.1); similar to N-hydroxycinnamoyl/benzoyltransferase 6 [Glycine max] (GB:ABC47848.1); contains InterPro domain Transferase; (InterPro:IPR003480)
GmaAffx.93221.1.S1_s_at	0.000001722	0.00001329	-4.1	-4.1	-0.1	misc.cytochrome P450	LUT1 (LUTEIN DEFICIENT 1); oxygen binding Lutein-deficient 1 (LUT1) required for lutein biosynthesis, member of the xanthophyll class of carotenoids. Involved in epsilon ring hydroxylation. Maps at 67.3 cM on chromosome 3. similar to CYP97A3/LUT5 (CYTOCHR
GmaAffx.93221.1.S1_s_at	0.000001722	0.00001329	-4.1	-4.1	-0.1	misc.O- methyl transferases	O-methyltransferase, putative similar to O-methyltransferase, putative [Arabidopsis thaliana] (TAIR:AT1G21120.1); similar to O-methyltransferase, putative [Arabidopsis thaliana] (TAIR:AT1G21100.1); similar to O-methyltransferase, putative [Arabidopsis th
GmaAffx.93221.1.S1_s_at	0.000001722	0.00001329	-4.1	-4.1	-0.1	secondary metabolism.phenylpropanoids	O-methyltransferase family 2 protein similar to O-methyltransferase family 2 protein [Arabidopsis thaliana] (TAIR:AT4G35150.1); similar to O-methyltransferase, family 2 [Medicago truncatula] (GB:ABE89160.1); contains InterPro domain SAM (and some other
GmaAffx.93221.1.S1_s_at	0.000001722	0.00001329	-4.1	-4.1	-0.1	secondary metabolism.phenylpropanoids.lignin biosynthesis.COMT	ATOMT1 (O-METHYLTRANSFERASE 1) A caffeic acid/5-hydroxyferulic acid O-methyltransferase. Interacts with 14-4-3 proteins in yeast 2 hybrid assay. AtOMT1 (At5g54160) encodes a flavonol 3?-O-methyltransferase that is highly active towards quercetin and myri
GmaAffx.93221.1.S1_s_at	0.000001722	0.00001329	-4.1	-4.1	-0.1	secondary metabolism.simple phenols	O-methyltransferase family 2 protein similar to ATOMT1 (O-METHYLTRANSFERASE 1) [Arabidopsis thaliana] (TAIR:AT5G54160.1); similar to catechol O-methyltransferase; Omt II;THATU;2 [Thalictrum tuberosum] (GB:AAD29842.1); similar to O-methyltransferase [Popu
GmaAffx.93215.1.S1_s_at	6.62E-07	0.000006537	-0.9	-3.9	3	nodulin_nodulin-like	nodulin_nodulin-like
GmaAffx.93215.1.S1_s_at	6.62E-07	0.000006537	-0.9	-3.9	3	redox.heme	AHB1 (ARABIDOPSIS HEMOGLOBIN 1) Encodes a class 1 nonsymbiotic hemoglobin induced by low oxygen levels with very high oxygen affinity. It is not likely to be a hemoglobin transporter because of its extremely high affinity for oxygen. Identical to Non-sym
GmaAffx.93214.1.S1_at	2.29E-08	6.39E-07	5	0.2	4.8	not assigned.unknown	not assigned.unknown
GmaAffx.93213.1.S1_at	0.00001235	0.00006032	-0.1	-1.1	1	hormone metabolism.abscisic acid.synthesis-degradation.degradation. 8-hydroxylase	CYP707A1 (cytochrome P450, family 707, subfamily A, polypeptide 1); oxygen binding Encodes a protein with ABA 8'-hydroxylase activity, involved in ABA catabolism. Member of the CYP707A gene family. CYP707A1 appears to play an important role in determining
GmaAffx.93213.1.S1_at	0.00001235	0.00006032	-0.1	-1.1	1	hormone metabolism.brassinosteroid.synthesis-degradation.BRs.metabolic regulation	CYP72C1 (cytochrome P450, family 72, subfamily C, polypeptide 1); oxygen binding Encodes a protein with similarity to other cytochrome P450's and is a homolog of BAS1. Over expression causes a dwarf phenotype resembling brassinolide resistant mutants. Dou
GmaAffx.93213.1.S1_at	0.00001235	0.00006032	-0.1	-1.1	1	hormone metabolism.brassinosteroid.synthesis-degradation.sterols.CYP51	putative obtusifoliol 14-alpha demethylase. Expressed pseudogene. pseudogene, obtusifoliol 14-alpha demethylase, putative, similar to obtusifoliol 14-alpha demethylase GI:14624983 from (Arabidopsis thaliana); blastp match of 72% identity and 1.9e-177 P-va
GmaAffx.93213.1.S1_at	0.00001235	0.00006032	-0.1	-1.1	1	hormone metabolism.gibberelin.synthesis-degradation.ent-kaurene oxidase	GA3 (GA REQUIRING 3); oxygen binding Encodes a member of the CYP701A cytochrome p450 family that is involved in later steps of the gibberellin biosynthetic pathway. Identical to Ent-kaurene oxidase (EC 1.14.13.78) (AtKO1) (Cytochrome P450 701A3) (KO1) [Ar
GmaAffx.93213.1.S1_at	0.00001235	0.00006032	-0.1	-1.1	1	hormone metabolism.gibberelin.synthesis-degradation.ent-kaurenoic acid hydroxylase/oxygenase	CYP88A3 (ENT-KAURENOIC ACID HYDROXYLASE 1); oxygen binding Encodes an ent-kaurenoic acid hydroxylase, a member of the CYP88A cytochrome p450 family. Identical to Ent-kaurenoic acid oxidase 1 (EC 1.14.13.79) (AtKAO1) (Cytochrome P450 88A3) (KAO1) [Arabido
GmaAffx.93213.1.S1_at	0.00001235	0.00006032	-0.1	-1.1	1	misc.cytochrome P450	CYP81D4 (cytochrome P450, family 81, subfamily D, polypeptide 4); oxygen binding member of CYP81D similar to CYP81D2 (cytochrome P450, family 81, subfamily D, polypeptide 2), oxygen binding [Arabidopsis thaliana] (TAIR:AT4G37360.1); similar to CYP81D8 (c
GmaAffx.93213.1.S1_at	0.00001235	0.00006032	-0.1	-1.1	1	RNA.regulation of transcription.Nucleosome/chromatin assembly factor group	ATHMG (HIGH MOBILITY GROUP, STRUCTURE-SPECIFIC RECOGNITION PROTEIN 1); transcription factor encodes a component of the FAcilitates Chromatin Transcription (FACT) complex, SSRP1 Identical to FACT complex subunit SSRP1 (Facilitates chromatin transcription c
GmaAffx.93213.1.S1_at	0.00001235	0.00006032	-0.1	-1.1	1	secondary metabolism.flavonoids.dihydroflavonols	CYP706A4 (cytochrome P450, family 706, subfamily A, polypeptide 4); oxygen binding member of CYP706A similar to CYP706A6 (cytochrome P450, family 706, subfamily A, polypeptide 6), oxygen binding [Arabidopsis thaliana] (TAIR:AT4G12320.1); similar to CYP706
GmaAffx.93213.1.S1_at	0.00001235	0.00006032	-0.1	-1.1	1	secondary metabolism.flavonoids.dihydroflavonols.flavonoid 3'-monooxygenase	TT7 (TRANSPARENT TESTA 7); flavonoid 3'-monooxygenase/ oxygen binding Required for flavonoid 3' hydroxylase activity. Identical to Flavonoid 3'-monooxygenase (EC 1.14.13.21) (Flavonoid 3'-hydroxylase) (AtF3'H) (Cytochrome P450 75B1) (TRANSPARENT TESTA 7 p
GmaAffx.93213.1.S1_at	0.00001235	0.00006032	-0.1	-1.1	1	secondary metabolism.phenylpropanoids.lignin biosynthesis.C3H	CYP98A8 (cytochrome P450, family 98, subfamily A, polypeptide 8); oxygen binding member of CYP98A similar to CYP98A9 (cytochrome P450, family 98, subfamily A, polypeptide 9), oxygen binding [Arabidopsis thaliana] (TAIR:AT1G74550.1); similar to cytochrome
GmaAffx.93213.1.S1_at	0.00001235	0.00006032	-0.1	-1.1	1	secondary metabolism.phenylpropanoids.lignin biosynthesis.C4H	ATC4H (CINNAMATE-4-HYDROXYLASE) Encodes a cinnamate-4-hydroxylase. Identical to Trans-cinnamate 4-monooxygenase (EC 1.14.13.11) (Cinnamic acid 4- hydroxylase) (CA4H) (C4H) (P450C4H) (Cytochrome P450 73) (CYP73A5) [Arabidopsis Thaliana] (GB:P92994;GB:O0499
GmaAffx.93213.1.S1_at	0.00001235	0.00006032	-0.1	-1.1	1	secondary metabolism.phenylpropanoids.lignin biosynthesis.F5H	FAH1 (FERULATE-5-HYDROXYLASE 1); ferulate 5-hydroxylase encodes ferulate 5-hydroxylase (F5H). Involved in lignin biosynthesis. Identical to Cytochrome P450 84A1 (EC 1.14.-.-) (Ferulate-5-hydroxylase) (F5H) (CYP84A1) [Arabidopsis Thaliana] (GB:Q42600); sim
GmaAffx.93213.1.S1_at	0.00001235	0.00006032	-0.1	-1.1	1	secondary metabolism.sulfur-containing.glucosinolates	CYP79A2 (CYTOCHROME P450 79A2); oxygen binding Encodes cytochrome P450 CYP79A2. Identical to Cytochrome P450 79A2 (EC 1.-.-.-) (CYP79A2) [Arabidopsis Thaliana] (GB:Q9FLC8;GB:Q9M4Y7); similar to CYP79A3P (cytochrome P450, family 79, subfamily A, polypeptid
GmaAffx.93213.1.S1_at	0.00001235	0.00006032	-0.1	-1.1	1	transporter.sugars	ANTR2 (anion transporter 2); organic anion transporter similar to inorganic phosphate transporter, putative [Arabidopsis thaliana] (TAIR:AT2G29650.1); similar to Na+/Pi transporter [Thellun (GB:ABK51380.1); similar to Major facilitator superfamily MFS_1
GmaAffx.93212.1.S1_x_at	7.60E-10	7.56E-08	-7.1	1	-8.2	lipid metabolism.lipid transfer proteins etc	LP1 (nonspecific lipid transfer protein 1) Non-specific lipid transfer protein. Binds calmodulin in a Ca2+-independent manner. Localized to the cell wall. Specifically expressed in L1 epidermal layer. Identical to Nonspecific lipid-transfer protein 1 pre
GmaAffx.93212.1.S1_s_at	1.45E-07	0.000002241	-4.9	0	-4.9	lipid metabolism.lipid transfer proteins etc	LP1 (nonspecific lipid transfer protein 1) Non-specific lipid transfer protein. Binds calmodulin in a Ca2+-independent manner. Localized to the cell wall. Specifically expressed in L1 epidermal layer. Identical to Nonspecific lipid-transfer protein 1 pre
GmaAffx.93212.1.S1_at	7.05E-10	7.23E-08	-7.6	0.8	-8.4	lipid metabolism.lipid transfer proteins etc	LP1 (nonspecific lipid transfer protein 1) Non-specific lipid transfer protein. Binds calmodulin in a Ca2+-independent manner. Localized to the cell wall. Specifically expressed in L1 epidermal layer. Identical to Nonspecific lipid-transfer protein 1 pre
GmaAffx.93206.1.S1_x_at	6.72E-07	0.000006606	-4.4	-2.8	-1.6	misc.glutathione S transferases	ATGSTU19 (GLUTATHIONE TRANSFERASE 8); glutathione transferase Encodes a glutathione transferase that is a member of Tau GST gene family. Expression is induced by drought stress, oxidative stress, and high doses of auxin and cytokinin. naming convention a
GmaAffx.93190.1.S1_s_at	3.11E-12	6.91E-09	-6.3	-0.5	-5.8	PS.lightreaction.photosystem II.PSII polypeptide subunits	CAB1 (CHLOROPHYLL A/B BINDING PROTEIN 1); chlorophyll binding Subunit of light-harvesting complex II (LHCII),which absorbs light and transfers energy to the photosynthetic reaction center. Identical to Chlorophyll a-b binding protein 2, chloroplast precu
GmaAffx.93182.1.S1_at	3.86E-07	0.000004432	-0.2	-2.8	2.6	hormone metabolism.ethylene.synthesis-degradation	2-oxoglutarate-dependent dioxygenase, putative encodes a protein whose sequence is similar to a 2-oxoglutarate-dependent dioxygenase similar to 2-oxoglutarate-dependent dioxygenase, putative [Arabidopsis thaliana] (TAIR:AT1G06650.2); similar to unknown [P
GmaAffx.93182.1.S1_at	3.86E-07	0.000004432	-0.2	-2.8	2.6	hormone metabolism.ethylene.synthesis-degradation.1-aminocyclopropane-1-carboxylate oxidase	EFE (ethylene forming enzyme) Encodes 1-aminocyclopropane-1-carboxylate oxidase Identical to 1-aminocyclopropane-1-carboxylate oxidase (EC 1.14.17.4) (ACC oxidase) (Ethylene-forming enzyme) (EFE) (ACO) [Arabidopsis Thaliana] (GB:Q06588;GB:Q94K94;GB:Q9S9K
GmaAffx.93182.1.S1_at	3.86E-07	0.000004432	-0.2	-2.8	2.6	nodulin_nodulin-like	nodulin_nodulin-like
GmaAffx.93182.1.S1_at	3.86E-07	0.000004432	-0.2	-2.8	2.6	redox.ascorbate and glutathione	2-oxoglutarate-dependent dioxygenase, putative encodes a protein whose sequence is similar to a 2-oxoglutarate-dependent dioxygenase similar to 2-oxoglutarate-dependent dioxygenase, putative [Arabidopsis thaliana] (TAIR:AT1G06650.2); similar to unknown [P
GmaAffx.93182.1.S1_at	3.86E-07	0.000004432	-0.2	-2.8	2.6	secondary metabolism.flavonoids.anthocyanins.leucocyanidin oxygenase	leucoanthocyanidin dioxygenase, putative / anthocyanidin synthase, putative similar to LDOX (TANNIN DEFICIENT SEED 4) [Arabidopsis thaliana] (TAIR:AT4G22880.2); similar to anthocyanidin synthase [Matthiola incana] (GB:AAB82287.1); contains InterPro domai
GmaAffx.93175.1.A1_s_at	0.00002163	0.00009365	2.6	0.5	2.1	not assigned.unknown	not assigned.unknown
GmaAffx.93161.1.S1_s_at	0.00006062	0.0002117	0.1	-1.1	1.2	cell.organisation	ACT7 (actin 7) Member of Actin gene family.Mutants are defective in germination and root growth. Identical to Actin-7 (Actin-2) (ACT7) [Arabidopsis Thaliana] (GB:P53492;GB:P53495); similar to ACT3 (ACTIN 3), structural constituent of cytoskeleton [Arabid
GmaAffx.93157.1.S1_s_at	0.00000309	0.00002075	-2.3	-2.7	0.4	cell wall.precursor synthesis	mannose 6-phosphate reductase (NADPH-dependent), putative similar to mannose 6-phosphate reductase (NADPH-dependent), putative [Arabidopsis thaliana] (TAIR:AT2G21250.1); similar to Aldo/keto reductase [Medicago truncatula] (GB:ABE79940.1); contains Inter
GmaAffx.93157.1.S1_s_at	0.00000309	0.00002075	-2.3	-2.7	0.4	minor CHO metabolism.others	aldo/keto reductase family protein similar to oxidoreductase [Arabidopsis thaliana] (TAIR:AT2G37770.2); similar to aldose reductase [Di (GB:CAC32834.1); contains InterPro domain Aldo/keto reductase; (InterPro:IPR001395)
GmaAffx.93157.1.S1_s_at	0.00000309	0.00002075	-2.3	-2.7	0.4	secondary metabolism.flavonoids.chalcones	aldo/keto reductase, putative similar to aldo/keto reductase, putative [Arabidopsis thaliana] (TAIR:AT1G59960.1); similar to reductase 1 [Hydrangea macrophylla] (GB:AAR89809.1); contains InterPro domain Aldo/keto reductase; (InterPro:IPR001395)
GmaAffx.93153.1.S1_s_at	0.00004725	0.0001736	-1.3	-1.5	0.2	not assigned.unknown	not assigned.unknown
GmaAffx.93146.1.A1_at	0.000003129	0.00002095	2.7	2	0.7	cell wall.pectin*esterases.misc	pectinesterase family protein similar to pectinesterase family protein [Arabidopsis thaliana] (TAIR:AT5G51490.1); similar to pectinesterase (EC 3.1.1.11) PECS-c2 - sweet orange (GB:T10494); similar to Pectinesterase-2 precursor (Pectin methylesterase) (
GmaAffx.93135.1.S1_at	0.000001053	0.000009224	0.4	-1.6	2	not assigned.unknown	not assigned.unknown
GmaAffx.93133.1.S1_s_at	0.00000668	0.0000373	0	-2.4	2.4	misc.cytochrome P450	CYP71A15 (cytochrome P450, family 71, subfamily A, polypeptide 15); oxygen binding putative cytochrome P450 Identical to Cytochrome P450 71A15 (EC 1.14.-.-) (CYP71A15) [Arabidopsis Thaliana] (GB:P58046); similar to CYP71A13 (cytochrome P450, family 71, s
GmaAffx.93133.1.S1_s_at	0.00000668	0.0000373	0	-2.4	2.4	RNA.regulation of transcription.Nucleosome/chromatin assembly factor group	ATHMG (HIGH MOBILITY GROUP, STRUCTURE-SPECIFIC RECOGNITION PROTEIN 1); transcription factor encodes a component of the FAcilitates Chromatin Transcription (FACT) complex, SSRP1 Identical to FACT complex subunit SSRP1 (Facilitates chromatin transcription c
GmaAffx.93133.1.S1_s_at	0.00000668	0.0000373	0	-2.4	2.4	secondary metabolism.flavonoids.dihydroflavonols	CYP706A4 (cytochrome P450, family 706, subfamily A, polypeptide 4); oxygen binding member of CYP706A similar to CYP706A6 (cytochrome P450, family 706, subfamily A, polypeptide 6), oxygen binding [Arabidopsis thaliana] (TAIR:AT4G12320.1); similar to CYP706
GmaAffx.93133.1.S1_s_at	0.00000668	0.0000373	0	-2.4	2.4	secondary metabolism.phenylpropanoids.lignin biosynthesis.C3H	CYP98A8 (cytochrome P450, family 98, subfamily A, polypeptide 8); oxygen binding member of CYP98A similar to CYP98A9 (cytochrome P450, family 98, subfamily A, polypeptide 9), oxygen binding [Arabidopsis thaliana] (TAIR:AT1G74550.1); similar to cytochrome
GmaAffx.93133.1.S1_s_at	0.00000668	0.0000373	0	-2.4	2.4	secondary metabolism.phenylpropanoids.lignin biosynthesis.F5H	FAH1 (FERULATE-5-HYDROXYLASE 1); ferulate 5-hydroxylase encodes ferulate 5-hydroxylase (F5H). Involved in lignin biosynthesis. Identical to Cytochrome P450 84A1 (EC 1.14.-.-) (Ferulate-5-hydroxylase) (F5H) (CYP84A1) [Arabidopsis Thaliana] (GB:Q42600); sim
GmaAffx.93133.1.S1_s_at	0.00000668	0.0000373	0	-2.4	2.4	secondary metabolism.sulfur-containing.glucosinolates	CYP79A2 (CYTOCHROME P450 79A2); oxygen binding Encodes cytochrome P450 CYP79A2. Identical to Cytochrome P450 79A2 (EC 1.-.-.-) (CYP79A2) [Arabidopsis Thaliana] (GB:Q9FLC8;GB:Q9M4Y7); similar to CYP79A3P (cytochrome P450, family 79, subfamily A, polypeptid
GmaAffx.93128.1.S1_s_at	0.000004763	0.00002878	1.4	-1.2	2.7	RNA.regulation of transcription.Nucleosome/chromatin assembly factor group	high mobility group (HMG1/2) family protein similar to high mobility group (HMG1/2) family protein [Arabidopsis thaliana] (TAIR:AT4G11080.1); similar to 98b [Daucus carota] (GB:BAA32827.1); contains InterPro domain Bacterial enterotoxin; (InterPro:IPR008
GmaAffx.93110.1.S1_x_at	6.55E-07	0.00000648	3.6	2.3	1.4	mitochondrial electron transport / ATP synthesis.cytochrome c oxidase	cytochrome c oxidase family protein similar to cytochrome c oxidase family protein [Arabidopsis thaliana] (TAIR:AT1G80230.1); similar to cytochrome c oxidase family protein-like [Solanum tuberosum] (GB:ABB87114.1); contains InterPro domain Cytochrome c
GmaAffx.93110.1.S1_s_at	0.00001084	0.00005452	3.3	2	1.3	mitochondrial electron transport / ATP synthesis.cytochrome c oxidase	cytochrome c oxidase family protein similar to cytochrome c oxidase family protein [Arabidopsis thaliana] (TAIR:AT1G80230.1); similar to cytochrome c oxidase family protein-like [Solanum tuberosum] (GB:ABB87114.1); contains InterPro domain Cytochrome c
GmaAffx.93103.1.S1_s_at	0.00001846	0.00008266	0.9	-2.2	3.1	transport.ABC transporters and multidrug resistance systems	ATPDR7/PDR7 (PLEIOTROPIC DRUG RESISTANCE 7); ATPase, coupled to transmembrane movement of substances Identical to Probable pleiotropic drug resistance protein 7 (PDR7) [Arabidopsis Thaliana] (GB:Q7PC86;GB:Q9XI48); similar to ATPDR12/PDR12 (PLEIOTROPIC D
GmaAffx.93101.1.S1_s_at	4.69E-07	0.000005098	1.5	1.9	-0.3	misc.cytochrome P450	CYP71A20 (cytochrome P450, family 71, subfamily A, polypeptide 20); oxygen binding putative cytochrome P450 Identical to Cytochrome P450 71A20 (EC 1.14.-.-) (CYP71A20) [Arabidopsis Thaliana] (GB:Q9T0K2); similar to CYP71A19 (cytochrome P450, family 71, s
GmaAffx.93101.1.S1_s_at	4.69E-07	0.000005098	1.5	1.9	-0.3	RNA.regulation of transcription.Nucleosome/chromatin assembly factor group	ATHMG (HIGH MOBILITY GROUP, STRUCTURE-SPECIFIC RECOGNITION PROTEIN 1); transcription factor encodes a component of the FAcilitates Chromatin Transcription (FACT) complex, SSRP1 Identical to FACT complex subunit SSRP1 (Facilitates chromatin transcription c
GmaAffx.93101.1.S1_s_at	4.69E-07	0.000005098	1.5	1.9	-0.3	secondary metabolism.flavonoids.dihydroflavonols	CYP706A4 (cytochrome P450, family 706, subfamily A, polypeptide 4); oxygen binding member of CYP706A similar to CYP706A6 (cytochrome P450, family 706, subfamily A, polypeptide 6), oxygen binding [Arabidopsis thaliana] (TAIR:AT4G12320.1); similar to CYP706
GmaAffx.93101.1.S1_s_at	4.69E-07	0.000005098	1.5	1.9	-0.3	secondary metabolism.phenylpropanoids.lignin biosynthesis.C3H	CYP98A8 (cytochrome P450, family 98, subfamily A, polypeptide 8); oxygen binding member of CYP98A similar to CYP98A9 (cytochrome P450, family 98, subfamily A, polypeptide 9), oxygen binding [Arabidopsis thaliana] (TAIR:AT1G74550.1); similar to cytochrome
GmaAffx.93101.1.S1_s_at	4.69E-07	0.000005098	1.5	1.9	-0.3	secondary metabolism.phenylpropanoids.lignin biosynthesis.F5H	FAH1 (FERULATE-5-HYDROXYLASE 1); ferulate 5-hydroxylase encodes ferulate 5-hydroxylase (F5H). Involved in lignin biosynthesis. Identical to Cytochrome P450 84A1 (EC 1.14.-.-) (Ferulate-5-hydroxylase) (F5H) (CYP84A1) [Arabidopsis Thaliana] (GB:Q42600); sim
GmaAffx.93101.1.S1_s_at	4.69E-07	0.000005098	1.5	1.9	-0.3	secondary metabolism.sulfur-containing.glucosinolates	CYP79A2 (CYTOCHROME P450 79A2); oxygen binding Encodes cytochrome P450 CYP79A2. Identical to Cytochrome P450 79A2 (EC 1.-.-.-) (CYP79A2) [Arabidopsis Thaliana] (GB:Q9FLC8;GB:Q9M4Y7); similar to CYP79A3P (cytochrome P450, family 79, subfamily A, polypeptid
GmaAffx.93099.1.S1_at	1.43E-08	4.64E-07	0.1	-2.7	2.7	not assigned.unknown	not assigned.unknown
GmaAffx.93098.1.S1_s_at	5.08E-07	0.000005399	-1.5	1.7	-3.2	redox.dismutases and catalases	CAT2 (CATALASE 2); catalase Encodes a peroxisomal catalase, highly expressed in bolts and leaves. mRNA expression patterns show circadian regulation with mRNA levels being high in the subjective early morning. Identical to Catalase-2 (EC 1.11.1.6) (CAT2
GmaAffx.93095.1.S1_s_at	0.000001596	0.00001252	0.1	-4.4	4.5	hormone metabolism.auxin.induced-regulated-responsive-activated	auxin-responsive family protein similar to auxin-responsive protein, putative [Arabidopsis thaliana] (TAIR:AT5G47530.1); similar to hypothetical protein 31.t00023 [Brassica oleracea] (GB:ABD65115.1); contains InterPro domain Protein of unknown function
GmaAffx.93095.1.S1_at	0.000000057	0.000001197	-0.1	-3.2	3.1	hormone metabolism.auxin.induced-regulated-responsive-activated	auxin-responsive family protein similar to auxin-responsive protein, putative [Arabidopsis thaliana] (TAIR:AT5G47530.1); similar to hypothetical protein 31.t00023 [Brassica oleracea] (GB:ABD65115.1); contains InterPro domain Protein of unknown function
GmaAffx.93086.1.S1_at	0.00006075	0.0002121	-0.4	-1.6	1.3	not assigned.unknown	similar to unknown protein [Arabidopsis thaliana] (TAIR:AT2G19460.1); similar to hypothetical protein MtrDRAFT_AC152551g19v1 [Medicago truncatula] (GB:ABE86249.1)
GmaAffx.93086.1.A1_at	0.000003424	0.00002246	-0.9	-2.3	1.4	not assigned.unknown	similar to unknown protein [Arabidopsis thaliana] (TAIR:AT2G19460.1); similar to hypothetical protein MtrDRAFT_AC152551g19v1 [Medicago truncatula] (GB:ABE86249.1)
GmaAffx.93084.1.S1_s_at	0.00001986	0.00008755	-0.4	-1.9	1.6	protein.degradation	signal peptidase, putative similar to chloroplast thylakoidal processing peptidase [Arabidopsis thaliana] (TAIR:AT2G30440.1); similar to chloroplast thylakoidal processing peptidase [Medicago sativa] (GB:AAZ32902.1); similar to Os09g0453400 [Oryza sativ
GmaAffx.93084.1.S1_s_at	0.00001986	0.00008755	-0.4	-1.9	1.6	protein.targeting.chloroplast	signal peptidase, putative similar to chloroplast thylakoidal processing peptidase [Arabidopsis thaliana] (TAIR:AT2G30440.1); similar to chloroplast thylakoidal processing peptidase [Medicago sativa] (GB:AAZ32902.1); similar to Os09g0453400 [Oryza sativ
GmaAffx.93084.1.S1_s_at	0.00001986	0.00008755	-0.4	-1.9	1.6	protein.targeting.secretory pathway.unspecified	signal peptidase, putative similar to signal peptidase, putative [Arabidopsis thaliana] (TAIR:AT3G15710.1); similar to Peptidase S24, S26A and S26B [Medicago truncatula] (GB:ABD28715.1); contains InterPro domain Peptidase S26B, eukaryotic signal peptidas
GmaAffx.93084.1.S1_at	0.00001971	0.00008702	-0.2	-1.9	1.7	protein.degradation	signal peptidase, putative similar to chloroplast thylakoidal processing peptidase [Arabidopsis thaliana] (TAIR:AT2G30440.1); similar to chloroplast thylakoidal processing peptidase [Medicago sativa] (GB:AAZ32902.1); similar to Os09g0453400 [Oryza sativ
GmaAffx.93084.1.S1_at	0.00001971	0.00008702	-0.2	-1.9	1.7	protein.targeting.chloroplast	signal peptidase, putative similar to chloroplast thylakoidal processing peptidase [Arabidopsis thaliana] (TAIR:AT2G30440.1); similar to chloroplast thylakoidal processing peptidase [Medicago sativa] (GB:AAZ32902.1); similar to Os09g0453400 [Oryza sativ
GmaAffx.93084.1.S1_at	0.00001971	0.00008702	-0.2	-1.9	1.7	protein.targeting.secretory pathway.unspecified	signal peptidase, putative similar to signal peptidase, putative [Arabidopsis thaliana] (TAIR:AT3G15710.1); similar to Peptidase S24, S26A and S26B [Medicago truncatula] (GB:ABD28715.1); contains InterPro domain Peptidase S26B, eukaryotic signal peptidas
GmaAffx.93077.1.S1_at	3.87E-08	9.21E-07	0.5	-3.7	4.2	not assigned.unknown	similar to unknown protein [Arabidopsis thaliana] (TAIR:AT5G41590.1); similar to hypothetical protein-like protein [Sorghum bicolor] (GB:AAO16698.1); contains InterPro domain Protein of unknown function DUF567; (InterPro:IPR007612)
GmaAffx.93074.1.S1_at	4.52E-07	0.00000495	0.5	-1.4	1.9	amino acid metabolism.degradation.aspartate family.threonine	lactoylglutathione lyase family protein / glyoxalase I family protein similar to lactoylglutathione lyase family protein / glyoxalase I family protein [Arabidopsis thaliana] (TAIR:AT5G41650.1); similar to conserved hypothetical protein [Medicago truncatu
GmaAffx.93074.1.S1_at	4.52E-07	0.00000495	0.5	-1.4	1.9	Biodegradation of Xenobiotics.lactoylglutathione lyase	lactoylglutathione lyase family protein / glyoxalase I family protein similar to lactoylglutathione lyase family protein / glyoxalase I family protein [Arabidopsis thaliana] (TAIR:AT5G41650.1); similar to conserved hypothetical protein [Medicago truncatu
GmaAffx.93074.1.S1_at	4.52E-07	0.00000495	0.5	-1.4	1.9	OPP.oxidative PP.6-phosphogluconate dehydrogenase	6-phosphogluconate dehydrogenase family protein similar to 6-phosphogluconate dehydrogenase family protein [Arabidopsis thaliana] (TAIR:AT1G64190.1); similar to 6-phosphogluconate dehydrogenase family protein [Arabidopsis thaliana] (TAIR:AT5G41670.2); s
GmaAffx.93073.1.S1_s_at	0.000005328	0.00003143	-1.7	-1.9	0.2	misc.beta 1,3 glucan hydrolases	BG1 (BETA-1,3-GLUCANASE 1); hydrolase, hydrolyzing O-glycosyl compounds encodes a member of glycosyl hydrolase family 17 similar to BGL2 (PATHOGENESIS-RELATED PROTEIN 2), glucan 1,3-beta-glucosidase/ hydrolase, hydrolyzing O-glycosyl compounds [Arabidops
GmaAffx.93073.1.S1_s_at	0.000005328	0.00003143	-1.7	-1.9	0.2	misc.gluco-, galacto- and mannosidases	glucan endo-1,3-beta-glucosidase-related similar to unknown protein [Arabidopsis thaliana] (TAIR:AT1G29380.1); similar to expressed protein [Oryza sativa (japonica cultivar-group)] (GB:ABF99730.1); similar to expressed protein [Oryza sativa (japonica cul
GmaAffx.93071.1.S1_s_at	5.25E-07	0.000005522	2.3	-1.5	3.8	OPP.non-reductive PP.transaldolase	transaldolase, putative similar to transaldolase [Solanum tuberosum] (GB:AAB54016.1); similar to transaldolase-like protein [Solanum tuberosum] (GB:ABB17002.1); similar to transaldolase [Lycopersicon esculentum] (GB:AAG16981.1); contains InterPro domain
GmaAffx.93066.1.S1_s_at	0.000000851	0.000007889	-2	0.4	-2.4	protein assembly and cofactor ligation	HCF164 (High chlorophyll fluorescence 164); thiol-disulfide exchange intermediate Encodes thioredoxin-like protein with disulfide reductase activity that is involved in the biogenesis of the plastid cytochrome b6f complex. Protein is located in the thyla
GmaAffx.93066.1.S1_s_at	0.000000851	0.000007889	-2	0.4	-2.4	redox.thioredoxin	thioredoxin family protein similar to thioredoxin family protein [Arabidopsis thaliana] (TAIR:AT4G26160.1); similar to Thioredoxin domain 2 [Medicago truncatula] (GB:ABE79237.1); contains InterPro domain Thioredoxin-like fold; (InterPro:IPR012336); conta
GmaAffx.93063.1.S1_at	5.64E-07	0.000005815	1	-0.1	1.1	not assigned.unknown	similar to unknown protein [Arabidopsis thaliana] (TAIR:AT3G03160.1); similar to Erwinia induced protein 2 [Solanum tuberosum] (GB:AAO32066.1)
GmaAffx.93061.1.S1_s_at	0.00004565	0.0001687	0.8	-0.7	1.5	DNA.unspecified	ATRBP47B (RNA-BINDING PROTEIN 47B); RNA binding similar to ATRBP47A (ARABIDOPSIS THALIANA RNA-BINDING PROTEIN 47A), RNA binding [Arabidopsis thaliana] (TAIR:AT1G49600.1); similar to RNA-binding re (GB:ABE83383.1); contains InterPro domain Nucleotide-bin
GmaAffx.93059.1.S1_s_at	0.000001458	0.0000117	0.8	-0.4	1.1	cell.division	cell division cycle protein 48-related / CDC48-related similar to AAA-type ATPase family protein [Arabidopsis thaliana] (TAIR:AT3G15120.1); similar to bromodomain protein 103 [Zea mays] (GB:AAN41251.1); similar to Os09g0515100 [Oryza sativa (japonica cul
GmaAffx.93059.1.S1_s_at	0.000001458	0.0000117	0.8	-0.4	1.1	cell.organisation	kinesin motor protein-related similar to microtubule motor [Arabidopsis thaliana] (TAIR:AT2G47500.1); similar to ATK4 (ARABIDOPSIS THALIANA KINESIN 4), microtubule motor [Arabidopsis thaliana] (TAIR:AT5G27000.1); similar to Kinesin-4, putative, expressed
GmaAffx.93059.1.S1_s_at	0.000001458	0.0000117	0.8	-0.4	1.1	DNA.repair	SNF2 domain-containing protein / helicase domain-containing protein / RING finger domain-containing protein Identical to Putative SWI/SNF-related matrix-associated actin-dependent regulator of chromatin subfamily A member 3-like 3 (EC 3.6.1.-) (SMARCA3-l
GmaAffx.93059.1.S1_s_at	0.000001458	0.0000117	0.8	-0.4	1.1	DNA.synthesis/chromatin structure	CHR9/SNF2/SWI2 (chromatin remodeling 9); helicase similar to ATRAD54/CHR25 (ARABIDOPSIS HOMOLOG OF RAD54), ATP binding / DNA binding / helicase [Arabidopsis thaliana] (TAIR:AT3G19210.1); similar to Os05g0247900 [Oryza sativa (japonica cultivar-group)] (G
GmaAffx.93059.1.S1_s_at	0.000001458	0.0000117	0.8	-0.4	1.1	DNA.unspecified	NIH (NUCLEAR DEIH-BOXHELICASE) nuclear DEIH-box helicase (NIH) encoding a putative RNA and/or DNA helicase homologous to a group of nucleic acid helicases from the DEAD/H family with nuclear DEIH-box helicase (NIH) distinct N- and C-terminal regions that
GmaAffx.93059.1.S1_s_at	0.000001458	0.0000117	0.8	-0.4	1.1	protein.degradation.AAA type	NSF (N-ETHYLMALEIMIDE SENSITIVE FACTOR); ATP binding / nucleoside-triphosphatase/ nucleotide binding N-ethylmaleimide sensitive factor Identical to Vesicle-fusing ATPase (EC 3.6.4.6) (Vesicular-fusion protein NSF) (N- ethylmaleimide sensitive fusion prot
GmaAffx.93059.1.S1_s_at	0.000001458	0.0000117	0.8	-0.4	1.1	protein.degradation.ubiquitin.E3.RING	helicase domain-containing protein / IBR domain-containing protein / zinc finger protein-related similar to helicase domain-containing protein / IBR domain-containing protein / zinc finger protein-related [Arabidopsis thaliana] (TAIR:AT4G01020.1); simila
GmaAffx.93059.1.S1_s_at	0.000001458	0.0000117	0.8	-0.4	1.1	protein.degradation.ubiquitin.proteasom	MSP1 protein, putative / intramitochondrial sorting protein, putative similar to MSP1 protein, putative / intramitochondrial sorting protein, putative [Arabidopsis thaliana] (TAIR:AT4G27680.1); similar to Os06g0714500 [Oryza sativa (japonica cultivar-gro
GmaAffx.93059.1.S1_s_at	0.000001458	0.0000117	0.8	-0.4	1.1	protein.folding	AAA-type ATPase family protein similar to cell division cycle protein 48-related / CDC48-related [Arabidopsis thaliana] (TAIR:AT1G05910.1); similar to hypothetical protein UM04657.1 [Ustilago maydis 521] (GB:XP_760804.1); similar to Os01g0668300 [Oryza s
GmaAffx.93059.1.S1_s_at	0.000001458	0.0000117	0.8	-0.4	1.1	protein.targeting.secretory pathway.vacuole	similar to AAA-type ATPase family protein / vacuolar sorting protein-related [Arabidopsis thaliana] (TAIR:AT2G27600.1); similar to AAA ATPase, central re (GB:ABE93205.1); contains InterPro domain MIT; (InterPro:IPR007330)
GmaAffx.93059.1.S1_s_at	0.000001458	0.0000117	0.8	-0.4	1.1	protein.targeting.unknown	AAA-type ATPase family protein / vacuolar sorting protein-related similar to ERH3 (ECTOPIC ROOT HAIR 3), ATP binding / nucleoside-triphosphatase/ nucleotide binding [Arabidopsis thaliana] (TAIR:AT1G80350.1); similar to salt-induced AAA-Type ATPase [Mesem
GmaAffx.93059.1.S1_s_at	0.000001458	0.0000117	0.8	-0.4	1.1	RNA.processing	HEN2 (HUA ENHANCER 2); ATP-dependent helicase encodes a putative DExH-box RNA helicase that acts redundantly with HEN1, HUA1, and HUA2 in the specification of floral organ identity in the third whorl. similar to ATP-dependent RNA helicase, putative [Arabi
GmaAffx.93059.1.S1_s_at	0.000001458	0.0000117	0.8	-0.4	1.1	RNA.processing.RNA helicase	DEAD box RNA helicase, putative Identical to DEAD-box ATP-dependent RNA helicase 42 (EC 3.6.1.-) (RH42) [Arabidopsis Thaliana] (GB:Q8H0U8;GB:Q9SYP6); similar to DEAD/DEAH box helicase, putative [Arabidopsis thaliana] (TAIR:AT3G09620.1); similar to KIAA08
GmaAffx.93059.1.S1_s_at	0.000001458	0.0000117	0.8	-0.4	1.1	RNA.regulation of transcription.Chromatin Remodeling Factors	SNF2 domain-containing protein / helicase domain-containing protein / RING finger domain-containing protein similar to DNA repair protein, putative [Arabidopsis thaliana] (TAIR:AT1G02670.1); similar to putative DNA repair protein rhp16 [Oryza sativa (jap
GmaAffx.93059.1.S1_s_at	0.000001458	0.0000117	0.8	-0.4	1.1	RNA.regulation of transcription.Orphan family
GmaAffx.93059.1.S1_s_at	0.000001458	0.0000117	0.8	-0.4	1.1	RNA.regulation of transcription.PHD finger transcription factor	PHD finger family protein similar to PHD finger transcription factor, putative [Arabidopsis thaliana] (TAIR:AT5G58610.1); similar to GCN5-related N-acetyltransferase; Zinc finger, RING-type; Zinc finger, FYVE/PHD-type [Medicago truncatula] (GB:ABE78056.1
GmaAffx.93059.1.S1_s_at	0.000001458	0.0000117	0.8	-0.4	1.1	RNA.regulation of transcription.unclassified	MSP1 protein, putative / intramitochondrial sorting protein, putative similar to MSP1 protein, putative / intramitochondrial sorting protein, putative [Arabidopsis thaliana] (TAIR:AT5G53540.1); similar to Os06g0714500 [Oryza sativa (japonica cultivar-gro
GmaAffx.93059.1.S1_s_at	0.000001458	0.0000117	0.8	-0.4	1.1	RNA.transcription	ATP-dependent RNA helicase, mitochondrial, putative similar to ATSUV3 (embryo sac development arrest 15) [Arabidopsis thaliana] (TAIR:AT4G14790.1); similar to PREDICTED: suppressor of var1, 3-like 1 [Pan troglodytes] (GB:XP_521497.2); similar to suppress
GmaAffx.93059.1.S1_s_at	0.000001458	0.0000117	0.8	-0.4	1.1	signalling.calcium	CIP111 (CAM INTERACTING PROTEIN 111); ATPase/ calmodulin binding encodes a protein similar to ATPases and binds to calmodulin in vitro. This is a single-copy gene and is expressed in all tissues examined. similar to (Cell division control protein 48 homol
GmaAffx.93056.1.S1_s_at	4.55E-07	0.000004976	1.7	1.6	0.2	misc. other Ferredoxins and Rieske domain	ATFD3 (FERREDOXIN 3); electron carrier similar to ATFD1 (FERREDOXIN 1), electron carrier/ iron ion binding [Arabidopsis thaliana] (TAIR:AT1G10960.1); similar to non-photosynthetic ferredoxin [Citrus sinensis] (GB:CAA87068.1); contains InterPro domain 2F
GmaAffx.93056.1.S1_s_at	4.55E-07	0.000004976	1.7	1.6	0.2	OPP.electron transfer	ATFD3 (FERREDOXIN 3); electron carrier similar to ATFD1 (FERREDOXIN 1), electron carrier/ iron ion binding [Arabidopsis thaliana] (TAIR:AT1G10960.1); similar to non-photosynthetic ferredoxin [Citrus sinensis] (GB:CAA87068.1); contains InterPro domain 2F
GmaAffx.93056.1.S1_s_at	4.55E-07	0.000004976	1.7	1.6	0.2	PS.lightreaction.other electron carrier (ox/red).ferredoxin	ATFD1 (FERREDOXIN 1); electron carrier/ iron ion binding Identical to Ferredoxin-2, chloroplast precursor (PETF2) [Arabidopsis Thaliana] (GB:O04090); similar to FED A (FERREDOXIN 2), electron carrier/ iron ion binding [Arabidopsis thaliana] (TAIR:AT1G609
GmaAffx.93049.1.S1_at	0.00004817	0.0001762	-0.1	-1.8	1.7	misc.glutathione S transferases	ATGSTF6 (EARLY RESPONSIVE TO DEHYDRATION 11); glutathione transferase Encodes glutathione transferase belonging to the phi class of GSTs. Naming convention according to Wagner et al. (2002). Identical to Glutathione S-transferase 1 (EC 2.5.1.18) (GST clas
GmaAffx.93045.1.S1_at	0.000002107	0.00001548	-0.6	-1.8	1.2	DNA.unspecified	oxidoreductase, 2OG-Fe(II) oxygenase family protein Identical to Alkylated DNA repair protein alkB homolog [Arabidopsis Thaliana] (GB:Q9SA98); similar to oxidoreductase, 2OG-Fe(II) oxygenase family protein [Arabidopsis thaliana] (TAIR:AT3G14160.1); simil
GmaAffx.93045.1.S1_at	0.000002107	0.00001548	-0.6	-1.8	1.2	hormone metabolism.brassinosteroid.synthesis-degradation.sterols.DWF1	DWF1 (DIMINUTO 1); catalytic Involved in the conversion of the early brassinosteroid precursor 24-methylenecholesterol to campesterol. Brassinosteroids affect cellular elongation. Mutants have dwarf phenotype. DWF1 is a Ca2+-dependent calmodulin-binding
GmaAffx.93045.1.S1_at	0.000002107	0.00001548	-0.6	-1.8	1.2	misc.nitrilases, *nitrile lyases, berberine bridge enzymes, reticuline oxidases, troponine reductases	FAD-binding domain-containing protein similar to FAD-binding domain-containing protein [Arabidopsis thaliana] (TAIR:AT5G44390.1); similar to FAD-binding domain-containing protein [Arabidopsis thaliana] (TAIR:AT5G44380.1); similar to EDA28/MEE23 (embryo
GmaAffx.93045.1.S1_at	0.000002107	0.00001548	-0.6	-1.8	1.2	secondary metabolism.N misc.alkaloid-like	FAD-binding domain-containing protein similar to FAD-binding domain-containing protein [Arabidopsis thaliana] (TAIR:AT5G44390.1); similar to FAD-binding domain-containing protein [Arabidopsis thaliana] (TAIR:AT5G44380.1); similar to EDA28/MEE23 (embryo
GmaAffx.93032.1.S1_s_at	0.00003436	0.000135	-3.4	-1.3	-2	N-metabolism.ammonia metabolism.glutamate synthase.ferredoxin dependent	GLU1 (FERREDOXIN-DEPENDENT GLUTAMATE SYNTHASE 1) Encodes a gene whose sequence is similar to ferredoxin dependent glutamate synthase (Fd-GOGAT). Expression in leaves is induced by light and sucrose. Proposed to be involved in photorespiration and nitroge
GmaAffx.93030.1.S1_s_at	1.29E-08	0.000000433	2.4	-1.5	3.9	hormone metabolism.abscisic acid.synthesis-degradation.synthesis.short chain alcohol dehydrogenmase (ABA2)	ABA2 (ABA DEFICIENT 2); oxidoreductase Encodes a cytosolic short-chain dehydrogenase/reductase involved in the conversion of xanthoxin to ABA-aldehyde during ABA biosynthesis. Mutants are insensitive to sucrose and glucose. similar to short-chain dehydro
GmaAffx.93030.1.S1_s_at	1.29E-08	0.000000433	2.4	-1.5	3.9	lipid metabolism.'exotics' (steroids, squalene etc).sphingolipids	short-chain dehydrogenase/reductase (SDR) family protein similar to short-chain dehydrogenase/reductase (SDR) family protein [Arabidopsis thaliana] (TAIR:AT5G19200.1); similar to Short-chain dehydrogenase/reductase SDR [Medicago truncatula] (GB:ABE89395.
GmaAffx.93030.1.S1_s_at	1.29E-08	0.000000433	2.4	-1.5	3.9	lipid metabolism.FA synthesis and FA elongation.ACP oxoacyl reductase	3-oxoacyl-(acyl-carrier protein) reductase, chloroplast / 3-ketoacyl-acyl carrier protein reductase Identical to 3-oxoacyl-[acyl-carrier-protein] reductase, chloroplast precursor (EC 1.1.1.100) (3-ketoacyl-acyl carrier protein reductase) [Arabidopsis Tha
GmaAffx.93030.1.S1_s_at	1.29E-08	0.000000433	2.4	-1.5	3.9	misc.alcohol dehydrogenases	ATA1 (ARABIDOPSIS TAPETUM 1); oxidoreductase Arabidopsis homolog of TASSELSEED2. Expressed specifically in tapetal cells. similar to short-chain dehydrogenase/reductase (SDR) family protein [Arabidopsis thaliana] (TAIR:AT3G26760.1); similar to STA1-12 (G
GmaAffx.93030.1.S1_s_at	1.29E-08	0.000000433	2.4	-1.5	3.9	misc.nitrilases, *nitrile lyases, berberine bridge enzymes, reticuline oxidases, troponine reductases	tropinone reductase, putative / tropine dehydrogenase, putative similar to tropinone reductase, putative / tropine dehydrogenase, putative [Arabidopsis thaliana] (TAIR:AT2G29290.1); similar to Tropinone reductase, putative, expressed [Oryza sativa (japon
GmaAffx.93030.1.S1_s_at	1.29E-08	0.000000433	2.4	-1.5	3.9	misc.short chain dehydrogenase/reductase (SDR)	short-chain dehydrogenase/reductase (SDR) family protein similar to short-chain dehydrogenase/reductase (SDR) family protein [Arabidopsis thaliana] (TAIR:AT3G04000.1); similar to short chain dehydrogenase [Solanum tuberosum] (GB:BAE46415.1); contains Int
GmaAffx.93030.1.S1_s_at	1.29E-08	0.000000433	2.4	-1.5	3.9	secondary metabolism.N misc.alkaloid-like	tropinone reductase, putative / tropine dehydrogenase, putative similar to tropinone reductase, putative / tropine dehydrogenase, putative [Arabidopsis thaliana] (TAIR:AT2G30670.1); similar to Tropinone reductase, putative, expressed [Oryza sativa (japon
GmaAffx.93030.1.S1_s_at	1.29E-08	0.000000433	2.4	-1.5	3.9	secondary metabolism.wax	b-keto acyl reductase, putative (GLOSSY8) similar to short-chain dehydrogenase/reductase (SDR) family protein [Arabidopsis thaliana] (TAIR:AT1G24470.1); similar to putative 3-ketoacyl-CoA reductase 1 [Brassica napus] (GB:AAO43448.1); contains InterPro do
GmaAffx.93030.1.S1_s_at	1.29E-08	0.000000433	2.4	-1.5	3.9	tetrapyrrole synthesis.protochlorophyllide reductase	PORA (Protochlorophyllide reductase A); oxidoreductase/ protochlorophyllide reductase light-dependent NADPH:protochlorophyllide oxidoreductase A Identical to Protochlorophyllide reductase A, chloroplast precursor (EC 1.3.1.33) (PCR A) (NADPH-protochloroph
GmaAffx.93026.1.S1_at	0.00003463	0.0001359	0.9	-1.8	2.8	cell wall.cell wall proteins.HRGP	hydroxyproline-rich glycoprotein family protein similar to CWLP (CELL WALL-PLASMA MEMBRANE LINKER PROTEIN), lipid binding [Arabidopsis thaliana] (TAIR:AT3G22120.1); similar to Hypothetical protein [Oryza sativa (japonica cultivar-group)] (GB:AAM19117.1)
GmaAffx.93017.1.S1_at	1.53E-07	0.000002318	1.9	-2.5	4.4	misc.misc2	epoxide hydrolase, putative similar to epoxide hydrolase, putative [Arabidopsis thaliana] (TAIR:AT4G02340.1); similar to Alpha/beta hydrolase [Medicago truncatula] (GB:ABE85693.1); contains InterPro domain Esterase/lipase/thioesterase; (InterPro:IPR0003
GmaAffx.93017.1.S1_at	1.53E-07	0.000002318	1.9	-2.5	4.4	protein.degradation	PIP (proline iminopeptidase); prolyl aminopeptidase encodes proline iminopeptidase Identical to Proline iminopeptidase (EC 3.4.11.5) (PIP) (Prolyl aminopeptidase) (PAP) (PIP) [Arabidopsis Thaliana] (GB:P93732;GB:Q9SKJ3); similar to proline iminopeptidase
GmaAffx.93013.1.S1_at	0.00003211	0.000128	-1	-2.1	1	secondary metabolism.isoprenoids.non-mevalonate pathway.CMK	ATCDPMEK (PIGMENT DEFECTIVE 277); 4-(cytidine 5'-diphospho)-2-C-methyl-D-erythritol kinase Encodes a 4-(cytidine 5'-phospho)-2-C-methyl-D-erithritol kinase. Identical to 4-diphosphocytidyl-2-C-methyl-D-erythritol kinase, chloroplast precursor (EC 2.7.1.1
GmaAffx.93008.1.S1_s_at	0.00002039	0.00008941	1.3	-2.5	3.8	not assigned.unknown	not assigned.unknown
GmaAffx.93.1.S1_s_at	0.00003513	0.0001374	-1.3	-2.6	1.2	RNA.regulation of transcription.unclassified	remorin family protein similar to remorin family protein [Arabidopsis thaliana] (TAIR:AT3G48940.1); similar to Remorin (pp34) (GB:P93788); contains InterPro domain Remorin, N-terminal region; (InterPro:IPR005518); contains InterPro domain Remorin, C-ter
GmaAffx.92998.1.S1_s_at	4.36E-08	9.97E-07	2.5	-3.5	6.1	misc.cytochrome P450	LUT1 (LUTEIN DEFICIENT 1); oxygen binding Lutein-deficient 1 (LUT1) required for lutein biosynthesis, member of the xanthophyll class of carotenoids. Involved in epsilon ring hydroxylation. Maps at 67.3 cM on chromosome 3. similar to CYP97A3/LUT5 (CYTOCHR
GmaAffx.92998.1.S1_s_at	4.36E-08	9.97E-07	2.5	-3.5	6.1	misc.O- methyl transferases	O-methyltransferase, putative similar to O-methyltransferase, putative [Arabidopsis thaliana] (TAIR:AT1G21120.1); similar to O-methyltransferase, putative [Arabidopsis thaliana] (TAIR:AT1G21100.1); similar to O-methyltransferase, putative [Arabidopsis th
GmaAffx.92998.1.S1_s_at	4.36E-08	9.97E-07	2.5	-3.5	6.1	secondary metabolism.phenylpropanoids	O-methyltransferase family 2 protein similar to O-methyltransferase family 2 protein [Arabidopsis thaliana] (TAIR:AT4G35150.1); similar to O-methyltransferase, family 2 [Medicago truncatula] (GB:ABE89160.1); contains InterPro domain SAM (and some other
GmaAffx.92998.1.S1_s_at	4.36E-08	9.97E-07	2.5	-3.5	6.1	secondary metabolism.phenylpropanoids.lignin biosynthesis.COMT	ATOMT1 (O-METHYLTRANSFERASE 1) A caffeic acid/5-hydroxyferulic acid O-methyltransferase. Interacts with 14-4-3 proteins in yeast 2 hybrid assay. AtOMT1 (At5g54160) encodes a flavonol 3?-O-methyltransferase that is highly active towards quercetin and myri
GmaAffx.92998.1.S1_s_at	4.36E-08	9.97E-07	2.5	-3.5	6.1	secondary metabolism.simple phenols	O-methyltransferase family 2 protein similar to ATOMT1 (O-METHYLTRANSFERASE 1) [Arabidopsis thaliana] (TAIR:AT5G54160.1); similar to catechol O-methyltransferase; Omt II;THATU;2 [Thalictrum tuberosum] (GB:AAD29842.1); similar to O-methyltransferase [Popu
GmaAffx.92992.1.S1_x_at	1.13E-08	3.94E-07	0.3	-4.9	5.2	hormone metabolism.auxin.synthesis-degradation	TGG2 (GLUCOSIDE GLUCOHYDROLASE 2); hydrolase, hydrolyzing O-glycosyl compounds Myrosinase (thioglucoside glucohydrolase) gene involved in glucosinoloate metabolism. similar to TGG1 (THIOGLUCOSIDE GLUCOHYDROLASE 1), hydrolase, hydrolyzing O-glycosyl compou
GmaAffx.92992.1.S1_x_at	1.13E-08	3.94E-07	0.3	-4.9	5.2	misc.gluco-, galacto- and mannosidases	glycosyl hydrolase family 1 protein similar to glycosyl hydrolase family 1 protein [Arabidopsis thaliana] (TAIR:AT5G44640.1); similar to glycosyl hydrolase family 1 protein [Arabidopsis thaliana] (TAIR:AT5G42260.1); similar to glycosyl hydrolase family
GmaAffx.92992.1.S1_x_at	1.13E-08	3.94E-07	0.3	-4.9	5.2	secondary metabolism.sulfur-containing.glucosinolates	glycosyl hydrolase family 1 protein similar to glycosyl hydrolase family 1 protein [Arabidopsis thaliana] (TAIR:AT1G51490.1); similar to glycosyl hydrolase family 1 protein [Arabidopsis thaliana] (TAIR:AT1G51470.1); similar to Glycoside hydrolase, family
GmaAffx.92992.1.S1_x_at	1.13E-08	3.94E-07	0.3	-4.9	5.2	stress.biotic	PEN2 (PENETRATION 2); hydrolase, hydrolyzing O-glycosyl compounds Encodes a glycosyl hydrolase that localizes to peroxisomes and acts as a component of an inducible preinvasion resistance mechanism. Required for mlo resistance. similar to glycosyl hydrola
GmaAffx.92992.1.S1_at	7.14E-07	0.000006915	0.2	-3	3.2	hormone metabolism.auxin.synthesis-degradation	TGG2 (GLUCOSIDE GLUCOHYDROLASE 2); hydrolase, hydrolyzing O-glycosyl compounds Myrosinase (thioglucoside glucohydrolase) gene involved in glucosinoloate metabolism. similar to TGG1 (THIOGLUCOSIDE GLUCOHYDROLASE 1), hydrolase, hydrolyzing O-glycosyl compou
GmaAffx.92992.1.S1_at	7.14E-07	0.000006915	0.2	-3	3.2	misc.gluco-, galacto- and mannosidases	glycosyl hydrolase family 1 protein similar to glycosyl hydrolase family 1 protein [Arabidopsis thaliana] (TAIR:AT5G44640.1); similar to glycosyl hydrolase family 1 protein [Arabidopsis thaliana] (TAIR:AT5G42260.1); similar to glycosyl hydrolase family
GmaAffx.92992.1.S1_at	7.14E-07	0.000006915	0.2	-3	3.2	secondary metabolism.sulfur-containing.glucosinolates	glycosyl hydrolase family 1 protein similar to glycosyl hydrolase family 1 protein [Arabidopsis thaliana] (TAIR:AT1G51490.1); similar to glycosyl hydrolase family 1 protein [Arabidopsis thaliana] (TAIR:AT1G51470.1); similar to Glycoside hydrolase, family
GmaAffx.92992.1.S1_at	7.14E-07	0.000006915	0.2	-3	3.2	stress.biotic	PEN2 (PENETRATION 2); hydrolase, hydrolyzing O-glycosyl compounds Encodes a glycosyl hydrolase that localizes to peroxisomes and acts as a component of an inducible preinvasion resistance mechanism. Required for mlo resistance. similar to glycosyl hydrola
GmaAffx.92988.1.S1_s_at	1.09E-07	0.000001861	-3.7	-3.8	0.2	cell.organisation	ankyrin repeat family protein similar to ankyrin repeat family protein [Arabidopsis thaliana] (TAIR:AT1G07710.1); similar to Os02g0735700 [Oryza sativa (japonica cultivar-group)] (GB:NP_001048047.1); similar to Ankyrin [Medicago truncatula] (GB:ABE93792.
GmaAffx.92988.1.S1_at	0.00001704	0.00007757	-2.3	-3	0.7	cell.organisation	ankyrin repeat family protein similar to ankyrin repeat family protein [Arabidopsis thaliana] (TAIR:AT1G07710.1); similar to Os02g0735700 [Oryza sativa (japonica cultivar-group)] (GB:NP_001048047.1); similar to Ankyrin [Medicago truncatula] (GB:ABE93792.
GmaAffx.92986.1.S1_s_at	8.16E-07	0.000007644	-1.2	-1.5	0.4	not assigned.no ontology	"In2-1 protein, putative similar to In2-1 protein, putative [Arabidopsis thaliana] (TAIR:AT5G02780.1); similar to In2-1 protein [Glycine max] (GB:AAG34872.1); contains InterPro domain Thioredoxin-like fold; (InterPro:IPR012336); contains InterPro domain"
GmaAffx.92986.1.S1_at	4.62E-09	2.27E-07	-1.6	-2.1	0.5	not assigned.no ontology	"In2-1 protein, putative similar to In2-1 protein, putative [Arabidopsis thaliana] (TAIR:AT5G02780.1); similar to In2-1 protein [Glycine max] (GB:AAG34872.1); contains InterPro domain Thioredoxin-like fold; (InterPro:IPR012336); contains InterPro domain"
GmaAffx.92979.1.S1_s_at	4.73E-07	0.000005124	-0.4	-2.8	2.4	not assigned.no ontology	similar to unknown protein [Arabidopsis thaliana] (TAIR:AT5G05440.1); similar to hypothetical protein [Nicotiana tabacum] (GB:CAI84653.1); contains InterPro domain Bet v I allergen; (InterPro:IPR000916)
GmaAffx.92976.1.S1_s_at	0.00001592	0.0000735	2.7	2.3	0.4	amino acid metabolism.degradation.glutamate family.arginine	ADC2 (ARGININE DECARBOXYLASE 2) encodes a arginine decarboxylase (ADC), a rate-limiting enzyme that catalyzes the first step of polyamine (PA) biosynthesis via ADC pathway in Arabidopsis thaliana. Arabidopsis genome has two ADC paralogs, ADC1 and ADC2. A
GmaAffx.92976.1.S1_s_at	0.00001592	0.0000735	2.7	2.3	0.4	polyamine metabolism.synthesis.arginine decarboxylase	ADC2 (ARGININE DECARBOXYLASE 2) encodes a arginine decarboxylase (ADC), a rate-limiting enzyme that catalyzes the first step of polyamine (PA) biosynthesis via ADC pathway in Arabidopsis thaliana. Arabidopsis genome has two ADC paralogs, ADC1 and ADC2. A
GmaAffx.92956.1.S1_s_at	0.000002122	0.00001556	-0.9	0.9	-1.7	not assigned.unknown	not assigned.unknown
GmaAffx.92954.1.S1_x_at	0.00004255	0.0001596	3.5	2.7	0.9	nodulin_nodulin-like	nodulin_nodulin-like
GmaAffx.92954.1.S1_x_at	0.00004255	0.0001596	3.5	2.7	0.9	stress.abiotic.unspecified	universal stress protein (USP) family protein similar to unknown protein [Arabidopsis thaliana] (TAIR:AT5G49050.1); similar to fiber protein Fb19 [Gossypium barbadense] (GB:AAR07598.1); contains InterPro domain Universal stress protein (Usp); (InterPro:I
GmaAffx.92949.1.S1_at	4.61E-07	0.000005026	3	1.3	1.7	transport.metabolite transporters at the mitochondrial membrane	mitochondrial substrate carrier family protein similar to mitochondrial substrate carrier family protein [Arabidopsis thaliana] (TAIR:AT5G27520.1); similar to Os05g0392700 [Oryza sativa (japonica cultivar-group)] (GB:NP_001055452.1); similar to Mitochond
GmaAffx.92947.1.S1_at	0.00004208	0.0001582	0.9	1.3	-0.3	not assigned.no ontology	"extracellular dermal glycoprotein, putative / EDGP, putative similar to extracellular dermal glycoprotein, putative / EDGP, putative [Arabidopsis thaliana] (TAIR:AT1G03230.1); similar to putative xyloglucanase inhibitor [Solanum tuberosum] (GB:AAP84703.
GmaAffx.92945.1.S1_x_at	0.00002562	0.0001071	-1.2	-2.7	1.5	not assigned.unknown	not assigned.unknown
GmaAffx.92945.1.S1_at	0.00003	0.0001215	-1	-2.6	1.7	not assigned.unknown	not assigned.unknown
GmaAffx.92936.1.S1_s_at	5.16E-09	2.42E-07	1.3	-0.2	1.5	protein.folding	chaperone protein dnaJ-related similar to PREDICTED: similar to fls485 [Canis familiaris] (GB:XP_541787.2); similar to Os05g0316200 [Oryza sativa (japonica cultivar-group)] (GB:NP_001055174.1); contains domain Cysteine-rich domain of the chaperone protei
GmaAffx.92936.1.S1_s_at	5.16E-09	2.42E-07	1.3	-0.2	1.5	stress.abiotic.heat	chaperone protein dnaJ-related similar to PREDICTED: similar to fls485 [Canis familiaris] (GB:XP_541787.2); similar to Os05g0316200 [Oryza sativa (japonica cultivar-group)] (GB:NP_001055174.1); contains domain Cysteine-rich domain of the chaperone protei
GmaAffx.92935.1.S1_s_at	4.16E-11	1.56E-08	-7.4	0.6	-7.9	PS.lightreaction.photosystem II.LHC-II	LHCB2.1 (Photosystem II light harvesting complex gene 2.1); chlorophyll binding Lhcb2.1 protein encoding a subunit of the light harvesting complex II. Member of a gene family with high degree of sequence similarity. Initially LHCB2.3 was considered as a
GmaAffx.92927.1.S1_at	4.03E-09	2.06E-07	-3.5	-5.5	2	not assigned.unknown	not assigned.unknown
GmaAffx.92922.1.S1_s_at	0.000007892	0.00004252	-1.1	-3.4	2.3	stress.biotic	disease resistance protein (TIR-NBS class), putative similar to disease resistance protein (TIR-NBS class), putative [Arabidopsis thaliana] (TAIR:AT1G72940.1); similar to TMV resistance protein N (GB:Q40392); contains InterPro domain Toll-Interleukin re
GmaAffx.92917.1.S1_s_at	0.00001372	0.00006542	1.9	-3.3	5.2	misc.peroxidases	peroxidase 30 (PER30) (P30) (PRXR9) Identical to Peroxidase 30 precursor (EC 1.11.1.7) (Atperox P30) (PRXR9) (ATP7a) (PER30) [Arabidopsis Thaliana] (GB:Q9LSY7;GB:Q43737;GB:Q96521); similar to RCI3 (RARE COLD INDUCIBLE GENE 3), peroxidase [Arabidopsis tha
GmaAffx.92917.1.S1_s_at	0.00001372	0.00006542	1.9	-3.3	5.2	stress.abiotic.cold	RCI3 (RARE COLD INDUCIBLE GENE 3); peroxidase Encodes a cold-inducible cationic peroxidase that is involved in the stress response. In response to low temperature, RCI3 transcripts accumulate in the aerial part and in roots of etiolated seedlings but onl
GmaAffx.92913.1.S1_at	0.00002078	0.00009081	-0.4	-1.9	1.5	not assigned.unknown	not assigned.unknown
GmaAffx.92905.1.S1_s_at	0.00002678	0.0001109	1.7	1.3	0.5	nucleotide metabolism.phosphotransfer and pyrophosphatases.adenylate kinase	ADK1 (ADENYLATE KINASE 1); adenylate kinase encodes a protein similar to adenylate kinase. Identical to Adenylate kinase 1 (EC 2.7.4.3) (ATP-AMP transphosphorylase 1) (ADK1) [Arabidopsis Thaliana] (GB:O82514;GB:Q9FMW2); similar to adenylate kinase, putat
GmaAffx.92905.1.S1_s_at	0.00002678	0.0001109	1.7	1.3	0.5	nucleotide metabolism.phosphotransfer and pyrophosphatases.uridylate kinase	uridylate kinase, putative / uridine monophosphate kinase, putative / UMP kinase, putative similar to uridylate kinase [Arabidopsis thaliana] (TAIR:AT5G26667.3); similar to Os02g0778400 [Oryza sativa (japonica cultivar-group)] (GB:NP_001048295.1); simila
GmaAffx.92904.1.S1_s_at	0.00007021	0.0002374	0.5	1.6	-1.1	protein.postranslational modification	zinc-binding protein, putative / protein kinase C inhibitor, putative similar to zinc-binding protein, putative / protein kinase C inhibitor, putative [Arabidopsis thaliana] (TAIR:AT1G31160.1); similar to Histidine triad (HIT) protein [Medicago truncatu
GmaAffx.92895.1.S1_at	0.000002227	0.00001615	3.7	1.5	2.2	glycolysis.aldolase	fructose-bisphosphate aldolase, putative similar to fructose-bisphosphate aldolase, putative [Arabidopsis thaliana] (TAIR:AT5G03690.2); similar to fructose-bisphosphate aldolase, putative [Arabidopsis thaliana] (TAIR:AT3G52930.1); similar to fructose-bi
GmaAffx.92895.1.S1_at	0.000002227	0.00001615	3.7	1.5	2.2	PS.calvin cyle.aldolase	fructose-bisphosphate aldolase, putative similar to fructose-bisphosphate aldolase, putative [Arabidopsis thaliana] (TAIR:AT4G38970.1); similar to plastidic aldolase NPALDP1 [Nicotiana paniculata] (GB:BAA77604.1); similar to Os01g0118000 [Oryza sativa (j
GmaAffx.92894.1.S1_s_at	2.41E-09	1.48E-07	-1	-4.4	3.4	stress.abiotic	ALPHA-DOX1 (ALPHA-DIOXYGENASE 1) Encodes an alpha-dioxygenase involved in protection against oxidative stress and cell death. Induced in response to Salicylic acid and oxidative stress. Independent of NPR1 in induction by salicylic acid. similar to pat
GmaAffx.92893.1.S1_at	0.000009202	0.00004779	2.4	0	2.4	secondary metabolism.phenylpropanoids	transferase family protein similar to transferase family protein [Arabidopsis thaliana] (TAIR:AT5G07850.1); similar to N-hydroxycinnamoyl/benzoyltransferase 6 [Glycine max] (GB:ABC47848.1); contains InterPro domain Transferase; (InterPro:IPR003480)
GmaAffx.92892.1.S1_s_at	5.27E-10	6.03E-08	0.2	-5.6	5.8	stress.biotic	trypsin and protease inhibitor family protein / Kunitz family protein similar to trypsin and protease inhibitor family protein / Kunitz family protein [Arabidopsis thaliana] (TAIR:AT1G73260.1); similar to Lemir [Lycopersicon esculentum] (GB:AAC63057.1);
GmaAffx.92891.1.S1_at	2.78E-07	0.000003526	-2.5	0.1	-2.6	OPP.non-reductive PP.ribose 5-phosphate isomerase	RSW10 (RADIAL SWELLING 10); ribose-5-phosphate isomerase Encodes a ribose 5-phosphate isomerase involved in the formation of uridine used for the synthesis of UDP-sugars. Mutants of this gene are affected in cellulose biosynthesis. similar to ribose-5-pho
GmaAffx.92891.1.S1_at	2.78E-07	0.000003526	-2.5	0.1	-2.6	PS.calvin cyle.Rib5P Isomerase	RSW10 (RADIAL SWELLING 10); ribose-5-phosphate isomerase Encodes a ribose 5-phosphate isomerase involved in the formation of uridine used for the synthesis of UDP-sugars. Mutants of this gene are affected in cellulose biosynthesis. similar to ribose-5-pho
GmaAffx.92890.1.S1_s_at	2.10E-10	3.65E-08	-6	1.3	-7.3	mitochondrial electron transport / ATP synthesis.cytochrome c reductase	ubiquinol-cytochrome C reductase iron-sulfur subunit, mitochondrial, putative / Rieske iron-sulfur protein, putative similar to ubiquinol-cytochrome C reductase iron-sulfur subunit, mitochondrial, putative / Rieske iron-sulfur protein, putative [Arabidop
GmaAffx.92890.1.S1_s_at	2.10E-10	3.65E-08	-6	1.3	-7.3	PS.lightreaction.cytochrome b6/f	PETC (PHOTOSYNTHETIC ELECTRON TRANSFER C) Encodes the Rieske FeS center of cytochrome b6f complex. Gene is expressed in shoot but not in root. Mutant has reduced electron transport at saturating light intensities and Q-cycle activity is hypersensitive to
GmaAffx.92888.1.S1_at	5.86E-07	0.00000598	-1.7	0	-1.7	not assigned.unknown	not assigned.unknown
GmaAffx.92880.1.S1_s_at	0.00002668	0.0001106	1.5	0.9	0.6	transport.porins	porin, putative Identical to Outer mitochondrial membrane protein porin 1 (Voltage-dependent anion- selective channel protein 1) (VDAC 1) [Arabidopsis Thaliana] (GB:Q9SRH5); similar to porin, putative / voltage-dependent anion-selective channel protein,
GmaAffx.92876.1.S1_at	0.00001132	0.00005636	0.8	-0.6	1.5	protein.postranslational modification	protein phosphatase 2C family protein / PP2C family protein similar to protein phosphatase 2C family protein / PP2C family protein [Arabidopsis thaliana] (TAIR:AT4G38520.2); similar to Os03g0832400 [Oryza sativa (japonica cultivar-group)] (GB:NP_00105180
GmaAffx.92869.1.S1_s_at	0.000002084	0.00001535	-1.2	0.9	-2.1	not assigned.unknown	similar to unknown protein [Arabidopsis thaliana] (TAIR:AT1G13380.1); similar to Os08g0261100 [Oryza sativa (japonica cultivar-group)] (GB:NP_001061393.1); similar to Os07g0462200 [Oryza sativa (japonica cultivar-group)] (GB:NP_001059580.1); similar to fi
GmaAffx.92866.1.S1_at	4.52E-07	0.00000495	1.2	-2.8	4	misc.nitrilases, *nitrile lyases, berberine bridge enzymes, reticuline oxidases, troponine reductases	FAD-binding domain-containing protein similar to FAD-binding domain-containing protein [Arabidopsis thaliana] (TAIR:AT4G20830.2); similar to carbohydrate oxidase [Lactuca sativa] (GB:AAL77102.1); contains InterPro domain FAD linked oxidase, N-terminal;
GmaAffx.92866.1.S1_at	4.52E-07	0.00000495	1.2	-2.8	4	secondary metabolism.N misc.alkaloid-like	FAD-binding domain-containing protein similar to FAD-binding domain-containing protein [Arabidopsis thaliana] (TAIR:AT4G20830.2); similar to carbohydrate oxidase [Lactuca sativa] (GB:AAL77102.1); contains InterPro domain FAD linked oxidase, N-terminal;
GmaAffx.92865.1.S1_at	0.00008206	0.0002694	1	1.1	0	not assigned.unknown	similar to Os05g0168400 [Oryza sativa (japonica cultivar-group)] (GB:NP_001054754.1)
GmaAffx.92863.1.S1_at	0.00009536	0.0003049	0.7	1.2	-0.5	lipid metabolism.FA synthesis and FA elongation.acyl-CoA binding protein	ACBP (ACYL-COA-BINDING PROTEIN); acyl-CoA binding Acyl-CoA-binding protein. Bind acyl-CoA esters and protect acyl-CoAs from degradation by microsomal acyl-hydrolases. Identical to Acyl-CoA-binding protein (ACBP) [Arabidopsis Thaliana] (GB:P57752); simila
GmaAffx.92863.1.S1_at	0.00009536	0.0003049	0.7	1.2	-0.5	lipid metabolism.lipid degradation.beta-oxidation.mutifunctional	AIM1 (ABNORMAL INFLORESCENCE MERISTEM); enoyl-CoA hydratase Functions in beta-oxidation of fatty acids, similar to CuMFP with L-3-hydroxyacyl-CoA hydrolyase , L-3-hydroxyacyl-dehydrogenase, D-3-hydroxyacyl-CoA epimerase, and 3, 2-enoyl-CoA isomerase activ
GmaAffx.9286.4.S1_at	1.95E-07	0.000002756	1.9	1.8	0.1	RNA.regulation of transcription.G2-like transcription factor family, GARP	PCL1 (PHYTOCLOCK 1); DNA binding / transcription factor Encodes a myb family transcription factor with a single Myb DNA-binding domain (type SHAQKYF) that is unique to plants and is essential for circadian rhythms, specifically for transcriptional regula
GmaAffx.9286.3.A1_at	0.00003915	0.0001493	2.8	2.2	0.6	not assigned.unknown	not assigned.unknown
GmaAffx.9286.1.S1_s_at	2.93E-07	0.000003667	2.3	1.2	1.1	RNA.regulation of transcription.G2-like transcription factor family, GARP	PCL1 (PHYTOCLOCK 1); DNA binding / transcription factor Encodes a myb family transcription factor with a single Myb DNA-binding domain (type SHAQKYF) that is unique to plants and is essential for circadian rhythms, specifically for transcriptional regula
GmaAffx.92851.1.S1_s_at	0.0000467	0.0001719	3.2	-2.2	5.4	cell wall.precursor synthesis	mannose 6-phosphate reductase (NADPH-dependent), putative similar to mannose 6-phosphate reductase (NADPH-dependent), putative [Arabidopsis thaliana] (TAIR:AT2G21250.1); similar to Aldo/keto reductase [Medicago truncatula] (GB:ABE79940.1); contains Inter
GmaAffx.92851.1.S1_s_at	0.0000467	0.0001719	3.2	-2.2	5.4	minor CHO metabolism.others	aldo/keto reductase family protein similar to aldo/keto reductase family protein [Arabidopsis thaliana] (TAIR:AT2G37790.1); similar to aldose reductase [Di (GB:CAC32834.1); contains InterPro domain Aldo/keto reductase; (InterPro:IPR001395)
GmaAffx.92851.1.S1_s_at	0.0000467	0.0001719	3.2	-2.2	5.4	secondary metabolism.flavonoids.chalcones	aldo/keto reductase, putative similar to aldo/keto reductase, putative [Arabidopsis thaliana] (TAIR:AT1G59960.1); similar to reductase 1 [Hydrangea macrophylla] (GB:AAR89809.1); contains InterPro domain Aldo/keto reductase; (InterPro:IPR001395)
GmaAffx.92842.1.S1_x_at	0.00009619	0.000307	-0.2	-2.4	2.1	RNA.regulation of transcription.WRKY domain transcription factor family	WRKY31 (WRKY DNA-binding protein 31); transcription factor member of WRKY Transcription Factor; Group II-b Identical to Probable WRKY transcription factor 31 (WRKY DNA-binding protein 31) (WRKY31) [Arabidopsis Thaliana] (GB:Q93WT0;GB:O65455); similar to
GmaAffx.92838.1.S1_s_at	1.16E-07	0.000001948	0.7	-0.3	1	not assigned.unknown	not assigned.unknown
GmaAffx.92837.1.S1_at	0.00008623	0.0002807	-1.4	-1.1	-0.3	hormone metabolism.auxin.induced-regulated-responsive-activated	IAA8 (indoleacetic acid-induced protein 8); transcription factor IAA8 (IAA8) gene is auxin inducible. Identical to Auxin-responsive protein IAA8 (Indoleacetic acid-induced protein 8) (IAA8) [Arabidopsis Thaliana] (GB:Q38826); similar to IAA9 (indoleaceti
GmaAffx.92837.1.S1_at	0.00008623	0.0002807	-1.4	-1.1	-0.3	RNA.regulation of transcription.Aux/IAA family	IAA8 (indoleacetic acid-induced protein 8); transcription factor IAA8 (IAA8) gene is auxin inducible. Identical to Auxin-responsive protein IAA8 (Indoleacetic acid-induced protein 8) (IAA8) [Arabidopsis Thaliana] (GB:Q38826); similar to IAA9 (indoleaceti
GmaAffx.92836.1.S1_s_at	0.00008219	0.0002697	-1.5	-3.9	2.4	hormone metabolism.abscisic acid.synthesis-degradation.synthesis.short chain alcohol dehydrogenmase (ABA2)	ABA2 (ABA DEFICIENT 2); oxidoreductase Encodes a cytosolic short-chain dehydrogenase/reductase involved in the conversion of xanthoxin to ABA-aldehyde during ABA biosynthesis. Mutants are insensitive to sucrose and glucose. similar to short-chain dehydro
GmaAffx.92836.1.S1_s_at	0.00008219	0.0002697	-1.5	-3.9	2.4	lipid metabolism.'exotics' (steroids, squalene etc).sphingolipids	short-chain dehydrogenase/reductase (SDR) family protein similar to short-chain dehydrogenase/reductase (SDR) family protein [Arabidopsis thaliana] (TAIR:AT5G19200.1); similar to Short-chain dehydrogenase/reductase SDR [Medicago truncatula] (GB:ABE89395.
GmaAffx.92836.1.S1_s_at	0.00008219	0.0002697	-1.5	-3.9	2.4	lipid metabolism.FA synthesis and FA elongation.ACP oxoacyl reductase	3-oxoacyl-(acyl-carrier protein) reductase, chloroplast / 3-ketoacyl-acyl carrier protein reductase Identical to 3-oxoacyl-[acyl-carrier-protein] reductase, chloroplast precursor (EC 1.1.1.100) (3-ketoacyl-acyl carrier protein reductase) [Arabidopsis Tha
GmaAffx.92836.1.S1_s_at	0.00008219	0.0002697	-1.5	-3.9	2.4	misc.alcohol dehydrogenases	ATA1 (ARABIDOPSIS TAPETUM 1); oxidoreductase Arabidopsis homolog of TASSELSEED2. Expressed specifically in tapetal cells. similar to short-chain dehydrogenase/reductase (SDR) family protein [Arabidopsis thaliana] (TAIR:AT3G26760.1); similar to STA1-12 (G
GmaAffx.92836.1.S1_s_at	0.00008219	0.0002697	-1.5	-3.9	2.4	misc.nitrilases, *nitrile lyases, berberine bridge enzymes, reticuline oxidases, troponine reductases	tropinone reductase, putative / tropine dehydrogenase, putative similar to tropinone reductase, putative / tropine dehydrogenase, putative [Arabidopsis thaliana] (TAIR:AT2G29290.1); similar to Tropinone reductase, putative, expressed [Oryza sativa (japon
GmaAffx.92836.1.S1_s_at	0.00008219	0.0002697	-1.5	-3.9	2.4	misc.short chain dehydrogenase/reductase (SDR)	short-chain dehydrogenase/reductase (SDR) family protein similar to short-chain dehydrogenase/reductase (SDR) family protein [Arabidopsis thaliana] (TAIR:AT2G47130.1); similar to 3-beta hydroxysteroid dehydrogenase [Di (GB:AAV68714.1); contains InterPro
GmaAffx.92836.1.S1_s_at	0.00008219	0.0002697	-1.5	-3.9	2.4	secondary metabolism.N misc.alkaloid-like	tropinone reductase, putative / tropine dehydrogenase, putative similar to tropinone reductase, putative / tropine dehydrogenase, putative [Arabidopsis thaliana] (TAIR:AT2G30670.1); similar to Tropinone reductase, putative, expressed [Oryza sativa (japon
GmaAffx.92836.1.S1_s_at	0.00008219	0.0002697	-1.5	-3.9	2.4	secondary metabolism.wax	b-keto acyl reductase, putative (GLOSSY8) similar to short-chain dehydrogenase/reductase (SDR) family protein [Arabidopsis thaliana] (TAIR:AT1G24470.1); similar to putative 3-ketoacyl-CoA reductase 1 [Brassica napus] (GB:AAO43448.1); contains InterPro do
GmaAffx.92836.1.S1_s_at	0.00008219	0.0002697	-1.5	-3.9	2.4	tetrapyrrole synthesis.protochlorophyllide reductase	PORA (Protochlorophyllide reductase A); oxidoreductase/ protochlorophyllide reductase light-dependent NADPH:protochlorophyllide oxidoreductase A Identical to Protochlorophyllide reductase A, chloroplast precursor (EC 1.3.1.33) (PCR A) (NADPH-protochloroph
GmaAffx.92834.1.S1_x_at	4.13E-10	5.36E-08	8.2	2.8	5.5	nucleotide metabolism.degradation	cytidine/deoxycytidylate deaminase family protein similar to cytidine/deoxycytidylate deaminase family protein [Arabidopsis thaliana] (TAIR:AT3G05300.1); similar to deoxycytidine deaminase [Brassica oleracea] (GB:AAL67435.1); contains InterPro domain CM
GmaAffx.92834.1.S1_at	4.36E-10	5.48E-08	8.6	2.7	5.9	nucleotide metabolism.degradation	cytidine/deoxycytidylate deaminase family protein similar to cytidine/deoxycytidylate deaminase family protein [Arabidopsis thaliana] (TAIR:AT3G05300.1); similar to deoxycytidine deaminase [Brassica oleracea] (GB:AAL67435.1); contains InterPro domain CM
GmaAffx.92830.1.S1_s_at	0.000001364	0.00001113	7.1	0	7.1	not assigned.unknown	not assigned.unknown
GmaAffx.92828.1.S1_at	9.11E-11	2.42E-08	5.2	-0.2	5.4	cell wall.pectin*esterases.PME	pectin methylesterase, putative similar to pectin methylesterase, putative [Arabidopsis thaliana] (TAIR:AT1G11590.1); similar to pectin methylesterase [Sesbania rostrata] (GB:CAD29733.1); contains InterPro domain Virulence factor, pectin lyase fold; (In
GmaAffx.92827.1.S1_at	7.44E-08	0.000001436	0.8	-2.9	3.6	lipid metabolism.FA synthesis and FA elongation.acyl coa ligase	AMP-dependent synthetase and ligase family protein similar to 4-coumarate--CoA ligase, putative / 4-coumaroyl-CoA synthase, putative [Arabidopsis thaliana] (TAIR:AT4G05160.1); similar to putative acyl-CoA synthetase [Capsicum annuum] (GB:AAL29212.1); si
GmaAffx.92827.1.S1_at	7.44E-08	0.000001436	0.8	-2.9	3.6	secondary metabolism.phenylpropanoids	4-coumarate--CoA ligase family protein / 4-coumaroyl-CoA synthase family protein similar to OPCL1 (OPC-8:0 COA LIGASE1), 4-coumarate-CoA ligase [Arabidopsis thaliana] (TAIR:AT1G20510.1); similar to Putative AMP-binding protein [Oryza sativa (japonica cul
GmaAffx.92827.1.S1_at	7.44E-08	0.000001436	0.8	-2.9	3.6	secondary metabolism.phenylpropanoids.lignin biosynthesis.4CL	4CL5 (4-COUMARATE:COA LIGASE 5); 4-coumarate-CoA ligase The gene encodes a 4-coumarate coenzyme A ligase being able to use sinapate as substrate. The catalytic efficiency was in the following (descending) order: p-coumaric acid, caffeic acid, 5-OH-feruli
GmaAffx.92825.1.S1_s_at	6.52E-09	2.83E-07	-3.1	1	-4.1	not assigned.unknown	not assigned.unknown
GmaAffx.92823.1.S1_s_at	9.13E-09	0.00000035	3.2	1.2	2	major CHO metabolism.degradation.sucrose.invertases.neutral	beta-fructofuranosidase, putative / invertase, putative / saccharase, putative / beta-fructosidase, putative similar to CINV1 (CYTOSOLIC INVERTASE 1), beta-fructofuranosidase [Arabidopsis thaliana] (TAIR:AT1G35580.2); similar to beta-fructofuranosidase
GmaAffx.92823.1.S1_at	0.000008669	0.00004567	4.9	2.1	2.7	major CHO metabolism.degradation.sucrose.invertases.neutral	beta-fructofuranosidase, putative / invertase, putative / saccharase, putative / beta-fructosidase, putative similar to CINV1 (CYTOSOLIC INVERTASE 1), beta-fructofuranosidase [Arabidopsis thaliana] (TAIR:AT1G35580.2); similar to beta-fructofuranosidase
GmaAffx.92822.1.S1_s_at	8.93E-08	0.000001613	2	0.6	1.3	not assigned.unknown	ATP binding / ATP-dependent helicase/ nucleic acid binding similar to ATP binding / ATP-dependent helicase [Arabidopsis thaliana] (TAIR:AT5G14610.1); similar to unnamed protein product [Kluyveromyces lactis] (GB:XP_452893.1); similar to Os12g0147500 [Or
GmaAffx.92807.1.S1_at	1.43E-08	4.64E-07	4.7	1.3	3.4	not assigned.unknown	not assigned.unknown
GmaAffx.92792.1.S1_s_at	0.00005294	0.00019	-0.8	-2.6	1.8	not assigned.no ontology	similar to unknown protein [Arabidopsis thaliana] (TAIR:AT3G18470.1); similar to Uncharacterized Cys-rich domain [Medicago truncatula] (GB:ABD32291.1); contains InterPro domain Protein of unknown function Cys-rich; (InterPro:IPR006461)
GmaAffx.92783.1.S1_s_at	1.13E-08	3.94E-07	-0.1	-3.3	3.2	protein.synthesis.elongation	elongation factor 1-alpha / EF-1-alpha Identical to Elongation factor 1-alpha (EF-1-alpha) (eEF-1A) (A4) [Arabidopsis Thaliana] (GB:P13905); similar to calmodulin binding / translation elongation factor [Arabidopsis thaliana] (TAIR:AT1G07940.2); similar
GmaAffx.92783.1.S1_s_at	1.13E-08	3.94E-07	-0.1	-3.3	3.2	protein.synthesis.initiation	eukaryotic translation initiation factor 2 subunit 3, putative / eIF2S3, putative / eIF-2-gamma, putative similar to eukaryotic translation initiation factor 2 subunit 3, putative / eIF2S3, putative / eIF-2-gamma, putative [Arabidopsis thaliana] (TAIR:AT
GmaAffx.92783.1.S1_s_at	1.13E-08	3.94E-07	-0.1	-3.3	3.2	signalling.G-proteins	EF-1-alpha-related GTP-binding protein, putative similar to elongation factor 1-alpha / EF-1-alpha [Arabidopsis thaliana] (TAIR:AT5G60390.1); similar to calmodulin binding / translation elongation factor [Arabidopsis thaliana] (TAIR:AT1G07940.2); similar
GmaAffx.92779.1.S1_s_at	2.83E-08	7.37E-07	-2.5	0.8	-3.4	hormone metabolism.abscisic acid.synthesis-degradation	CCD8 (CAROTENOID CLEAVAGE DIOXYGENASE 8) Encodes a protein with similarity to carotenoid cleaving deoxygenases, the enzymes that cleave beta-carotene. Involved in the production of a graft transmissable signal to suppress axillary branching. Protein is lo
GmaAffx.92779.1.S1_s_at	2.83E-08	7.37E-07	-2.5	0.8	-3.4	hormone metabolism.abscisic acid.synthesis-degradation.synthesis.9-cis-epoxycarotenoid dioxygenase	NCED5 (NINE-CIS-EPOXYCAROTENOID DIOXYGENASE 5) Encodes 9-cis-epoxycarotenoid dioxygenase, a key enzyme in the biosynthesis of abscisic acid. The expression of this gene increases during the first 6h of imbibition. similar to NCED3 (NINE-CIS-EPOXYCAROTENOI
GmaAffx.92779.1.S1_s_at	2.83E-08	7.37E-07	-2.5	0.8	-3.4	secondary metabolism.isoprenoids.carotenoids.carotenoid cleavage dioxygenase	CCD1 (CAROTENOID CLEAVAGE DIOXYGENASE 1) Encodes a protein with 9-<i>cis</i>-epoxycarotenoid dioxygenase activity. The enzyme was shown to act on a variety of carotenoid including &#946;-carotene, lutein, zeaxanthin, and all-<i>trans</i>-violaxanthin. W
GmaAffx.92774.1.S1_at	9.40E-07	0.00000848	-0.2	-2.9	2.7	cell wall.degradation.pectate lyases and polygalacturonases	PGIP1 (POLYGALACTURONASE INHIBITING PROTEIN 1); protein binding polygalacturonase inhibiting protein 1 (PGIP1) mRNA, Identical to Polygalacturonase inhibitor 1 precursor (Polygalacturonase-inhibiting protein) (PGIP-1) (PGIP1) [Arabidopsis Thaliana] (GB:Q
GmaAffx.92773.1.S1_at	0.000007097	0.00003907	0.7	1.1	-0.4	RNA.transcription	TAFII15 (SALT TOLERANCE DURING GERMINATION 1); transcription factor Arabidopsis thaliana putative TBP-associated 15 kDa subunit protein (TAFII15) similar to TATA box-binding protein associated factor 10 [Flaveria trinervia] (GB:BAD08452.1); contains Inte
GmaAffx.92769.1.S1_s_at	0.000008914	0.00004669	0.4	-0.7	1.1	DNA.synthesis/chromatin structure	DEAD/DEAH box helicase, putative Identical to Probable DEAD-box ATP-dependent RNA helicase 45 (EC 3.6.1.-) (RH45) [Arabidopsis Thaliana] (GB:Q9SF41); similar to DEAD box RNA helicase, putative [Arabidopsis thaliana] (TAIR:AT1G20920.1); similar to DEAD-bo
GmaAffx.92769.1.S1_s_at	0.000008914	0.00004669	0.4	-0.7	1.1	DNA.unspecified	ATP-dependent helicase similar to HEN2 (HUA ENHANCER 2), ATP-dependent helicase [Arabidopsis thaliana] (TAIR:AT2G06990.1); similar to superkiller viralicidic activity 2-like [Rattus norve (GB:NP_998724.1); similar to putative Helicase SKI2W [Oryza sativa
GmaAffx.92769.1.S1_s_at	0.000008914	0.00004669	0.4	-0.7	1.1	hormone metabolism.ethylene.induced-regulated-responsive-activated	DEAD box RNA helicase, putative (RH20) Identical to DEAD-box ATP-dependent RNA helicase 20 (EC 3.6.1.-) (RH20) [Arabidopsis Thaliana] (GB:Q9C718;GB:Q9ZS02); similar to ethylene-responsive DEAD box RNA helicase, putative (RH30) [Arabidopsis thaliana] (TAI
GmaAffx.92769.1.S1_s_at	0.000008914	0.00004669	0.4	-0.7	1.1	protein.synthesis.initiation	eukaryotic translation initiation factor 4A, putative / eIF-4A, putative / DEAD box RNA helicase, putative Identical to DEAD-box ATP-dependent RNA helicase 2 (EC 3.6.1.-) (RH2) [Arabidopsis Thaliana] (GB:Q94A52;GB:Q9ZS14); similar to eukaryotic translat
GmaAffx.92769.1.S1_s_at	0.000008914	0.00004669	0.4	-0.7	1.1	RNA.processing	eukaryotic translation initiation factor 4A, putative / eIF-4A, putative / DEAD box RNA helicase, putative Identical to DEAD-box ATP-dependent RNA helicase 2 (EC 3.6.1.-) (RH2) [Arabidopsis Thaliana] (GB:Q94A52;GB:Q9ZS14); similar to eukaryotic translat
GmaAffx.92769.1.S1_s_at	0.000008914	0.00004669	0.4	-0.7	1.1	RNA.processing.RNA helicase	ATP binding / ATP-dependent helicase similar to DRH1 (DEAD box RNA helicase 1) [Arabidopsis thaliana] (TAIR:AT3G01540.1); similar to P72 DEAD box protein [Pisum sativum] (GB:AAF04377.1); similar to WW/Rsp5/WWP; Helicase, C-terminal [Medicago truncatula]
GmaAffx.92769.1.S1_s_at	0.000008914	0.00004669	0.4	-0.7	1.1	RNA.transcription	ATP-dependent RNA helicase, mitochondrial, putative similar to ATSUV3 (embryo sac development arrest 15) [Arabidopsis thaliana] (TAIR:AT4G14790.1); similar to PREDICTED: suppressor of var1, 3-like 1 [Pan troglodytes] (GB:XP_521497.2); similar to suppress
GmaAffx.92767.1.S1_at	1.51E-08	4.80E-07	1	0.7	0.3	not assigned.unknown	not assigned.unknown
GmaAffx.92762.1.S1_s_at	0.000006468	0.00003638	1.7	1.3	0.4	not assigned.unknown	similar to unknown protein [Arabidopsis thaliana] (TAIR:AT2G42310.1); similar to Os09g0487500 [Oryza sativa (japonica cultivar-group)] (GB:NP_001063525.1); similar to BAC19.9 [Lycopersicon esculentum] (GB:AAG01124.1)
GmaAffx.92761.1.S1_at	0.000001243	0.0000104	-0.2	-1.3	1.1	misc.GDSL-motif lipase	GDSL-motif lipase/hydrolase family protein similar to GDSL-motif lipase/hydrolase family protein [Arabidopsis thaliana] (TAIR:AT2G38180.1); similar to Lipolytic enzyme, G-D-S-L [Medicago truncatula] (GB:ABE91665.1); contains InterPro domain Lipolytic en
GmaAffx.92760.1.S1_at	7.46E-08	0.000001438	-1.2	0.7	-2	Co-factor and vitamine metabolism.lipoic acid	LIP1 (Lipoic acid synthase 1); lipoic acid synthase LIP1,Lipoic acid synthase, similar to lipoic acid synthase family protein [Arabidopsis thaliana] (TAIR:AT5G08415.1); similar to putative lipoic acid synthase [Pisum sativum] (GB:ABA29156.1); similar to
GmaAffx.92757.1.S1_s_at	0.00002073	0.00009065	-0.5	-2.6	2.1	not assigned.unknown	similar to unknown protein [Arabidopsis thaliana] (TAIR:AT1G23710.1); similar to Protein of unknown function DUF1645 [Medicago truncatula] (GB:ABE93113.1); contains InterPro domain Protein of unknown function DUF1645; (InterPro:IPR012442)
GmaAffx.9275.1.S1_at	0.00005823	0.000205	-2.8	-0.9	-1.9	secondary metabolism.isoprenoids	beta-amyrin synthase, putative similar to LUP1 (LUPEOL SYNTHASE 1), lupeol synthase [Arabidopsis thaliana] (TAIR:AT1G78970.1); similar to beta-amyrin synthase, putative [Arabidopsis thaliana] (TAIR:AT1G78950.1); similar to ATLUP2 (Arabidopsis thaliana l
GmaAffx.9275.1.S1_at	0.00005823	0.000205	-2.8	-0.9	-1.9	secondary metabolism.isoprenoids.terpenoids	lupeol synthase, putative / 2,3-oxidosqualene-triterpenoid cyclase, putative similar to LUP1 (LUPEOL SYNTHASE 1), lupeol synthase [Arabidopsis thaliana] (TAIR:AT1G78970.1); similar to ATLUP2 (Arabidopsis thaliana lupeol synthase 2), lupeol synthase [Arab
GmaAffx.92743.1.S1_s_at	0.00007317	0.0002455	1.4	0.4	0.9	not assigned.unknown	not assigned.unknown
GmaAffx.92730.1.S1_s_at	0.00004587	0.0001694	2.5	-0.8	3.3	not assigned.unknown	not assigned.unknown
GmaAffx.92725.1.S1_at	0.00002199	0.00009484	-1.7	0.2	-1.9	not assigned.unknown	not assigned.unknown
GmaAffx.92722.1.S1_at	3.45E-10	4.89E-08	1.3	-2.8	4.1	not assigned.no ontology	similar to unknown protein [Arabidopsis thaliana] (TAIR:AT3G48700.1); similar to CXE carboxylesterase [Malus pumila] (GB:ABB89003.1); contains InterPro domain Esterase/lipase/thioesterase; (InterPro:IPR000379); contains InterPro domain Alpha/beta hydrolas
GmaAffx.92722.1.S1_at	3.45E-10	4.89E-08	1.3	-2.8	4.1	not assigned.unknown	"ATGID1A/GID1A (GA INSENSITIVE DWARF1A) Encodes a gibberellin (GA) receptor ortholog of the rice GA receptor gene (OsGID1). Has GA-binding activity, showing higher affinity to GA4. Interacts with DELLA proteins in vivo in the presence of GA4. Identical to
GmaAffx.92719.1.S1_s_at	0.000004861	0.00002924	-0.6	-2.7	2.1	not assigned.unknown	not assigned.unknown
GmaAffx.92707.1.S1_at	6.12E-07	0.000006162	-0.6	-1.3	0.7	cell wall.degradation.mannan-xylose-arabinose-fucose	BGAL9 (BETA GALACTOSIDASE 9); beta-galactosidase putative beta-galactosidase similar to BGAL1 (BETA GALACTOSIDASE 1), beta-galactosidase [Arabidopsis thaliana] (TAIR:AT3G13750.1); similar to BGAL8 (beta-glactosidase 8), beta-galactosidase [Arabidopsis tha
GmaAffx.92707.1.S1_at	6.12E-07	0.000006162	-0.6	-1.3	0.7	cell.cycle	CAK1AT (CDK-ACTIVATING KINASE 1AT); kinase/ protein serine/threonine kinase Encodes a CDK-activating kinase that regulates root initial cell differentiation. Phosphorylates CDKD2 and CDKD3, but not CDKD1. Controls CDK activities and basal transcription.
GmaAffx.92707.1.S1_at	6.12E-07	0.000006162	-0.6	-1.3	0.7	cell.division	AT;CDCKD;3/CAK2AT/CDKD1;3 (CYCLIN-DEPENDENT KINASE D1;3); kinase/ protein kinase similar to AT,CDKD,1/CAK3AT/CDKD1,1 (CYCLIN-DEPENDENT KINASE D1,1), kinase [Arabidopsis thaliana] (TAIR:AT1G73690.1); similar to CDK-activating kinase [Medicago sativa subsp
GmaAffx.92707.1.S1_at	6.12E-07	0.000006162	-0.6	-1.3	0.7	cell.organisation	CAK1AT (CDK-ACTIVATING KINASE 1AT); kinase/ protein serine/threonine kinase Encodes a CDK-activating kinase that regulates root initial cell differentiation. Phosphorylates CDKD2 and CDKD3, but not CDKD1. Controls CDK activities and basal transcription.
GmaAffx.92707.1.S1_at	6.12E-07	0.000006162	-0.6	-1.3	0.7	development.unspecified	IRE (INCOMPLETE ROOT HAIR ELONGATION); kinase Encodes a protein with a serine/threonine kinase domain. There are two other closely related members in Arabidopsis. Knock-out mutation results in incomplete root hair elongation. Expression is found all orga
GmaAffx.92707.1.S1_at	6.12E-07	0.000006162	-0.6	-1.3	0.7	glycolysis.PEPCK	PPCK2 (PHOSPHOENOLPYRUVATE CARBOXYLASE KINASE 2); kinase Encodes a second Arabidopsis phosphoenolpyruvate carboxylase kinase gene product with a different expression pattern from PPCK1. Expression of the gene is upregulated by exposure of the plant to lig
GmaAffx.92707.1.S1_at	6.12E-07	0.000006162	-0.6	-1.3	0.7	hormone metabolism.auxin.induced-regulated-responsive-activated	WAG1; kinase The WAG1 and its homolog, WAG2 each encodes a protein-serine/threonine kinase that are nearly 70% identical to PsPK3 protein. All three together with CsPK3 belong to PsPK3-type kinases. At the N-terminus, all four possess a serine/threonine-r
GmaAffx.92707.1.S1_at	6.12E-07	0.000006162	-0.6	-1.3	0.7	hormone metabolism.brassinosteroid.signal transduction.BRI	BRL3 (BRI1-LIKE 3); protein binding / protein kinase Similar to BRI, brassinosteroid receptor protein. Identical to Serine/threonine-protein kinase BRI1-like 3 precursor (EC 2.7.11.1) (BRASSINOSTEROID INSENSITIVE 1-like protein 3) (BRL3) [Arabidopsis Thal
GmaAffx.92707.1.S1_at	6.12E-07	0.000006162	-0.6	-1.3	0.7	hormone metabolism.brassinosteroid.signal transduction.other	BAK1 (BRI1-ASSOCIATED RECEPTOR KINASE); kinase Leu-rich receptor Serine/threonine protein kinase. Component of BR signaling that interacts with BRI1 in vitro and in vivo to form a heterodimer. Brassinolide-dependent association of BRI1 and BAK1 in vivo.
GmaAffx.92707.1.S1_at	6.12E-07	0.000006162	-0.6	-1.3	0.7	lipid metabolism.lipid degradation.lysophospholipases.glycerophosphodiester phosphodiesterase	protein kinase family protein / glycerophosphoryl diester phosphodiesterase family protein similar to glycerophosphoryl diester phosphodiesterase family protein [Arabidopsis thaliana] (TAIR:AT5G55480.1); similar to glycerophosphoryl diester phosphodieste
GmaAffx.92707.1.S1_at	6.12E-07	0.000006162	-0.6	-1.3	0.7	misc.gluco-, galacto- and mannosidases	BGAL9 (BETA GALACTOSIDASE 9); beta-galactosidase putative beta-galactosidase similar to BGAL1 (BETA GALACTOSIDASE 1), beta-galactosidase [Arabidopsis thaliana] (TAIR:AT3G13750.1); similar to BGAL8 (beta-glactosidase 8), beta-galactosidase [Arabidopsis tha
GmaAffx.92707.1.S1_at	6.12E-07	0.000006162	-0.6	-1.3	0.7	misc.myrosinases-lectin-jacalin	lectin protein kinase family protein similar to lectin protein kinase, putative [Arabidopsis thaliana] (TAIR:AT4G04960.1); similar to putative receptor kinase Lecrk [Oryza sativa (japonica cultivar-group)] (GB:BAC84737.1); similar to putative receptor-li
GmaAffx.92707.1.S1_at	6.12E-07	0.000006162	-0.6	-1.3	0.7	protein.postranslational modification	CIPK9 (CBL-INTERACTING PROTEIN KINASE 9); kinase Encodes a CBL-interacting protein kinase with similarity to SOS2 similar to CIPK23 (CBL-INTERACTING PROTEIN KINASE 23), kinase [Arabidopsis thaliana] (TAIR:AT1G30270.2); similar to CBL-interacting protein k
GmaAffx.92707.1.S1_at	6.12E-07	0.000006162	-0.6	-1.3	0.7	protein.postranslational modification.kinase.receptor like cytoplasmatic kinase III	protein kinase, putative similar to protein kinase, putative [Arabidopsis thaliana] (TAIR:AT3G57730.1); similar to OSJNba0093F12.22 [Oryza sativa (japonica cultivar-group)] (GB:CAE03948.3); similar to wall-associated kinase 1 [Triticum aestivum] (GB:AAY3
GmaAffx.92707.1.S1_at	6.12E-07	0.000006162	-0.6	-1.3	0.7	protein.postranslational modification.kinase.receptor like cytoplasmatic kinase IV	CRCK3 (calmodulin-binding receptor-like cytoplasmic kinase 3); kinase high overall homology to CRCK1 similar to CRCK1 (CALMODULIN-BINDING RECEPTOR-LIKE CYTOPLASMIC KINASE 1), kinase [Arabidopsis thaliana] (TAIR:AT5G58940.1); similar to Protein kinase [Med
GmaAffx.92707.1.S1_at	6.12E-07	0.000006162	-0.6	-1.3	0.7	protein.postranslational modification.kinase.receptor like cytoplasmatic kinase IX	protein kinase family protein similar to protein kinase family protein [Arabidopsis thaliana] (TAIR:AT4G25160.1); similar to protein kinase family protein [Arabidopsis thaliana] (TAIR:AT5G61560.1); similar to protein kinase family protein [Arabidopsis th
GmaAffx.92707.1.S1_at	6.12E-07	0.000006162	-0.6	-1.3	0.7	protein.postranslational modification.kinase.receptor like cytoplasmatic kinase V	protein kinase family protein similar to protein kinase family protein [Arabidopsis thaliana] (TAIR:AT2G42960.1); similar to protein kinase family protein [Musa acuminata] (GB:ABF69953.1); similar to putative kinase [Oryza sativa (japonica cultivar-group
GmaAffx.92707.1.S1_at	6.12E-07	0.000006162	-0.6	-1.3	0.7	protein.postranslational modification.kinase.receptor like cytoplasmatic kinase VII	protein kinase, putative similar to protein kinase, putative [Arabidopsis thaliana] (TAIR:AT3G09830.2); similar to Os02g0819600 [Oryza sativa (japonica cultivar-group)] (GB:NP_001048536.1); similar to protein serine/threonine kinase [Lophopyrum elongatum
GmaAffx.92707.1.S1_at	6.12E-07	0.000006162	-0.6	-1.3	0.7	protein.postranslational modification.kinase.receptor like cytoplasmatic kinase VIII	protein kinase, putative similar to kinase [Arabidopsis thaliana] (TAIR:AT3G59350.3); similar to protein kinase 2 [Nicotiana tabacum] (GB:CAE55204.1); contains InterPro domain Protein kinase-like; (InterPro:IPR011009); contains InterPro domain Protein ki
GmaAffx.92707.1.S1_at	6.12E-07	0.000006162	-0.6	-1.3	0.7	protein.postranslational modification.kinase.receptor like cytoplasmatic kinase X	protein kinase family protein similar to protein kinase family protein [Arabidopsis thaliana] (TAIR:AT5G51770.1); similar to Os03g0251700 [Oryza sativa (japonica cultivar-group)] (GB:NP_001049573.1); similar to Protein kinase domain containing protein, e
GmaAffx.92707.1.S1_at	6.12E-07	0.000006162	-0.6	-1.3	0.7	protein.synthesis.misc ribososomal protein	ATPK1 (P70 RIBOSOMAL S6 KINASE); kinase/ protein binding Encodes a protein-serine kinase that phosphorylates ribosomal protein in vitro. Activation of AtS6k is regulated by 1-naphthylacetic acid and kinetin, at least in part, via a lipid kinase-dependent
GmaAffx.92707.1.S1_at	6.12E-07	0.000006162	-0.6	-1.3	0.7	PS.lightreaction.state transition	protein kinase family protein similar to protein kinase family protein [Arabidopsis thaliana] (TAIR:AT1G01540.2); similar to Protein kinase [Medicago truncatula] (GB:ABE93550.1); contains InterPro domain Protein kinase-like; (InterPro:IPR011009); contain
GmaAffx.92707.1.S1_at	6.12E-07	0.000006162	-0.6	-1.3	0.7	signalling.calcium	ATCDPK1; calcium- and calmodulin-dependent protein kinase/ kinase/ protein kinase encodes a calcium-dependent protein kinase whose gene expression is induced by dehydration and high salt. Kinase activity could not be detected in vitro. similar to CPK7 (CA
GmaAffx.92707.1.S1_at	6.12E-07	0.000006162	-0.6	-1.3	0.7	signalling.in sugar and nutrient physiology	AKIN11 (Arabidopsis SNF1 kinase homolog 11, SNF1-RELATED PROTEIN KINASE 1.2); protein kinase encodes a SNF1-related protein kinase that physically interacts with SCF subunit SKP1/ASK1 and 20S proteosome subunit PAD1. It has also been shown to interact wi
GmaAffx.92707.1.S1_at	6.12E-07	0.000006162	-0.6	-1.3	0.7	signalling.light	PHOT1 (phototropin 1); kinase Blue-light photoreceptor. Contains a light activated serine-threonine kinase domain and LOV1 and LOV2 repeats. Mutants are defective in blue-light response. Mediates blue light-induced growth enhancements. PHOT1 and PHOT2 med
GmaAffx.92707.1.S1_at	6.12E-07	0.000006162	-0.6	-1.3	0.7	signalling.MAP kinases	MEK1 (mitogen-activated protein kinase kinase 1); MAP kinase kinase/ kinase Member of MAP Kinase Kinase. Likely functions in a stress-activated MAPK pathway. Can phosphorylate the MAPK AtMPK4, in response to stress. Gets phosphorylated by MEKK1 in respon
GmaAffx.92707.1.S1_at	6.12E-07	0.000006162	-0.6	-1.3	0.7	signalling.receptor kinases.Catharanthus roseus-like RLK1	protein kinase family protein similar to protein kinase family protein [Arabidopsis thaliana] (TAIR:AT5G54380.1); similar to protein kinase, putative [Arabidopsis thaliana] (TAIR:AT5G59700.1); similar to protein kinase, putative [Arabidopsis thaliana] (T
GmaAffx.92707.1.S1_at	6.12E-07	0.000006162	-0.6	-1.3	0.7	signalling.receptor kinases.C-Lectin	protein kinase family protein / C-type lectin domain-containing protein similar to leucine-rich repeat family protein / protein kinase family protein [Arabidopsis thaliana] (TAIR:AT5G49760.1); similar to Os01g0104000 [Oryza sativa (japonica cultivar-grou
GmaAffx.92707.1.S1_at	6.12E-07	0.000006162	-0.6	-1.3	0.7	signalling.receptor kinases.crinkly like	protein kinase family protein similar to protein kinase family protein [Arabidopsis thaliana] (TAIR:AT2G39180.1); similar to Os03g0637800 [Oryza sativa (japonica cultivar-group)] (GB:NP_001050726.1); similar to Putative receptor protein kinase CRINKLY4 p
GmaAffx.92707.1.S1_at	6.12E-07	0.000006162	-0.6	-1.3	0.7	signalling.receptor kinases.DUF 26	protein kinase family protein similar to protein kinase family protein [Arabidopsis thaliana] (TAIR:AT4G11530.1); similar to CRK11 (CYSTEINE-RICH RLK11), kinase [Arabidopsis thaliana] (TAIR:AT4G23190.1); similar to receptor-like protein kinase homolog RK
GmaAffx.92707.1.S1_at	6.12E-07	0.000006162	-0.6	-1.3	0.7	signalling.receptor kinases.extensin	protein kinase family protein similar to protein kinase family protein [Arabidopsis thaliana] (TAIR:AT5G56890.1); similar to putative receptor protein kinase PERK1 [Oryza sativa (japonica cultivar-group)] (GB:BAD22003.1); similar to Os02g0815900 [Oryza s
GmaAffx.92707.1.S1_at	6.12E-07	0.000006162	-0.6	-1.3	0.7	signalling.receptor kinases.legume-lectin	lectin protein kinase family protein similar to lectin protein kinase, putative [Arabidopsis thaliana] (TAIR:AT5G55830.1); similar to OSJNBa0088A01.21 [Oryza sativa (japonica cultivar-group)] (GB:CAD41381.2); similar to lectin-like protein kinase [Populu
GmaAffx.92707.1.S1_at	6.12E-07	0.000006162	-0.6	-1.3	0.7	signalling.receptor kinases.leucine rich repeat I	leucine-rich repeat protein kinase, putative similar to leucine-rich repeat protein kinase, putative [Arabidopsis thaliana] (TAIR:AT5G59680.1); similar to leucine-rich repeat protein kinase, putative [Arabidopsis thaliana] (TAIR:AT5G59650.1); similar to
GmaAffx.92707.1.S1_at	6.12E-07	0.000006162	-0.6	-1.3	0.7	signalling.receptor kinases.leucine rich repeat II	NIK2 (NSP-INTERACTING KINASE 2); protein kinase similar to leucine-rich repeat family protein / protein kinase family protein [Arabidopsis thaliana] (TAIR:AT2G23950.1); similar to NIK1 (NSP-INTERACTING KINASE 1), kinase [Arabidopsis thaliana] (TAIR:AT5G1
GmaAffx.92707.1.S1_at	6.12E-07	0.000006162	-0.6	-1.3	0.7	signalling.receptor kinases.leucine rich repeat III	leucine-rich repeat transmembrane protein kinase, putative similar to leucine-rich repeat transmembrane protein kinase, putative [Arabidopsis thaliana] (TAIR:AT3G20190.1); similar to receptor-like protein kinase [Lycopersicon esculentum] (GB:AAC12254.1);
GmaAffx.92707.1.S1_at	6.12E-07	0.000006162	-0.6	-1.3	0.7	signalling.receptor kinases.leucine rich repeat IX	leucine-rich repeat family protein / protein kinase family protein similar to leucine-rich repeat family protein / protein kinase family protein [Arabidopsis thaliana] (TAIR:AT1G24650.1); similar to leucine-rich repeat protein kinase, putative [Arabidops
GmaAffx.92707.1.S1_at	6.12E-07	0.000006162	-0.6	-1.3	0.7	signalling.receptor kinases.leucine rich repeat V	kinase similar to leucine-rich repeat transmembrane protein kinase, putative [Arabidopsis thaliana] (TAIR:AT1G53730.1); similar to leucine-rich repeat transmembrane protein kinase, putative [Arabidopsis thaliana] (TAIR:AT3G14350.1); similar to Protein ki
GmaAffx.92707.1.S1_at	6.12E-07	0.000006162	-0.6	-1.3	0.7	signalling.receptor kinases.leucine rich repeat VII	leucine-rich repeat transmembrane protein kinase, putative similar to leucine-rich repeat transmembrane protein kinase, putative [Arabidopsis thaliana] (TAIR:AT1G12460.1); similar to putative receptor-like protein kinase [Oryza sativa (japonica cultivar-
GmaAffx.92707.1.S1_at	6.12E-07	0.000006162	-0.6	-1.3	0.7	signalling.receptor kinases.leucine rich repeat VIII-1	leucine-rich repeat transmembrane protein kinase, putative similar to leucine-rich repeat transmembrane protein kinase, putative [Arabidopsis thaliana] (TAIR:AT5G49780.1); similar to leucine-rich repeat transmembrane protein kinase, putative [Arabidopsis
GmaAffx.92707.1.S1_at	6.12E-07	0.000006162	-0.6	-1.3	0.7	signalling.receptor kinases.leucine rich repeat VIII-2	kinase/ protein serine/threonine kinase similar to leucine-rich repeat family protein / protein kinase family protein [Arabidopsis thaliana] (TAIR:AT1G29740.1); similar to leucine-rich repeat transmembrane protein kinase, putative [Arabidopsis thaliana]
GmaAffx.92707.1.S1_at	6.12E-07	0.000006162	-0.6	-1.3	0.7	signalling.receptor kinases.leucine rich repeat X	EMS1 (EXCESS MICROSPOROCYTES1); kinase Leucine-rich repeat receptor protein kinase involved in tapetal cell fate specification. Identical to Leucine-rich repeat receptor protein kinase EXS precursor (EC 2.7.11.1) (Extra sporogenous cells protein) (EXCESS
GmaAffx.92707.1.S1_at	6.12E-07	0.000006162	-0.6	-1.3	0.7	signalling.receptor kinases.leucine rich repeat XI	EDA23 (embryo sac development arrest 23); ATP binding / protein serine/threonine kinase similar to leucine-rich repeat transmembrane protein kinase, putative [Arabidopsis thaliana] (TAIR:AT2G33170.1); similar to leucine-rich repeat transmembrane protein
GmaAffx.92707.1.S1_at	6.12E-07	0.000006162	-0.6	-1.3	0.7	signalling.receptor kinases.leucine rich repeat XII	FLS2 (FLAGELLIN-SENSITIVE 2); ATP binding / kinase/ protein binding / protein serine/threonine kinase/ transmembrane receptor protein serine/threonine kinase Encodes a leucine-rich repeat serine/threonine protein kinase that is expressed ubiquitously. FLS
GmaAffx.92707.1.S1_at	6.12E-07	0.000006162	-0.6	-1.3	0.7	signalling.receptor kinases.leucine rich repeat XIII	protein kinase family protein similar to leucine-rich repeat transmembrane protein kinase, putative [Arabidopsis thaliana] (TAIR:AT1G31420.1); similar to Os01g0247500 [Oryza sativa (japonica cultivar-group)] (GB:NP_001042578.1); similar to putative brass
GmaAffx.92707.1.S1_at	6.12E-07	0.000006162	-0.6	-1.3	0.7	signalling.receptor kinases.lysine motif	protein kinase family protein / peptidoglycan-binding LysM domain-containing protein similar to protein kinase family protein / peptidoglycan-binding LysM domain-containing protein [Arabidopsis thaliana] (TAIR:AT2G33580.1); similar to Os02g0193000 [Oryza
GmaAffx.92707.1.S1_at	6.12E-07	0.000006162	-0.6	-1.3	0.7	signalling.receptor kinases.misc	lectin protein kinase, putative similar to lectin protein kinase, putative [Arabidopsis thaliana] (TAIR:AT3G08870.1); similar to lectin protein kinase, putative [Arabidopsis thaliana] (TAIR:AT5G01540.1); similar to lectin protein kinase, putative [Arabid
GmaAffx.92707.1.S1_at	6.12E-07	0.000006162	-0.6	-1.3	0.7	signalling.receptor kinases.proline extensin like	protein kinase family protein similar to ATPERK1 (PROLINE EXTENSIN-LIKE RECEPTOR KINASE 1), ATP binding / protein kinase [Arabidopsis thaliana] (TAIR:AT3G24550.1); similar to protein kinase family protein [Arabidopsis thaliana] (TAIR:AT3G18810.1); simila
GmaAffx.92707.1.S1_at	6.12E-07	0.000006162	-0.6	-1.3	0.7	signalling.receptor kinases.RKF3 like	protein kinase family protein similar to RKF3 (RECEPTOR-LIKE KINASE IN IN FLOWERS 3), kinase [Arabidopsis thaliana] (TAIR:AT2G48010.1); similar to Os05g0423500 [Oryza sativa (japonica cultivar-group)] (GB:NP_001055591.1); similar to SHR5-receptor-like ki
GmaAffx.92707.1.S1_at	6.12E-07	0.000006162	-0.6	-1.3	0.7	signalling.receptor kinases.S-locus glycoprotein like	S-locus protein kinase, putative similar to ARK1 (A. THALIANA RECEPTOR KINASE I), kinase [Arabidopsis thaliana] (TAIR:AT1G65790.1); similar to S-locus protein kinase, putative [Arabidopsis thaliana] (TAIR:AT4G27300.1); similar to ARK3 (Arabidopsis Recept
GmaAffx.92707.1.S1_at	6.12E-07	0.000006162	-0.6	-1.3	0.7	signalling.receptor kinases.thaumatin like	receptor serine/threonine kinase, putative Encodes a Protease inhibitor/seed storage/LTP family protein similar to receptor serine/threonine kinase, putative [Arabidopsis thaliana] (TAIR:AT4G18250.1); similar to PR5K (PR5-like receptor kinase), kinase/ tr
GmaAffx.92707.1.S1_at	6.12E-07	0.000006162	-0.6	-1.3	0.7	signalling.receptor kinases.wall associated kinase	WAK3 (WALL ASSOCIATED KINASE 3); kinase/ protein serine/threonine kinase encodes a wall-associated kinase Identical to Wall-associated receptor kinase 3 precursor (EC 2.7.11.-) (WAK3) [Arabidopsis Thaliana] (GB:Q9LMN8); similar to WAK2 (wall-associated ki
GmaAffx.92707.1.S1_at	6.12E-07	0.000006162	-0.6	-1.3	0.7	signalling.receptor kinases.wheat LRK10 like	protein kinase family protein similar to serine/threonine protein kinase family protein [Arabidopsis thaliana] (TAIR:AT1G66880.1); similar to wall-associated kinase 4-like [Oryza sativa (japonica cultivar-group)] (GB:BAD82478.1); similar to Os01g0136400
GmaAffx.92707.1.S1_at	6.12E-07	0.000006162	-0.6	-1.3	0.7	stress.biotic	protein kinase family protein similar to protein kinase family protein [Arabidopsis thaliana] (TAIR:AT4G25160.1); similar to protein kinase family protein [Arabidopsis thaliana] (TAIR:AT5G61550.1); similar to U-box domain containing protein, expressed [O
GmaAffx.92707.1.S1_at	6.12E-07	0.000006162	-0.6	-1.3	0.7	tetrapyrrole synthesis.heme oxygenase	HO3 (HEME OXYGENASE 3); heme oxygenase (decyclizing) Encodes a member (HO3) of the heme oxygenase family. similar to HY1 (HEME OXYGENASE 1) [Arabidopsis thaliana] (TAIR:AT2G26670.1); similar to putative heme oxygenase 1 precursor [Pisum sativum] (GB:AAK82
GmaAffx.92699.1.S1_s_at	0.00005536	0.0001967	-0.5	-4.7	4.2	stress.abiotic	ATOSM34 (OSMOTIN 34) osmotin-like protein Identical to Osmotin-like protein OSM34 precursor (OSM34) [Arabidopsis Thaliana] (GB:P50700;GB:Q9T0D2); similar to unknown protein [Arabidopsis thaliana] (TAIR:AT1G75050.1); similar to osmotin-like protein I [Gos
GmaAffx.92679.1.S1_s_at	0.00006803	0.0002319	-3.8	-1.2	-2.6	not assigned.unknown	not assigned.unknown
GmaAffx.92678.1.S1_s_at	5.55E-07	0.000005757	0.1	-1.6	1.7	cell wall.precursor synthesis.MUR4	NAD-dependent epimerase/dehydratase family protein Identical to Putative UDP-arabinose 4-epimerase 3 (EC 5.1.3.5) (UDP-D-xylose 4- epimerase 3) [Arabidopsis Thaliana] (GB:Q9SUN3); similar to MUR4 (MURUS 4), catalytic [Arabidopsis thaliana] (TAIR:AT1G306
GmaAffx.92676.1.S1_s_at	0.000002758	0.00001903	0.2	-3.6	3.8	RNA.regulation of transcription.AP2/EREBP, APETALA2/Ethylene-responsive element binding protein family	AP2 domain-containing transcription factor family protein encodes a member of the ERF (ethylene response factor) subfamily B-4 of ERF/AP2 transcription factor family. The protein contains one AP2 domain. There are 7 members in this subfamily. similar to
GmaAffx.92672.1.S1_x_at	8.44E-08	0.000001553	2.4	1.5	0.9	hormone metabolism.ethylene.induced-regulated-responsive-activated	universal stress protein (USP) family protein similar to ethylene-responsive protein, putative [Arabidopsis thaliana] (TAIR:AT1G09740.1); similar to universal stress protein family [Medicago truncatula] (GB:ABE78101.1); contains InterPro domain Universa
GmaAffx.92672.1.S1_x_at	8.44E-08	0.000001553	2.4	1.5	0.9	nodulin_nodulin-like	nodulin_nodulin-like
GmaAffx.92672.1.S1_s_at	3.31E-07	0.00000398	1.4	0.9	0.5	hormone metabolism.ethylene.induced-regulated-responsive-activated	universal stress protein (USP) family protein similar to ethylene-responsive protein, putative [Arabidopsis thaliana] (TAIR:AT1G09740.1); similar to universal stress protein family [Medicago truncatula] (GB:ABE78101.1); contains InterPro domain Universa
GmaAffx.92672.1.S1_s_at	3.31E-07	0.00000398	1.4	0.9	0.5	nodulin_nodulin-like	nodulin_nodulin-like
GmaAffx.92667.1.S1_at	0.00006902	0.0002343	1	1.4	-0.4	amino acid metabolism.synthesis.glutamate family.arginine.argininosuccinate lyase	argininosuccinate lyase, putative / arginosuccinase, putative similar to strongly similar to ar (GB:CAJ75323.1); similar to Os03g0305500 [Oryza sativa (japonica cultivar-group)] (GB:NP_001049883.1); contains InterPro domain Argininosuccinate lyase; (Int
GmaAffx.92655.1.S1_at	0.0000858	0.0002795	0.5	-1	1.5	signalling.receptor kinases.DUF 26	protein kinase family protein similar to protein kinase family protein [Arabidopsis thaliana] (TAIR:AT4G23160.1); similar to CRK10 (CYSTEINE-RICH RLK10), kinase [Arabidopsis thaliana] (TAIR:AT4G23180.1); similar to CRK6 (CYSTEINE-RICH RLK 6), kinase [Ar
GmaAffx.92651.1.S1_s_at	0.000001612	0.00001261	3.3	3.1	0.2	DNA.repair	HhH-GPD base excision DNA repair family protein similar to Os09g0101100 [Oryza sativa (japonica cultivar-group)] (GB:NP_001062549.1); contains InterPro domain DNA glycosylase; (InterPro:IPR011257)
GmaAffx.92651.1.S1_s_at	0.000001612	0.00001261	3.3	3.1	0.2	nucleotide metabolism.degradation	inosine-uridine preferring nucleoside hydrolase family protein similar to inosine-uridine preferring nucleoside hydrolase family protein [Arabidopsis thaliana] (TAIR:AT1G05620.1); similar to putative inosine-uridine preferring nucleoside hydrolase [Zea m
GmaAffx.92642.1.S1_s_at	3.32E-07	0.000003985	0.7	-2.1	2.8	OPP.oxidative PP.G6PD	G6PD2 (GLUCOSE-6-PHOSPHATE DEHYDROGENASE 2); glucose-6-phosphate 1-dehydrogenase Encodes a plastidic glucose-6-phosphate dehydrogenase that is sensitive to reduction by DTT and whose mRNA is most highly expressed in root. Identical to Glucose-6-phosphate
GmaAffx.92642.1.S1_at	3.65E-07	0.000004263	0.9	-1.6	2.6	OPP.oxidative PP.G6PD	G6PD2 (GLUCOSE-6-PHOSPHATE DEHYDROGENASE 2); glucose-6-phosphate 1-dehydrogenase Encodes a plastidic glucose-6-phosphate dehydrogenase that is sensitive to reduction by DTT and whose mRNA is most highly expressed in root. Identical to Glucose-6-phosphate
GmaAffx.92640.1.S1_at	4.43E-10	5.48E-08	-3.9	0.4	-4.3	minor CHO metabolism.others	aldose 1-epimerase family protein similar to aldose 1-epimerase family protein [Arabidopsis thaliana] (TAIR:AT5G57330.1); similar to Os09g0327400 [Oryza sativa (japonica cultivar-group)] (GB:NP_001062890.1); similar to apospory-associated protein C; APOC
GmaAffx.92637.1.S1_s_at	3.23E-08	8.05E-07	0.8	-3.2	4	protein.degradation.ubiquitin.E3.RING	copine-related similar to copine-related [Arabidopsis thaliana] (TAIR:AT5G14420.2); similar to RING-finger protein [Capsicum annuum] (GB:AAX20031.1); contains InterPro domain Copine; (InterPro:IPR010734); contains InterPro domain von Willebrand factor,
GmaAffx.92625.1.S1_s_at	0.000004764	0.00002878	1.3	1.1	0.2	development.unspecified	ATAF1 (Arabidopsis NAC domain containing protein 2); transcription factor belongs to a large family of putative transcriptional activators with NAC domain. Transcript level increases in response to wounding. Identical to NAC domain-containing protein 2 (
GmaAffx.92625.1.S1_s_at	0.000004764	0.00002878	1.3	1.1	0.2	RNA.regulation of transcription.NAC domain transcription factor family	ATAF1 (Arabidopsis NAC domain containing protein 2); transcription factor belongs to a large family of putative transcriptional activators with NAC domain. Transcript level increases in response to wounding. Identical to NAC domain-containing protein 2 (
GmaAffx.92617.1.S1_s_at	0.00009129	0.0002942	0.3	-1.3	1.5	protein.postranslational modification	protein phosphatase 2C family protein / PP2C family protein similar to protein phosphatase 2C family protein / PP2C family protein [Arabidopsis thaliana] (TAIR:AT5G66080.1); similar to protein phosphatase 2C, putative / PP2C, putative [Arabidopsis thali
GmaAffx.92609.1.S1_at	3.55E-09	1.92E-07	3.1	0.3	2.8	amino acid metabolism.degradation.branched-chain group.leucine	IVD (ISOVALERYL-COA-DEHYDROGENASE) Encodes isovaleryl-coenzyme a dehydrogenase. Identical to Isovaleryl-CoA dehydrogenase, mitochondrial precursor (EC 1.3.99.10) (IVD) (IVD) [Arabidopsis Thaliana] (GB:Q9SWG0;GB:Q8W4G7;GB:Q9XFT2); similar to ACX4 (ACYL-COA
GmaAffx.92609.1.S1_at	3.55E-09	1.92E-07	3.1	0.3	2.8	lipid metabolism.lipid degradation.beta-oxidation.acyl CoA DH	ACX4 (ACYL-COA OXIDASE 4); oxidoreductase Encodes a short-chain acyl-CoA oxidase, which catalyzes the first step of peroxisomal fatty acid beta-oxidation during early, post-germinative growth in oilseed species. Null mutants virtually lack short-chain ac
GmaAffx.92608.1.S1_s_at	3.11E-07	0.000003812	-0.2	-1.5	1.3	cell wall.precursor synthesis	mannose 6-phosphate reductase (NADPH-dependent), putative similar to mannose 6-phosphate reductase (NADPH-dependent), putative [Arabidopsis thaliana] (TAIR:AT2G21250.1); similar to Aldo/keto reductase [Medicago truncatula] (GB:ABE79940.1); contains Inter
GmaAffx.92608.1.S1_s_at	3.11E-07	0.000003812	-0.2	-1.5	1.3	minor CHO metabolism.others	aldo/keto reductase family protein similar to oxidoreductase [Arabidopsis thaliana] (TAIR:AT2G37770.2); similar to aldose reductase [Di (GB:CAC32834.1); contains InterPro domain Aldo/keto reductase; (InterPro:IPR001395)
GmaAffx.92608.1.S1_s_at	3.11E-07	0.000003812	-0.2	-1.5	1.3	secondary metabolism.flavonoids.chalcones	aldo/keto reductase, putative similar to aldo/keto reductase, putative [Arabidopsis thaliana] (TAIR:AT1G59960.1); similar to reductase 1 [Hydrangea macrophylla] (GB:AAR89809.1); contains InterPro domain Aldo/keto reductase; (InterPro:IPR001395)
GmaAffx.92593.1.S1_at	0.00001767	0.00007982	-0.7	-1.5	0.7	RNA.regulation of transcription.unclassified	zinc finger (MYND type) family protein / F-box family protein similar to zinc finger (MYND type) family protein [Arabidopsis thaliana] (TAIR:AT5G50450.1); similar to hypothetical protein [Oryza sativa (japonica cultivar-group)] (GB:BAD88375.1); similar
GmaAffx.92590.1.S1_at	0.000001833	0.00001395	-3.2	0.3	-3.5	redox.thioredoxin	thioredoxin reductase, putative / NADPH-dependent thioredoxin reductase, putative similar to NTRA (NADPH-dependent thioredoxin reductase 2) [Arabidopsis thaliana] (TAIR:AT2G17420.1); similar to Os07g0657900 [Oryza sativa (japonica cultivar-group)] (GB:N
GmaAffx.92577.1.S1_s_at	8.54E-09	3.36E-07	3.4	1.7	1.7	major CHO metabolism.degradation.sucrose.fructokinase	pfkB-type carbohydrate kinase family protein similar to pfkB-type carbohydrate kinase family protein [Arabidopsis thaliana] (TAIR:AT3G54090.1); similar to putative kinase [Oryza sativa (japonica cultivar-group)] (GB:AAT81682.1); contains InterPro domain
GmaAffx.92577.1.S1_s_at	8.54E-09	3.36E-07	3.4	1.7	1.7	minor CHO metabolism.others	pfkB-type carbohydrate kinase family protein similar to pfkB-type carbohydrate kinase family protein [Arabidopsis thaliana] (TAIR:AT1G06030.1); similar to Os01g0665400 [Oryza sativa (japonica cultivar-group)] (GB:NP_001043796.1); similar to Ribokinase [L
GmaAffx.92577.1.S1_s_at	8.54E-09	3.36E-07	3.4	1.7	1.7	nucleotide metabolism.salvage.nucleoside kinases.adenosine kinase	ADK2 (ADENOSINE KINASE 2); kinase Encodes adenosine kinase 2 (ADK2), a typical, constitutively expressed housekeeping enzyme. Shows a high sequence identity with ADK1. Involved in salvage synthesis of adenylates and methyl recycling. Enzyme activity is s
GmaAffx.92577.1.S1_at	2.08E-09	1.36E-07	4.3	2	2.2	major CHO metabolism.degradation.sucrose.fructokinase	pfkB-type carbohydrate kinase family protein similar to pfkB-type carbohydrate kinase family protein [Arabidopsis thaliana] (TAIR:AT3G54090.1); similar to putative kinase [Oryza sativa (japonica cultivar-group)] (GB:AAT81682.1); contains InterPro domain
GmaAffx.92577.1.S1_at	2.08E-09	1.36E-07	4.3	2	2.2	minor CHO metabolism.others	pfkB-type carbohydrate kinase family protein similar to pfkB-type carbohydrate kinase family protein [Arabidopsis thaliana] (TAIR:AT1G06030.1); similar to Os01g0665400 [Oryza sativa (japonica cultivar-group)] (GB:NP_001043796.1); similar to Ribokinase [L
GmaAffx.92577.1.S1_at	2.08E-09	1.36E-07	4.3	2	2.2	nucleotide metabolism.salvage.nucleoside kinases.adenosine kinase	ADK2 (ADENOSINE KINASE 2); kinase Encodes adenosine kinase 2 (ADK2), a typical, constitutively expressed housekeeping enzyme. Shows a high sequence identity with ADK1. Involved in salvage synthesis of adenylates and methyl recycling. Enzyme activity is s
GmaAffx.92564.1.S1_at	2.47E-09	1.51E-07	0.4	-4.6	5	hormone metabolism.auxin.synthesis-degradation	TGG2 (GLUCOSIDE GLUCOHYDROLASE 2); hydrolase, hydrolyzing O-glycosyl compounds Myrosinase (thioglucoside glucohydrolase) gene involved in glucosinoloate metabolism. similar to TGG1 (THIOGLUCOSIDE GLUCOHYDROLASE 1), hydrolase, hydrolyzing O-glycosyl compou
GmaAffx.92564.1.S1_at	2.47E-09	1.51E-07	0.4	-4.6	5	misc.gluco-, galacto- and mannosidases	glycosyl hydrolase family 1 protein similar to glycosyl hydrolase family 1 protein [Arabidopsis thaliana] (TAIR:AT2G44450.1); similar to Glycoside hydrolase, family 1 [Medicago truncatula] (GB:ABE86373.1); contains InterPro domain 6-phospho-beta-galacto
GmaAffx.92564.1.S1_at	2.47E-09	1.51E-07	0.4	-4.6	5	secondary metabolism.sulfur-containing.glucosinolates	glycosyl hydrolase family 1 protein similar to glycosyl hydrolase family 1 protein [Arabidopsis thaliana] (TAIR:AT1G51490.1); similar to glycosyl hydrolase family 1 protein [Arabidopsis thaliana] (TAIR:AT1G51470.1); similar to Glycoside hydrolase, family
GmaAffx.92564.1.S1_at	2.47E-09	1.51E-07	0.4	-4.6	5	stress.biotic	PEN2 (PENETRATION 2); hydrolase, hydrolyzing O-glycosyl compounds Encodes a glycosyl hydrolase that localizes to peroxisomes and acts as a component of an inducible preinvasion resistance mechanism. Required for mlo resistance. similar to glycosyl hydrola
GmaAffx.92556.1.S1_at	0.00001685	0.00007689	0.6	-1	1.6	protein.degradation.ubiquitin.E3.BTB/POZ Cullin3.BTB/POZ	BTB/POZ domain-containing protein BTB/POZ domain-containing protein. Contains similarity to gb:AJ000644 SPOP (speckle-type POZ protein) from Homo sapiens and contains a PF:00651 BTB/POZ domain. ESTs gb:T75841, gb:R89974, gb:R30221, gb:N96386, gb:T76457,
GmaAffx.92555.1.S1_s_at	0.00005428	0.0001938	1.1	0.4	0.7	signalling.G-proteins	RAN3; GTP binding A member of RAN GTPase gene family. Encodes a small soluble GTP-binding protein. Likely to be involved in nuclear translocation of proteins. May also be involved in cell cycle progression. Identical to GTP-binding nuclear protein Ran-3
GmaAffx.92550.1.S1_s_at	0.00001444	0.00006806	-2.2	-0.1	-2	not assigned.unknown	not assigned.unknown
GmaAffx.92539.1.S1_at	4.30E-08	9.88E-07	2.5	0.9	1.6	cell wall.degradation.mannan-xylose-arabinose-fucose	BGAL9 (BETA GALACTOSIDASE 9); beta-galactosidase putative beta-galactosidase similar to BGAL1 (BETA GALACTOSIDASE 1), beta-galactosidase [Arabidopsis thaliana] (TAIR:AT3G13750.1); similar to BGAL8 (beta-glactosidase 8), beta-galactosidase [Arabidopsis tha
GmaAffx.92539.1.S1_at	4.30E-08	9.88E-07	2.5	0.9	1.6	cell.cycle	CAK1AT (CDK-ACTIVATING KINASE 1AT); kinase/ protein serine/threonine kinase Encodes a CDK-activating kinase that regulates root initial cell differentiation. Phosphorylates CDKD2 and CDKD3, but not CDKD1. Controls CDK activities and basal transcription.
GmaAffx.92539.1.S1_at	4.30E-08	9.88E-07	2.5	0.9	1.6	cell.division	AT;CDCKD;3/CAK2AT/CDKD1;3 (CYCLIN-DEPENDENT KINASE D1;3); kinase/ protein kinase similar to AT,CDKD,1/CAK3AT/CDKD1,1 (CYCLIN-DEPENDENT KINASE D1,1), kinase [Arabidopsis thaliana] (TAIR:AT1G73690.1); similar to CDK-activating kinase [Medicago sativa subsp
GmaAffx.92539.1.S1_at	4.30E-08	9.88E-07	2.5	0.9	1.6	cell.organisation	CAK1AT (CDK-ACTIVATING KINASE 1AT); kinase/ protein serine/threonine kinase Encodes a CDK-activating kinase that regulates root initial cell differentiation. Phosphorylates CDKD2 and CDKD3, but not CDKD1. Controls CDK activities and basal transcription.
GmaAffx.92539.1.S1_at	4.30E-08	9.88E-07	2.5	0.9	1.6	development.unspecified	IRE (INCOMPLETE ROOT HAIR ELONGATION); kinase Encodes a protein with a serine/threonine kinase domain. There are two other closely related members in Arabidopsis. Knock-out mutation results in incomplete root hair elongation. Expression is found all orga
GmaAffx.92539.1.S1_at	4.30E-08	9.88E-07	2.5	0.9	1.6	glycolysis.PEPCK	PPCK2 (PHOSPHOENOLPYRUVATE CARBOXYLASE KINASE 2); kinase Encodes a second Arabidopsis phosphoenolpyruvate carboxylase kinase gene product with a different expression pattern from PPCK1. Expression of the gene is upregulated by exposure of the plant to lig
GmaAffx.92539.1.S1_at	4.30E-08	9.88E-07	2.5	0.9	1.6	hormone metabolism.auxin.induced-regulated-responsive-activated	WAG1; kinase The WAG1 and its homolog, WAG2 each encodes a protein-serine/threonine kinase that are nearly 70% identical to PsPK3 protein. All three together with CsPK3 belong to PsPK3-type kinases. At the N-terminus, all four possess a serine/threonine-r
GmaAffx.92539.1.S1_at	4.30E-08	9.88E-07	2.5	0.9	1.6	hormone metabolism.brassinosteroid.signal transduction.BRI	BRL3 (BRI1-LIKE 3); protein binding / protein kinase Similar to BRI, brassinosteroid receptor protein. Identical to Serine/threonine-protein kinase BRI1-like 3 precursor (EC 2.7.11.1) (BRASSINOSTEROID INSENSITIVE 1-like protein 3) (BRL3) [Arabidopsis Thal
GmaAffx.92539.1.S1_at	4.30E-08	9.88E-07	2.5	0.9	1.6	hormone metabolism.brassinosteroid.signal transduction.other	BAK1 (BRI1-ASSOCIATED RECEPTOR KINASE); kinase Leu-rich receptor Serine/threonine protein kinase. Component of BR signaling that interacts with BRI1 in vitro and in vivo to form a heterodimer. Brassinolide-dependent association of BRI1 and BAK1 in vivo.
GmaAffx.92539.1.S1_at	4.30E-08	9.88E-07	2.5	0.9	1.6	lipid metabolism.lipid degradation.lysophospholipases.glycerophosphodiester phosphodiesterase	protein kinase family protein / glycerophosphoryl diester phosphodiesterase family protein similar to glycerophosphoryl diester phosphodiesterase family protein [Arabidopsis thaliana] (TAIR:AT5G55480.1); similar to glycerophosphoryl diester phosphodieste
GmaAffx.92539.1.S1_at	4.30E-08	9.88E-07	2.5	0.9	1.6	misc.gluco-, galacto- and mannosidases	BGAL9 (BETA GALACTOSIDASE 9); beta-galactosidase putative beta-galactosidase similar to BGAL1 (BETA GALACTOSIDASE 1), beta-galactosidase [Arabidopsis thaliana] (TAIR:AT3G13750.1); similar to BGAL8 (beta-glactosidase 8), beta-galactosidase [Arabidopsis tha
GmaAffx.92539.1.S1_at	4.30E-08	9.88E-07	2.5	0.9	1.6	misc.myrosinases-lectin-jacalin	lectin protein kinase family protein similar to lectin protein kinase, putative [Arabidopsis thaliana] (TAIR:AT4G04960.1); similar to putative receptor kinase Lecrk [Oryza sativa (japonica cultivar-group)] (GB:BAC84737.1); similar to putative receptor-li
GmaAffx.92539.1.S1_at	4.30E-08	9.88E-07	2.5	0.9	1.6	protein.postranslational modification	CIPK9 (CBL-INTERACTING PROTEIN KINASE 9); kinase Encodes a CBL-interacting protein kinase with similarity to SOS2 similar to CIPK23 (CBL-INTERACTING PROTEIN KINASE 23), kinase [Arabidopsis thaliana] (TAIR:AT1G30270.2); similar to CBL-interacting protein k
GmaAffx.92539.1.S1_at	4.30E-08	9.88E-07	2.5	0.9	1.6	protein.postranslational modification.kinase.receptor like cytoplasmatic kinase III	protein kinase, putative similar to protein kinase, putative [Arabidopsis thaliana] (TAIR:AT3G57730.1); similar to OSJNba0093F12.22 [Oryza sativa (japonica cultivar-group)] (GB:CAE03948.3); similar to wall-associated kinase 1 [Triticum aestivum] (GB:AAY3
GmaAffx.92539.1.S1_at	4.30E-08	9.88E-07	2.5	0.9	1.6	protein.postranslational modification.kinase.receptor like cytoplasmatic kinase IV	CRCK3 (calmodulin-binding receptor-like cytoplasmic kinase 3); kinase high overall homology to CRCK1 similar to CRCK1 (CALMODULIN-BINDING RECEPTOR-LIKE CYTOPLASMIC KINASE 1), kinase [Arabidopsis thaliana] (TAIR:AT5G58940.1); similar to Protein kinase [Med
GmaAffx.92539.1.S1_at	4.30E-08	9.88E-07	2.5	0.9	1.6	protein.postranslational modification.kinase.receptor like cytoplasmatic kinase IX	protein kinase family protein similar to protein kinase family protein [Arabidopsis thaliana] (TAIR:AT4G25160.1); similar to protein kinase family protein [Arabidopsis thaliana] (TAIR:AT5G61560.1); similar to protein kinase family protein [Arabidopsis th
GmaAffx.92539.1.S1_at	4.30E-08	9.88E-07	2.5	0.9	1.6	protein.postranslational modification.kinase.receptor like cytoplasmatic kinase V	protein kinase family protein similar to protein kinase family protein [Arabidopsis thaliana] (TAIR:AT2G42960.1); similar to protein kinase family protein [Musa acuminata] (GB:ABF69953.1); similar to putative kinase [Oryza sativa (japonica cultivar-group
GmaAffx.92539.1.S1_at	4.30E-08	9.88E-07	2.5	0.9	1.6	protein.postranslational modification.kinase.receptor like cytoplasmatic kinase VI	protein kinase, putative similar to protein kinase family protein [Arabidopsis thaliana] (TAIR:AT5G10520.1); similar to putative receptor protein kinase PERK1 [Oryza sativa (japonica cultivar-group)] (GB:BAD45880.1); similar to Os06g0663900 [Oryza sativ
GmaAffx.92539.1.S1_at	4.30E-08	9.88E-07	2.5	0.9	1.6	protein.postranslational modification.kinase.receptor like cytoplasmatic kinase VII	protein kinase, putative similar to protein kinase, putative [Arabidopsis thaliana] (TAIR:AT3G09830.2); similar to Os02g0819600 [Oryza sativa (japonica cultivar-group)] (GB:NP_001048536.1); similar to protein serine/threonine kinase [Lophopyrum elongatum
GmaAffx.92539.1.S1_at	4.30E-08	9.88E-07	2.5	0.9	1.6	protein.postranslational modification.kinase.receptor like cytoplasmatic kinase VIII	protein kinase, putative similar to kinase [Arabidopsis thaliana] (TAIR:AT3G59350.3); similar to protein kinase 2 [Nicotiana tabacum] (GB:CAE55204.1); contains InterPro domain Protein kinase-like; (InterPro:IPR011009); contains InterPro domain Protein ki
GmaAffx.92539.1.S1_at	4.30E-08	9.88E-07	2.5	0.9	1.6	protein.postranslational modification.kinase.receptor like cytoplasmatic kinase X	protein kinase family protein similar to protein kinase family protein [Arabidopsis thaliana] (TAIR:AT5G51770.1); similar to Os03g0251700 [Oryza sativa (japonica cultivar-group)] (GB:NP_001049573.1); similar to Protein kinase domain containing protein, e
GmaAffx.92539.1.S1_at	4.30E-08	9.88E-07	2.5	0.9	1.6	protein.synthesis.misc ribososomal protein	ATPK19/ATPK2 (ARABIDOPSIS THALIANA SERINE/THREONINE PROTEIN KINASE 19, ARABIDOPSIS THALIANA SERINE/THREONINE PROTEIN KINASE 2); kinase Encodes a ribosomal-protein S6 kinase. Gene expression is induced by cold and salt (NaCl). Activation of AtS6k is regul
GmaAffx.92539.1.S1_at	4.30E-08	9.88E-07	2.5	0.9	1.6	PS.lightreaction.state transition	protein kinase family protein similar to protein kinase family protein [Arabidopsis thaliana] (TAIR:AT1G01540.2); similar to Protein kinase [Medicago truncatula] (GB:ABE93550.1); contains InterPro domain Protein kinase-like; (InterPro:IPR011009); contain
GmaAffx.92539.1.S1_at	4.30E-08	9.88E-07	2.5	0.9	1.6	signalling.calcium	ATCDPK1; calcium- and calmodulin-dependent protein kinase/ kinase/ protein kinase encodes a calcium-dependent protein kinase whose gene expression is induced by dehydration and high salt. Kinase activity could not be detected in vitro. similar to CPK7 (CA
GmaAffx.92539.1.S1_at	4.30E-08	9.88E-07	2.5	0.9	1.6	signalling.in sugar and nutrient physiology	AKIN11 (Arabidopsis SNF1 kinase homolog 11, SNF1-RELATED PROTEIN KINASE 1.2); protein kinase encodes a SNF1-related protein kinase that physically interacts with SCF subunit SKP1/ASK1 and 20S proteosome subunit PAD1. It has also been shown to interact wi
GmaAffx.92539.1.S1_at	4.30E-08	9.88E-07	2.5	0.9	1.6	signalling.light	PHOT1 (phototropin 1); kinase Blue-light photoreceptor. Contains a light activated serine-threonine kinase domain and LOV1 and LOV2 repeats. Mutants are defective in blue-light response. Mediates blue light-induced growth enhancements. PHOT1 and PHOT2 med
GmaAffx.92539.1.S1_at	4.30E-08	9.88E-07	2.5	0.9	1.6	signalling.MAP kinases	MEK1 (mitogen-activated protein kinase kinase 1); MAP kinase kinase/ kinase Member of MAP Kinase Kinase. Likely functions in a stress-activated MAPK pathway. Can phosphorylate the MAPK AtMPK4, in response to stress. Gets phosphorylated by MEKK1 in respon
GmaAffx.92539.1.S1_at	4.30E-08	9.88E-07	2.5	0.9	1.6	signalling.receptor kinases.Catharanthus roseus-like RLK1	protein kinase family protein similar to protein kinase family protein [Arabidopsis thaliana] (TAIR:AT5G54380.1); similar to protein kinase, putative [Arabidopsis thaliana] (TAIR:AT5G59700.1); similar to protein kinase, putative [Arabidopsis thaliana] (T
GmaAffx.92539.1.S1_at	4.30E-08	9.88E-07	2.5	0.9	1.6	signalling.receptor kinases.C-Lectin	protein kinase family protein / C-type lectin domain-containing protein similar to leucine-rich repeat family protein / protein kinase family protein [Arabidopsis thaliana] (TAIR:AT5G49760.1); similar to Os01g0104000 [Oryza sativa (japonica cultivar-grou
GmaAffx.92539.1.S1_at	4.30E-08	9.88E-07	2.5	0.9	1.6	signalling.receptor kinases.crinkly like	protein kinase family protein similar to protein kinase family protein [Arabidopsis thaliana] (TAIR:AT2G39180.1); similar to Os03g0637800 [Oryza sativa (japonica cultivar-group)] (GB:NP_001050726.1); similar to Putative receptor protein kinase CRINKLY4 p
GmaAffx.92539.1.S1_at	4.30E-08	9.88E-07	2.5	0.9	1.6	signalling.receptor kinases.DUF 26	protein kinase family protein similar to protein kinase family protein [Arabidopsis thaliana] (TAIR:AT4G11530.1); similar to CRK11 (CYSTEINE-RICH RLK11), kinase [Arabidopsis thaliana] (TAIR:AT4G23190.1); similar to receptor-like protein kinase homolog RK
GmaAffx.92539.1.S1_at	4.30E-08	9.88E-07	2.5	0.9	1.6	signalling.receptor kinases.extensin	protein kinase family protein similar to protein kinase family protein [Arabidopsis thaliana] (TAIR:AT5G56890.1); similar to putative receptor protein kinase PERK1 [Oryza sativa (japonica cultivar-group)] (GB:BAD22003.1); similar to Os02g0815900 [Oryza s
GmaAffx.92539.1.S1_at	4.30E-08	9.88E-07	2.5	0.9	1.6	signalling.receptor kinases.legume-lectin	lectin protein kinase family protein similar to lectin protein kinase, putative [Arabidopsis thaliana] (TAIR:AT5G55830.1); similar to OSJNBa0088A01.21 [Oryza sativa (japonica cultivar-group)] (GB:CAD41381.2); similar to lectin-like protein kinase [Populu
GmaAffx.92539.1.S1_at	4.30E-08	9.88E-07	2.5	0.9	1.6	signalling.receptor kinases.leucine rich repeat I	leucine-rich repeat protein kinase, putative similar to leucine-rich repeat protein kinase, putative [Arabidopsis thaliana] (TAIR:AT5G59680.1); similar to leucine-rich repeat protein kinase, putative [Arabidopsis thaliana] (TAIR:AT5G59650.1); similar to
GmaAffx.92539.1.S1_at	4.30E-08	9.88E-07	2.5	0.9	1.6	signalling.receptor kinases.leucine rich repeat II	NIK2 (NSP-INTERACTING KINASE 2); protein kinase similar to leucine-rich repeat family protein / protein kinase family protein [Arabidopsis thaliana] (TAIR:AT2G23950.1); similar to NIK1 (NSP-INTERACTING KINASE 1), kinase [Arabidopsis thaliana] (TAIR:AT5G1
GmaAffx.92539.1.S1_at	4.30E-08	9.88E-07	2.5	0.9	1.6	signalling.receptor kinases.leucine rich repeat III	leucine-rich repeat transmembrane protein kinase, putative similar to leucine-rich repeat transmembrane protein kinase, putative [Arabidopsis thaliana] (TAIR:AT3G20190.1); similar to receptor-like protein kinase [Lycopersicon esculentum] (GB:AAC12254.1);
GmaAffx.92539.1.S1_at	4.30E-08	9.88E-07	2.5	0.9	1.6	signalling.receptor kinases.leucine rich repeat IX	leucine-rich repeat family protein / protein kinase family protein similar to leucine-rich repeat family protein / protein kinase family protein [Arabidopsis thaliana] (TAIR:AT1G24650.1); similar to leucine-rich repeat protein kinase, putative [Arabidops
GmaAffx.92539.1.S1_at	4.30E-08	9.88E-07	2.5	0.9	1.6	signalling.receptor kinases.leucine rich repeat V	kinase similar to leucine-rich repeat transmembrane protein kinase, putative [Arabidopsis thaliana] (TAIR:AT1G53730.1); similar to leucine-rich repeat transmembrane protein kinase, putative [Arabidopsis thaliana] (TAIR:AT3G14350.1); similar to Protein ki
GmaAffx.92539.1.S1_at	4.30E-08	9.88E-07	2.5	0.9	1.6	signalling.receptor kinases.leucine rich repeat VII	leucine-rich repeat transmembrane protein kinase, putative similar to leucine-rich repeat transmembrane protein kinase, putative [Arabidopsis thaliana] (TAIR:AT1G12460.1); similar to putative receptor-like protein kinase [Oryza sativa (japonica cultivar-
GmaAffx.92539.1.S1_at	4.30E-08	9.88E-07	2.5	0.9	1.6	signalling.receptor kinases.leucine rich repeat VIII-1	leucine-rich repeat transmembrane protein kinase, putative similar to leucine-rich repeat transmembrane protein kinase, putative [Arabidopsis thaliana] (TAIR:AT5G49780.1); similar to leucine-rich repeat transmembrane protein kinase, putative [Arabidopsis
GmaAffx.92539.1.S1_at	4.30E-08	9.88E-07	2.5	0.9	1.6	signalling.receptor kinases.leucine rich repeat VIII-2	kinase/ protein serine/threonine kinase similar to leucine-rich repeat family protein / protein kinase family protein [Arabidopsis thaliana] (TAIR:AT1G29740.1); similar to leucine-rich repeat transmembrane protein kinase, putative [Arabidopsis thaliana]
GmaAffx.92539.1.S1_at	4.30E-08	9.88E-07	2.5	0.9	1.6	signalling.receptor kinases.leucine rich repeat X	EMS1 (EXCESS MICROSPOROCYTES1); kinase Leucine-rich repeat receptor protein kinase involved in tapetal cell fate specification. Identical to Leucine-rich repeat receptor protein kinase EXS precursor (EC 2.7.11.1) (Extra sporogenous cells protein) (EXCESS
GmaAffx.92539.1.S1_at	4.30E-08	9.88E-07	2.5	0.9	1.6	signalling.receptor kinases.leucine rich repeat XI	EDA23 (embryo sac development arrest 23); ATP binding / protein serine/threonine kinase similar to leucine-rich repeat transmembrane protein kinase, putative [Arabidopsis thaliana] (TAIR:AT2G33170.1); similar to leucine-rich repeat transmembrane protein
GmaAffx.92539.1.S1_at	4.30E-08	9.88E-07	2.5	0.9	1.6	signalling.receptor kinases.leucine rich repeat XII	FLS2 (FLAGELLIN-SENSITIVE 2); ATP binding / kinase/ protein binding / protein serine/threonine kinase/ transmembrane receptor protein serine/threonine kinase Encodes a leucine-rich repeat serine/threonine protein kinase that is expressed ubiquitously. FLS
GmaAffx.92539.1.S1_at	4.30E-08	9.88E-07	2.5	0.9	1.6	signalling.receptor kinases.leucine rich repeat XIII	protein kinase family protein similar to leucine-rich repeat transmembrane protein kinase, putative [Arabidopsis thaliana] (TAIR:AT1G31420.1); similar to Os01g0247500 [Oryza sativa (japonica cultivar-group)] (GB:NP_001042578.1); similar to putative brass
GmaAffx.92539.1.S1_at	4.30E-08	9.88E-07	2.5	0.9	1.6	signalling.receptor kinases.lysine motif	protein kinase family protein / peptidoglycan-binding LysM domain-containing protein similar to protein kinase family protein / peptidoglycan-binding LysM domain-containing protein [Arabidopsis thaliana] (TAIR:AT2G33580.1); similar to Os02g0193000 [Oryza
GmaAffx.92539.1.S1_at	4.30E-08	9.88E-07	2.5	0.9	1.6	signalling.receptor kinases.misc	lectin protein kinase, putative similar to lectin protein kinase, putative [Arabidopsis thaliana] (TAIR:AT3G08870.1); similar to lectin protein kinase, putative [Arabidopsis thaliana] (TAIR:AT5G01540.1); similar to lectin protein kinase, putative [Arabid
GmaAffx.92539.1.S1_at	4.30E-08	9.88E-07	2.5	0.9	1.6	signalling.receptor kinases.proline extensin like	protein kinase family protein similar to ATPERK1 (PROLINE EXTENSIN-LIKE RECEPTOR KINASE 1), ATP binding / protein kinase [Arabidopsis thaliana] (TAIR:AT3G24550.1); similar to protein kinase family protein [Arabidopsis thaliana] (TAIR:AT3G18810.1); simila
GmaAffx.92539.1.S1_at	4.30E-08	9.88E-07	2.5	0.9	1.6	signalling.receptor kinases.RKF3 like	protein kinase family protein similar to RKF3 (RECEPTOR-LIKE KINASE IN IN FLOWERS 3), kinase [Arabidopsis thaliana] (TAIR:AT2G48010.1); similar to Os05g0423500 [Oryza sativa (japonica cultivar-group)] (GB:NP_001055591.1); similar to SHR5-receptor-like ki
GmaAffx.92539.1.S1_at	4.30E-08	9.88E-07	2.5	0.9	1.6	signalling.receptor kinases.S-locus glycoprotein like	S-locus protein kinase, putative similar to ARK1 (A. THALIANA RECEPTOR KINASE I), kinase [Arabidopsis thaliana] (TAIR:AT1G65790.1); similar to S-locus protein kinase, putative [Arabidopsis thaliana] (TAIR:AT4G27300.1); similar to ARK3 (Arabidopsis Recept
GmaAffx.92539.1.S1_at	4.30E-08	9.88E-07	2.5	0.9	1.6	signalling.receptor kinases.thaumatin like	receptor serine/threonine kinase, putative Encodes a Protease inhibitor/seed storage/LTP family protein similar to receptor serine/threonine kinase, putative [Arabidopsis thaliana] (TAIR:AT4G18250.1); similar to PR5K (PR5-like receptor kinase), kinase/ tr
GmaAffx.92539.1.S1_at	4.30E-08	9.88E-07	2.5	0.9	1.6	signalling.receptor kinases.wall associated kinase	WAK3 (WALL ASSOCIATED KINASE 3); kinase/ protein serine/threonine kinase encodes a wall-associated kinase Identical to Wall-associated receptor kinase 3 precursor (EC 2.7.11.-) (WAK3) [Arabidopsis Thaliana] (GB:Q9LMN8); similar to WAK2 (wall-associated ki
GmaAffx.92539.1.S1_at	4.30E-08	9.88E-07	2.5	0.9	1.6	signalling.receptor kinases.wheat LRK10 like	protein kinase family protein similar to serine/threonine protein kinase family protein [Arabidopsis thaliana] (TAIR:AT1G66880.1); similar to wall-associated kinase 4-like [Oryza sativa (japonica cultivar-group)] (GB:BAD82478.1); similar to Os01g0136400
GmaAffx.92539.1.S1_at	4.30E-08	9.88E-07	2.5	0.9	1.6	stress.biotic	protein kinase family protein similar to protein kinase family protein [Arabidopsis thaliana] (TAIR:AT4G25160.1); similar to protein kinase family protein [Arabidopsis thaliana] (TAIR:AT5G61550.1); similar to U-box domain containing protein, expressed [O
GmaAffx.92539.1.S1_at	4.30E-08	9.88E-07	2.5	0.9	1.6	tetrapyrrole synthesis.heme oxygenase	HO3 (HEME OXYGENASE 3); heme oxygenase (decyclizing) Encodes a member (HO3) of the heme oxygenase family. similar to HY1 (HEME OXYGENASE 1) [Arabidopsis thaliana] (TAIR:AT2G26670.1); similar to putative heme oxygenase 1 precursor [Pisum sativum] (GB:AAK82
GmaAffx.92537.1.S1_at	5.87E-10	6.40E-08	8.8	1.5	7.2	protein assembly and cofactor ligation	HCF164 (High chlorophyll fluorescence 164); thiol-disulfide exchange intermediate Encodes thioredoxin-like protein with disulfide reductase activity that is involved in the biogenesis of the plastid cytochrome b6f complex. Protein is located in the thyla
GmaAffx.92537.1.S1_at	5.87E-10	6.40E-08	8.8	1.5	7.2	redox.thioredoxin	ATCXXS1 (C-TERMINAL CYSTEINE RESIDUE IS CHANGED TO A SERINE 1); thiol-disulfide exchange intermediate Encodes a single cysteine active site thioredoxin-related protein, similar to thioredoxin H-type from Arabidopsis thaliana SP:P29448, Nicotiana tabacum
GmaAffx.92536.1.S1_s_at	3.31E-10	4.75E-08	-6.6	-0.2	-6.4	hormone metabolism.ethylene.synthesis-degradation	2-oxoglutarate-dependent dioxygenase, putative encodes a protein whose sequence is similar to a 2-oxoglutarate-dependent dioxygenase similar to 2-oxoglutarate-dependent dioxygenase, putative [Arabidopsis thaliana] (TAIR:AT1G06650.2); similar to unknown [P
GmaAffx.92536.1.S1_s_at	3.31E-10	4.75E-08	-6.6	-0.2	-6.4	hormone metabolism.ethylene.synthesis-degradation.1-aminocyclopropane-1-carboxylate oxidase	EFE (ethylene forming enzyme) Encodes 1-aminocyclopropane-1-carboxylate oxidase Identical to 1-aminocyclopropane-1-carboxylate oxidase (EC 1.14.17.4) (ACC oxidase) (Ethylene-forming enzyme) (EFE) (ACO) [Arabidopsis Thaliana] (GB:Q06588;GB:Q94K94;GB:Q9S9K
GmaAffx.92536.1.S1_s_at	3.31E-10	4.75E-08	-6.6	-0.2	-6.4	redox.ascorbate and glutathione	2-oxoglutarate-dependent dioxygenase, putative encodes a protein whose sequence is similar to a 2-oxoglutarate-dependent dioxygenase similar to 2-oxoglutarate-dependent dioxygenase, putative [Arabidopsis thaliana] (TAIR:AT1G06650.2); similar to unknown [P
GmaAffx.92536.1.S1_s_at	3.31E-10	4.75E-08	-6.6	-0.2	-6.4	secondary metabolism.flavonoids.anthocyanins.leucocyanidin oxygenase	leucoanthocyanidin dioxygenase, putative / anthocyanidin synthase, putative similar to LDOX (TANNIN DEFICIENT SEED 4) [Arabidopsis thaliana] (TAIR:AT4G22880.2); similar to anthocyanidin synthase [Matthiola incana] (GB:AAB82287.1); contains InterPro domai
GmaAffx.92536.1.S1_at	1.25E-09	9.98E-08	-7.3	0.4	-7.7	hormone metabolism.ethylene.synthesis-degradation	2-oxoglutarate-dependent dioxygenase, putative encodes a protein whose sequence is similar to a 2-oxoglutarate-dependent dioxygenase similar to 2-oxoglutarate-dependent dioxygenase, putative [Arabidopsis thaliana] (TAIR:AT1G06650.2); similar to unknown [P
GmaAffx.92536.1.S1_at	1.25E-09	9.98E-08	-7.3	0.4	-7.7	hormone metabolism.ethylene.synthesis-degradation.1-aminocyclopropane-1-carboxylate oxidase	EFE (ethylene forming enzyme) Encodes 1-aminocyclopropane-1-carboxylate oxidase Identical to 1-aminocyclopropane-1-carboxylate oxidase (EC 1.14.17.4) (ACC oxidase) (Ethylene-forming enzyme) (EFE) (ACO) [Arabidopsis Thaliana] (GB:Q06588;GB:Q94K94;GB:Q9S9K
GmaAffx.92536.1.S1_at	1.25E-09	9.98E-08	-7.3	0.4	-7.7	redox.ascorbate and glutathione	2-oxoglutarate-dependent dioxygenase, putative encodes a protein whose sequence is similar to a 2-oxoglutarate-dependent dioxygenase similar to 2-oxoglutarate-dependent dioxygenase, putative [Arabidopsis thaliana] (TAIR:AT1G06650.2); similar to unknown [P
GmaAffx.92536.1.S1_at	1.25E-09	9.98E-08	-7.3	0.4	-7.7	secondary metabolism.flavonoids.anthocyanins.leucocyanidin oxygenase	leucoanthocyanidin dioxygenase, putative / anthocyanidin synthase, putative similar to LDOX (TANNIN DEFICIENT SEED 4) [Arabidopsis thaliana] (TAIR:AT4G22880.2); similar to anthocyanidin synthase [Matthiola incana] (GB:AAB82287.1); contains InterPro domai
GmaAffx.92525.1.S1_s_at	7.01E-09	2.94E-07	2.8	-1.2	4	hormone metabolism.abscisic acid.synthesis-degradation.degradation. 8-hydroxylase	CYP707A1 (cytochrome P450, family 707, subfamily A, polypeptide 1); oxygen binding Encodes a protein with ABA 8'-hydroxylase activity, involved in ABA catabolism. Member of the CYP707A gene family. CYP707A1 appears to play an important role in determining
GmaAffx.92525.1.S1_s_at	7.01E-09	2.94E-07	2.8	-1.2	4	hormone metabolism.brassinosteroid.synthesis-degradation.BRs.metabolic regulation	CYP72C1 (cytochrome P450, family 72, subfamily C, polypeptide 1); oxygen binding Encodes a protein with similarity to other cytochrome P450's and is a homolog of BAS1. Over expression causes a dwarf phenotype resembling brassinolide resistant mutants. Dou
GmaAffx.92525.1.S1_s_at	7.01E-09	2.94E-07	2.8	-1.2	4	hormone metabolism.brassinosteroid.synthesis-degradation.sterols.CYP51	putative obtusifoliol 14-alpha demethylase. Expressed pseudogene. pseudogene, obtusifoliol 14-alpha demethylase, putative, similar to obtusifoliol 14-alpha demethylase GI:14624983 from (Arabidopsis thaliana); blastp match of 72% identity and 1.9e-177 P-va
GmaAffx.92525.1.S1_s_at	7.01E-09	2.94E-07	2.8	-1.2	4	hormone metabolism.gibberelin.synthesis-degradation.ent-kaurene oxidase	GA3 (GA REQUIRING 3); oxygen binding Encodes a member of the CYP701A cytochrome p450 family that is involved in later steps of the gibberellin biosynthetic pathway. Identical to Ent-kaurene oxidase (EC 1.14.13.78) (AtKO1) (Cytochrome P450 701A3) (KO1) [Ar
GmaAffx.92525.1.S1_s_at	7.01E-09	2.94E-07	2.8	-1.2	4	hormone metabolism.gibberelin.synthesis-degradation.ent-kaurenoic acid hydroxylase/oxygenase	CYP88A3 (ENT-KAURENOIC ACID HYDROXYLASE 1); oxygen binding Encodes an ent-kaurenoic acid hydroxylase, a member of the CYP88A cytochrome p450 family. Identical to Ent-kaurenoic acid oxidase 1 (EC 1.14.13.79) (AtKAO1) (Cytochrome P450 88A3) (KAO1) [Arabido
GmaAffx.92525.1.S1_s_at	7.01E-09	2.94E-07	2.8	-1.2	4	misc.cytochrome P450	CYP76C4 (cytochrome P450, family 76, subfamily C, polypeptide 4); oxygen binding member of CYP76C Identical to Cytochrome P450 76C4 (EC 1.14.-.-) (CYP76C4) [Arabidopsis Thaliana] (GB:O64635); similar to CYP76C2 (cytochrome P450, family 76, subfamily C, p
GmaAffx.92525.1.S1_s_at	7.01E-09	2.94E-07	2.8	-1.2	4	RNA.regulation of transcription.Nucleosome/chromatin assembly factor group	ATHMG (HIGH MOBILITY GROUP, STRUCTURE-SPECIFIC RECOGNITION PROTEIN 1); transcription factor encodes a component of the FAcilitates Chromatin Transcription (FACT) complex, SSRP1 Identical to FACT complex subunit SSRP1 (Facilitates chromatin transcription c
GmaAffx.92525.1.S1_s_at	7.01E-09	2.94E-07	2.8	-1.2	4	secondary metabolism.flavonoids.dihydroflavonols	CYP706A4 (cytochrome P450, family 706, subfamily A, polypeptide 4); oxygen binding member of CYP706A similar to CYP706A6 (cytochrome P450, family 706, subfamily A, polypeptide 6), oxygen binding [Arabidopsis thaliana] (TAIR:AT4G12320.1); similar to CYP706
GmaAffx.92525.1.S1_s_at	7.01E-09	2.94E-07	2.8	-1.2	4	secondary metabolism.flavonoids.dihydroflavonols.flavonoid 3'-monooxygenase	TT7 (TRANSPARENT TESTA 7); flavonoid 3'-monooxygenase/ oxygen binding Required for flavonoid 3' hydroxylase activity. Identical to Flavonoid 3'-monooxygenase (EC 1.14.13.21) (Flavonoid 3'-hydroxylase) (AtF3'H) (Cytochrome P450 75B1) (TRANSPARENT TESTA 7 p
GmaAffx.92525.1.S1_s_at	7.01E-09	2.94E-07	2.8	-1.2	4	secondary metabolism.phenylpropanoids.lignin biosynthesis.C3H	CYP98A8 (cytochrome P450, family 98, subfamily A, polypeptide 8); oxygen binding member of CYP98A similar to CYP98A9 (cytochrome P450, family 98, subfamily A, polypeptide 9), oxygen binding [Arabidopsis thaliana] (TAIR:AT1G74550.1); similar to cytochrome
GmaAffx.92525.1.S1_s_at	7.01E-09	2.94E-07	2.8	-1.2	4	secondary metabolism.phenylpropanoids.lignin biosynthesis.C4H	ATC4H (CINNAMATE-4-HYDROXYLASE) Encodes a cinnamate-4-hydroxylase. Identical to Trans-cinnamate 4-monooxygenase (EC 1.14.13.11) (Cinnamic acid 4- hydroxylase) (CA4H) (C4H) (P450C4H) (Cytochrome P450 73) (CYP73A5) [Arabidopsis Thaliana] (GB:P92994;GB:O0499
GmaAffx.92525.1.S1_s_at	7.01E-09	2.94E-07	2.8	-1.2	4	secondary metabolism.phenylpropanoids.lignin biosynthesis.F5H	FAH1 (FERULATE-5-HYDROXYLASE 1); ferulate 5-hydroxylase encodes ferulate 5-hydroxylase (F5H). Involved in lignin biosynthesis. Identical to Cytochrome P450 84A1 (EC 1.14.-.-) (Ferulate-5-hydroxylase) (F5H) (CYP84A1) [Arabidopsis Thaliana] (GB:Q42600); sim
GmaAffx.92525.1.S1_s_at	7.01E-09	2.94E-07	2.8	-1.2	4	secondary metabolism.sulfur-containing.glucosinolates	CYP79A2 (CYTOCHROME P450 79A2); oxygen binding Encodes cytochrome P450 CYP79A2. Identical to Cytochrome P450 79A2 (EC 1.-.-.-) (CYP79A2) [Arabidopsis Thaliana] (GB:Q9FLC8;GB:Q9M4Y7); similar to CYP79A3P (cytochrome P450, family 79, subfamily A, polypeptid
GmaAffx.92525.1.S1_s_at	7.01E-09	2.94E-07	2.8	-1.2	4	transporter.sugars	ANTR2 (anion transporter 2); organic anion transporter similar to inorganic phosphate transporter, putative [Arabidopsis thaliana] (TAIR:AT2G29650.1); similar to Na+/Pi transporter [Thellun (GB:ABK51380.1); similar to Major facilitator superfamily MFS_1
GmaAffx.92510.1.S1_at	0.00005806	0.0002046	0.1	-1.3	1.4	hormone metabolism.auxin.synthesis-degradation	TGG2 (GLUCOSIDE GLUCOHYDROLASE 2); hydrolase, hydrolyzing O-glycosyl compounds Myrosinase (thioglucoside glucohydrolase) gene involved in glucosinoloate metabolism. similar to TGG1 (THIOGLUCOSIDE GLUCOHYDROLASE 1), hydrolase, hydrolyzing O-glycosyl compou
GmaAffx.92510.1.S1_at	0.00005806	0.0002046	0.1	-1.3	1.4	misc.gluco-, galacto- and mannosidases	glycosyl hydrolase family 1 protein similar to DIN2 (DARK INDUCIBLE 2), hydrolase, hydrolyzing O-glycosyl compounds [Arabidopsis thaliana] (TAIR:AT3G60140.1); similar to glycosyl hydrolase family 1 protein [Arabidopsis thaliana] (TAIR:AT2G44460.1); simi
GmaAffx.92510.1.S1_at	0.00005806	0.0002046	0.1	-1.3	1.4	secondary metabolism.sulfur-containing.glucosinolates	glycosyl hydrolase family 1 protein similar to glycosyl hydrolase family 1 protein [Arabidopsis thaliana] (TAIR:AT1G51490.1); similar to glycosyl hydrolase family 1 protein [Arabidopsis thaliana] (TAIR:AT1G51470.1); similar to Glycoside hydrolase, family
GmaAffx.92510.1.S1_at	0.00005806	0.0002046	0.1	-1.3	1.4	stress.biotic	PEN2 (PENETRATION 2); hydrolase, hydrolyzing O-glycosyl compounds Encodes a glycosyl hydrolase that localizes to peroxisomes and acts as a component of an inducible preinvasion resistance mechanism. Required for mlo resistance. similar to glycosyl hydrola
GmaAffx.92499.1.S1_s_at	0.00005421	0.0001936	-4.2	-1.5	-2.7	stress.biotic	PR4 (PATHOGENESIS-RELATED 4) Encodes a protein similar to the antifungal chitin-binding protein hevein from rubber tree latex. mRNA levels increase in response to ethylene and turnip crinkle virus infection. Identical to Hevein-like protein precursor (HE
GmaAffx.92495.1.S1_at	0.000003265	0.00002166	-1.5	-2.4	0.9	hormone metabolism.auxin.induced-regulated-responsive-activated	dormancy/auxin associated family protein similar to DRM1 (DORMANCY-ASSOCIATED PROTEIN 1) [Arabidopsis thaliana] (TAIR:AT1G28330.1); similar to auxin-repressed protein [Brassica oleracea] (GB:AAL67436.1); contains InterPro domain Dormancyauxin associated;
GmaAffx.92491.1.S1_s_at	0.000007383	0.00004027	-1.4	-4.7	3.3	lipid metabolism.FA synthesis and FA elongation.beta ketoacyl CoA synthase	beta-ketoacyl-CoA synthase family protein Identical to 3-ketoacyl-CoA synthase 3 (EC 2.3.1.-) (KCS-3) (Very-long-chain fatty acid condensing enzyme 3) (VLCFA condensing enzyme 3) (KCS3) [Arabidopsis Thaliana] (GB:Q9LQP8); similar to beta-ketoacyl-CoA syn
GmaAffx.92491.1.S1_s_at	0.000007383	0.00004027	-1.4	-4.7	3.3	lipid metabolism.FA synthesis and FA elongation.fatty acid elongase	fatty acid elongase, putative Identical to 3-ketoacyl-CoA synthase 8 (EC 2.3.1.-) (KCS-8) (Very-long-chain fatty acid condensing enzyme 8) (VLCFA condensing enzyme 8) (KCS8) [Arabidopsis Thaliana] (GB:Q4V3C9;GB:Q9ZUK2); similar to fatty acid elongase, pu
GmaAffx.92491.1.S1_s_at	0.000007383	0.00004027	-1.4	-4.7	3.3	secondary metabolism.flavonoids.chalcones	chalcone and stilbene synthase family protein similar to chalcone and stilbene synthase family protein [Arabidopsis thaliana] (TAIR:AT4G00040.1); similar to Type III polyketide synthase [Medicago truncatula] (GB:ABE89004.1); contains InterPro domain Chal
GmaAffx.92491.1.S1_s_at	0.000007383	0.00004027	-1.4	-4.7	3.3	secondary metabolism.flavonoids.chalcones.naringenin-chalcone synthase	CHS (CHALCONE SYNTHASE); naringenin-chalcone synthase Encodes chalcone synthase (CHS), a key enzyme involved in the biosynthesis of flavonoids. Required for the accumulation of purple anthocyanins in leaves and stems. Also involved in the regulation of
GmaAffx.92491.1.S1_s_at	0.000007383	0.00004027	-1.4	-4.7	3.3	secondary metabolism.isoprenoids	FDH (FIDDLEHEAD); acyltransferase epidermis-specific, encodes a putative beta-ketoacyl-CoA synthase. probably involved in the synthesis of long-chain lipids found in the cuticle. Identical to 3-ketoacyl-CoA synthase 10 (EC 2.3.1.-) (KCS-10) (Very-long-cha
GmaAffx.92491.1.S1_s_at	0.000007383	0.00004027	-1.4	-4.7	3.3	secondary metabolism.wax	very-long-chain fatty acid condensing enzyme, putative Identical to 3-ketoacyl-CoA synthase 5 (EC 2.3.1.-) (KCS-5) (Very-long-chain fatty acid condensing enzyme 5) (VLCFA condensing enzyme 5) (KCS5) [Arabidopsis Thaliana] (GB:Q9C6L5;GB:Q84W57;GB:Q8L8L0);
GmaAffx.92491.1.S1_s_at	0.000007383	0.00004027	-1.4	-4.7	3.3	transport.potassium	AKT1 (ARABIDOPSIS K TRANSPORTER 1); cyclic nucleotide binding / inward rectifier potassium channel Shaker-like inward rectifying potassium channel predominantly expressed in predominantly in root hairs and root endodermis. Identical to Potassium channel
GmaAffx.92481.1.S1_s_at	0.000005721	0.00003315	2.2	0.5	1.7	cell.cycle	crooked neck protein, putative / cell cycle protein, putative similar to crooked neck protein, putative / cell cycle protein, putative [Arabidopsis thaliana] (TAIR:AT5G41770.1); similar to crooked neck protein, putative / cell cycle protein, putative [Ar
GmaAffx.92481.1.S1_s_at	0.000005721	0.00003315	2.2	0.5	1.7	cell.division	APC8 (anaphase-promoting complex/cyclosome 8); binding anaphase-promoting complex or cyclosome subunit similar to HBT (HOBBIT), binding [Arabidopsis thaliana] (TAIR:AT2G20000.1); similar to Os02g0656300 [Oryza sativa (japonica cultivar-group)] (GB:NP_0010
GmaAffx.92481.1.S1_s_at	0.000005721	0.00003315	2.2	0.5	1.7	cell.organisation	kinesin light chain-related similar to kinesin light chain-related [Arabidopsis thaliana] (TAIR:AT1G27500.1); similar to kinesin light chain-related [Musa acuminata] (GB:ABF70051.1); similar to glycoside hydrolase family 17 protein [Musa balbisiana] (GB:
GmaAffx.92481.1.S1_s_at	0.000005721	0.00003315	2.2	0.5	1.7	DNA.repair	transcription-coupled DNA repair protein-related similar to crooked neck protein, putative / cell cycle protein, putative [Arabidopsis thaliana] (TAIR:AT5G45990.1); similar to XPA binding protein 2 [Danio rerio] (GB:NP_955466.1); similar to hypothetical
GmaAffx.92481.1.S1_s_at	0.000005721	0.00003315	2.2	0.5	1.7	protein.postranslational modification	binding similar to serine/threonine protein phosphatase-related [Arabidopsis thaliana] (TAIR:AT1G56440.1); similar to expressed protein [Oryza sativa (japonica cultivar-group)] (GB:AAR87266.1); contains InterPro domain Tetratricopeptide region; (InterPro
GmaAffx.92481.1.S1_s_at	0.000005721	0.00003315	2.2	0.5	1.7	protein.targeting.peroxisomes	PEX5 (PEROXIN 5); peroxisome targeting signal-1 binding Encodes the peroxisomal targeting signal type 1 receptor that facilitates peroxisomal protein translocation. It recognizes proteins with the PTS1 consensus sequence (tripeptide SKL or a conserved var
GmaAffx.92481.1.S1_s_at	0.000005721	0.00003315	2.2	0.5	1.7	RNA.processing	octicosapeptide/Phox/Bem1p (PB1) domain-containing protein / tetratricopeptide repeat (TPR)-containing protein similar to octicosapeptide/Phox/Bem1p (PB1) domain-containing protein / tetratricopeptide repeat (TPR)-containing protein [Arabidopsis thaliana
GmaAffx.92481.1.S1_s_at	0.000005721	0.00003315	2.2	0.5	1.7	RNA.processing.splicing	STA1 (STABILIZED1); RNA splicing factor, transesterification mechanism Encodes a nuclear protein similar to the human U5 small ribonucleoprotein-associated 102-kD protein and to the yeast pre-mRNA splicing factors Prp1p and Prp6p. STA1 expression is upreg
GmaAffx.92481.1.S1_s_at	0.000005721	0.00003315	2.2	0.5	1.7	signalling.calcium	calcium-binding EF hand family protein similar to calcium-binding EF hand family protein [Arabidopsis thaliana] (TAIR:AT1G05150.1); similar to Os03g0263900 [Oryza sativa (japonica cultivar-group)] (GB:NP_001049638.1); similar to O-GlcNAc-transferase-like
GmaAffx.92481.1.S1_s_at	0.000005721	0.00003315	2.2	0.5	1.7	stress	stress-inducible protein, putative similar to stress-inducible protein, putative [Arabidopsis thaliana] (TAIR:AT1G12270.1); similar to binding [Arabidopsis thaliana] (TAIR:AT4G12400.2); similar to Os02g0644100 [Oryza sativa (japonica cultivar-group)] (G
GmaAffx.92481.1.S1_at	0.00004364	0.0001629	1.5	-0.1	1.6	cell.cycle	crooked neck protein, putative / cell cycle protein, putative similar to crooked neck protein, putative / cell cycle protein, putative [Arabidopsis thaliana] (TAIR:AT5G41770.1); similar to crooked neck protein, putative / cell cycle protein, putative [Ar
GmaAffx.92481.1.S1_at	0.00004364	0.0001629	1.5	-0.1	1.6	cell.division	APC8 (anaphase-promoting complex/cyclosome 8); binding anaphase-promoting complex or cyclosome subunit similar to HBT (HOBBIT), binding [Arabidopsis thaliana] (TAIR:AT2G20000.1); similar to Os02g0656300 [Oryza sativa (japonica cultivar-group)] (GB:NP_0010
GmaAffx.92481.1.S1_at	0.00004364	0.0001629	1.5	-0.1	1.6	cell.organisation	kinesin light chain-related similar to kinesin light chain-related [Arabidopsis thaliana] (TAIR:AT1G27500.1); similar to kinesin light chain-related [Musa acuminata] (GB:ABF70051.1); similar to glycoside hydrolase family 17 protein [Musa balbisiana] (GB:
GmaAffx.92481.1.S1_at	0.00004364	0.0001629	1.5	-0.1	1.6	DNA.repair	transcription-coupled DNA repair protein-related similar to crooked neck protein, putative / cell cycle protein, putative [Arabidopsis thaliana] (TAIR:AT5G45990.1); similar to XPA binding protein 2 [Danio rerio] (GB:NP_955466.1); similar to hypothetical
GmaAffx.92481.1.S1_at	0.00004364	0.0001629	1.5	-0.1	1.6	protein.postranslational modification	binding similar to serine/threonine protein phosphatase-related [Arabidopsis thaliana] (TAIR:AT1G56440.1); similar to expressed protein [Oryza sativa (japonica cultivar-group)] (GB:AAR87266.1); contains InterPro domain Tetratricopeptide region; (InterPro
GmaAffx.92481.1.S1_at	0.00004364	0.0001629	1.5	-0.1	1.6	protein.targeting.peroxisomes	PEX5 (PEROXIN 5); peroxisome targeting signal-1 binding Encodes the peroxisomal targeting signal type 1 receptor that facilitates peroxisomal protein translocation. It recognizes proteins with the PTS1 consensus sequence (tripeptide SKL or a conserved var
GmaAffx.92481.1.S1_at	0.00004364	0.0001629	1.5	-0.1	1.6	RNA.processing	octicosapeptide/Phox/Bem1p (PB1) domain-containing protein / tetratricopeptide repeat (TPR)-containing protein similar to octicosapeptide/Phox/Bem1p (PB1) domain-containing protein / tetratricopeptide repeat (TPR)-containing protein [Arabidopsis thaliana
GmaAffx.92481.1.S1_at	0.00004364	0.0001629	1.5	-0.1	1.6	RNA.processing.splicing	STA1 (STABILIZED1); RNA splicing factor, transesterification mechanism Encodes a nuclear protein similar to the human U5 small ribonucleoprotein-associated 102-kD protein and to the yeast pre-mRNA splicing factors Prp1p and Prp6p. STA1 expression is upreg
GmaAffx.92481.1.S1_at	0.00004364	0.0001629	1.5	-0.1	1.6	signalling.calcium	calcium-binding EF hand family protein similar to calcium-binding EF hand family protein [Arabidopsis thaliana] (TAIR:AT1G05150.1); similar to Os03g0263900 [Oryza sativa (japonica cultivar-group)] (GB:NP_001049638.1); similar to O-GlcNAc-transferase-like
GmaAffx.92481.1.S1_at	0.00004364	0.0001629	1.5	-0.1	1.6	stress	stress-inducible protein, putative similar to stress-inducible protein, putative [Arabidopsis thaliana] (TAIR:AT1G12270.1); similar to binding [Arabidopsis thaliana] (TAIR:AT4G12400.2); similar to Os02g0644100 [Oryza sativa (japonica cultivar-group)] (G
GmaAffx.92480.1.S1_at	0.000000299	0.000003709	-6	-1	-5	stress.abiotic.cold	COR413-PM1 (cold regulated 413 plasma membrane 1) encodes an alpha form of a protein similar to the cold acclimation protein WCOR413 in wheat. Expression is induced by short-term cold-treatment, water deprivation, and abscisic acid treatment. similar to
GmaAffx.92479.1.S1_s_at	2.57E-08	6.92E-07	6.5	-2.3	8.7	not assigned.unknown	not assigned.unknown
GmaAffx.92474.1.S1_s_at	5.58E-08	0.000001177	1.3	-1.5	2.8	cell.organisation	TUB8 (tubulin beta-8) beta-tubulin, preferentially expressed in endodermal and phloem cells of primary roots and in the vascular tissues of leaves, stems, and flowers. Identical to Tubulin beta-8 chain (Beta-8 tubulin) (TUBB8) [Arabidopsis Thaliana] (GB:
GmaAffx.92473.1.S1_s_at	8.40E-07	0.000007805	2.1	0.8	1.3	not assigned.unknown	similar to Os04g0508100 [Oryza sativa (japonica cultivar-group)] (GB:NP_001053268.1)
GmaAffx.92466.1.A1_at	0.00003903	0.000149	-2.3	-0.5	-1.8	transport.misc	transporter-related similar to organic cation transporter-related [Arabidopsis thaliana] (TAIR:AT1G16390.1); similar to putative organic cation transporter [Oryza sativa (japonica cultivar-group)] (GB:BAC83382.1); contains InterPro domain Organic cation
GmaAffx.92466.1.A1_at	0.00003903	0.000149	-2.3	-0.5	-1.8	transport.unspecified cations	organic cation transporter-related similar to transporter-related [Arabidopsis thaliana] (TAIR:AT1G79360.1); similar to putative organic cation transporter [Oryza sativa (japonica cultivar-group)] (GB:BAC83382.1); contains InterPro domain Major facilitat
GmaAffx.92466.1.A1_at	0.00003903	0.000149	-2.3	-0.5	-1.8	transporter.sugars	MSS1 (SUGAR TRANSPORT PROTEIN 13); carbohydrate transporter/ hexose:hydrogen symporter/ high-affinity hydrogen:glucose transporter/ sugar porter Encodes a protein with high affinity, hexose-specific/H+ symporter activity. The activity of the transporter
GmaAffx.92463.1.S1_at	0.00006491	0.0002235	-1.8	-2.2	0.5	TCA / org. transformation.other organic acid transformaitons.malic	ATNADP-ME2 (NADP-MALIC ENZYME 2); malate dehydrogenase (oxaloacetate-decarboxylating) (NADP+)/ malic enzyme/ oxidoreductase, acting on NADH or NADPH, NAD or NADP as acceptor The malic enzyme (EC 1.1.1.40) encoded by AtNADP-ME2 is presumably a cytosolic e
GmaAffx.92458.1.S1_at	0.00002955	0.0001201	-0.3	-2.5	2.2	secondary metabolism.isoprenoids.non-mevalonate pathway.DXS	CLA1 (CLOROPLASTOS ALTERADOS 1) Encodes a protein with 1-deoxyxylulose 5-phosphate synthase activity involved in the MEP pathway. It is essential for chloroplast development in Arabidopsis Identical to Probable 1-deoxy-D-xylulose-5-phosphate synthase, ch
GmaAffx.92448.1.S1_at	0.00001375	0.00006552	-2.3	-2.6	0.3	protein.postranslational modification	CIPK9 (CBL-INTERACTING PROTEIN KINASE 9); kinase Encodes a CBL-interacting protein kinase with similarity to SOS2 similar to CIPK23 (CBL-INTERACTING PROTEIN KINASE 23), kinase [Arabidopsis thaliana] (TAIR:AT1G30270.2); similar to CBL-interacting protein k
GmaAffx.92448.1.S1_at	0.00001375	0.00006552	-2.3	-2.6	0.3	signalling.receptor kinases.DUF 26	protein kinase family protein similar to protein kinase family protein [Arabidopsis thaliana] (TAIR:AT4G21400.1); similar to protein kinase family protein [Arabidopsis thaliana] (TAIR:AT4G00970.1); similar to receptor-like protein kinase homolog RK20-1
GmaAffx.92447.1.S1_s_at	0.000002019	0.000015	2.4	2.3	0.1	major CHO metabolism.synthesis.starch.transporter	AAC1 (ADP/ATP CARRIER 1); ATP:ADP antiporter/ binding mitochondrial ADP/ATP carrier Identical to ADP,ATP carrier protein 1, mitochondrial precursor (ADP/ATP translocase 1) (Adenine nucleotide translocator 1) (ANT 1) (ANT1) [Arabidopsis Thaliana] (GB:P3116
GmaAffx.92447.1.S1_s_at	0.000002019	0.000015	2.4	2.3	0.1	transport.calcium	mitochondrial substrate carrier family protein similar to mitochondrial substrate carrier family protein [Arabidopsis thaliana] (TAIR:AT5G61810.1); similar to mitochondrial substrate carrier family protein [Arabidopsis thaliana] (TAIR:AT5G07320.1); simil
GmaAffx.92447.1.S1_s_at	0.000002019	0.000015	2.4	2.3	0.1	transport.metabolite transporters at the envelope membrane	AAC1 (ADP/ATP CARRIER 1); ATP:ADP antiporter/ binding mitochondrial ADP/ATP carrier Identical to ADP,ATP carrier protein 1, mitochondrial precursor (ADP/ATP translocase 1) (Adenine nucleotide translocator 1) (ANT 1) (ANT1) [Arabidopsis Thaliana] (GB:P3116
GmaAffx.92447.1.S1_s_at	0.000002019	0.000015	2.4	2.3	0.1	transport.metabolite transporters at the mitochondrial membrane	mitochondrial substrate carrier family protein similar to mitochondrial substrate carrier family protein [Arabidopsis thaliana] (TAIR:AT3G53940.1); similar to Os03g0267700 [Oryza sativa (japonica cultivar-group)] (GB:NP_001049667.1); similar to putative
GmaAffx.92447.1.S1_s_at	0.000002019	0.000015	2.4	2.3	0.1	transport.peroxisomes	mitochondrial substrate carrier family protein similar to mitochondrial substrate carrier family protein [Arabidopsis thaliana] (TAIR:AT5G51050.1); similar to mitochondrial substrate carrier family protein [Arabidopsis thaliana] (TAIR:AT5G07320.1); simil
GmaAffx.92447.1.S1_s_at	0.000002019	0.000015	2.4	2.3	0.1	transport.unspecified cations	AAC2 (ADP/ATP CARRIER 2); ATP:ADP antiporter/ binding Encodes mitochondrial ADP/ATP carrier Identical to ADP,ATP carrier protein 2, mitochondrial precursor (ADP/ATP translocase 2) (Adenine nucleotide translocator 2) (ANT 2) (ANT2) [Arabidopsis Thaliana] (
GmaAffx.92447.1.S1_at	0.000003562	0.00002313	1.6	1.8	-0.3	major CHO metabolism.synthesis.starch.transporter	AAC1 (ADP/ATP CARRIER 1); ATP:ADP antiporter/ binding mitochondrial ADP/ATP carrier Identical to ADP,ATP carrier protein 1, mitochondrial precursor (ADP/ATP translocase 1) (Adenine nucleotide translocator 1) (ANT 1) (ANT1) [Arabidopsis Thaliana] (GB:P3116
GmaAffx.92447.1.S1_at	0.000003562	0.00002313	1.6	1.8	-0.3	transport.calcium	mitochondrial substrate carrier family protein similar to mitochondrial substrate carrier family protein [Arabidopsis thaliana] (TAIR:AT5G61810.1); similar to mitochondrial substrate carrier family protein [Arabidopsis thaliana] (TAIR:AT5G07320.1); simil
GmaAffx.92447.1.S1_at	0.000003562	0.00002313	1.6	1.8	-0.3	transport.metabolite transporters at the envelope membrane	AAC1 (ADP/ATP CARRIER 1); ATP:ADP antiporter/ binding mitochondrial ADP/ATP carrier Identical to ADP,ATP carrier protein 1, mitochondrial precursor (ADP/ATP translocase 1) (Adenine nucleotide translocator 1) (ANT 1) (ANT1) [Arabidopsis Thaliana] (GB:P3116
GmaAffx.92447.1.S1_at	0.000003562	0.00002313	1.6	1.8	-0.3	transport.metabolite transporters at the mitochondrial membrane	mitochondrial substrate carrier family protein similar to mitochondrial substrate carrier family protein [Arabidopsis thaliana] (TAIR:AT3G53940.1); similar to Os03g0267700 [Oryza sativa (japonica cultivar-group)] (GB:NP_001049667.1); similar to putative
GmaAffx.92447.1.S1_at	0.000003562	0.00002313	1.6	1.8	-0.3	transport.peroxisomes	mitochondrial substrate carrier family protein similar to mitochondrial substrate carrier family protein [Arabidopsis thaliana] (TAIR:AT5G51050.1); similar to mitochondrial substrate carrier family protein [Arabidopsis thaliana] (TAIR:AT5G07320.1); simil
GmaAffx.92447.1.S1_at	0.000003562	0.00002313	1.6	1.8	-0.3	transport.unspecified cations	AAC2 (ADP/ATP CARRIER 2); ATP:ADP antiporter/ binding Encodes mitochondrial ADP/ATP carrier Identical to ADP,ATP carrier protein 2, mitochondrial precursor (ADP/ATP translocase 2) (Adenine nucleotide translocator 2) (ANT 2) (ANT2) [Arabidopsis Thaliana] (
GmaAffx.92446.1.S1_s_at	2.10E-07	0.0000029	0.7	-3.2	3.9	hormone metabolism.abscisic acid.synthesis-degradation.degradation. 8-hydroxylase	CYP707A1 (cytochrome P450, family 707, subfamily A, polypeptide 1); oxygen binding Encodes a protein with ABA 8'-hydroxylase activity, involved in ABA catabolism. Member of the CYP707A gene family. CYP707A1 appears to play an important role in determining
GmaAffx.92446.1.S1_s_at	2.10E-07	0.0000029	0.7	-3.2	3.9	hormone metabolism.brassinosteroid.synthesis-degradation.BRs.metabolic regulation	CYP72C1 (cytochrome P450, family 72, subfamily C, polypeptide 1); oxygen binding Encodes a protein with similarity to other cytochrome P450's and is a homolog of BAS1. Over expression causes a dwarf phenotype resembling brassinolide resistant mutants. Dou
GmaAffx.92446.1.S1_s_at	2.10E-07	0.0000029	0.7	-3.2	3.9	hormone metabolism.brassinosteroid.synthesis-degradation.sterols.CYP51	putative obtusifoliol 14-alpha demethylase. Expressed pseudogene. pseudogene, obtusifoliol 14-alpha demethylase, putative, similar to obtusifoliol 14-alpha demethylase GI:14624983 from (Arabidopsis thaliana); blastp match of 72% identity and 1.9e-177 P-va
GmaAffx.92446.1.S1_s_at	2.10E-07	0.0000029	0.7	-3.2	3.9	hormone metabolism.gibberelin.synthesis-degradation.ent-kaurene oxidase	GA3 (GA REQUIRING 3); oxygen binding Encodes a member of the CYP701A cytochrome p450 family that is involved in later steps of the gibberellin biosynthetic pathway. Identical to Ent-kaurene oxidase (EC 1.14.13.78) (AtKO1) (Cytochrome P450 701A3) (KO1) [Ar
GmaAffx.92446.1.S1_s_at	2.10E-07	0.0000029	0.7	-3.2	3.9	hormone metabolism.gibberelin.synthesis-degradation.ent-kaurenoic acid hydroxylase/oxygenase	CYP88A3 (ENT-KAURENOIC ACID HYDROXYLASE 1); oxygen binding Encodes an ent-kaurenoic acid hydroxylase, a member of the CYP88A cytochrome p450 family. Identical to Ent-kaurenoic acid oxidase 1 (EC 1.14.13.79) (AtKAO1) (Cytochrome P450 88A3) (KAO1) [Arabido
GmaAffx.92446.1.S1_s_at	2.10E-07	0.0000029	0.7	-3.2	3.9	misc.cytochrome P450	CYP82C4 (cytochrome P450, family 82, subfamily C, polypeptide 4); oxygen binding member of CYP82C similar to CYP82C3 (cytochrome P450, family 82, subfamily C, polypeptide 3), oxygen binding [Arabidopsis thaliana] (TAIR:AT4G31950.1); similar to CYP82C2 (c
GmaAffx.92446.1.S1_s_at	2.10E-07	0.0000029	0.7	-3.2	3.9	RNA.regulation of transcription.Nucleosome/chromatin assembly factor group	ATHMG (HIGH MOBILITY GROUP, STRUCTURE-SPECIFIC RECOGNITION PROTEIN 1); transcription factor encodes a component of the FAcilitates Chromatin Transcription (FACT) complex, SSRP1 Identical to FACT complex subunit SSRP1 (Facilitates chromatin transcription c
GmaAffx.92446.1.S1_s_at	2.10E-07	0.0000029	0.7	-3.2	3.9	secondary metabolism.flavonoids.dihydroflavonols	CYP706A4 (cytochrome P450, family 706, subfamily A, polypeptide 4); oxygen binding member of CYP706A similar to CYP706A6 (cytochrome P450, family 706, subfamily A, polypeptide 6), oxygen binding [Arabidopsis thaliana] (TAIR:AT4G12320.1); similar to CYP706
GmaAffx.92446.1.S1_s_at	2.10E-07	0.0000029	0.7	-3.2	3.9	secondary metabolism.flavonoids.dihydroflavonols.flavonoid 3'-monooxygenase	TT7 (TRANSPARENT TESTA 7); flavonoid 3'-monooxygenase/ oxygen binding Required for flavonoid 3' hydroxylase activity. Identical to Flavonoid 3'-monooxygenase (EC 1.14.13.21) (Flavonoid 3'-hydroxylase) (AtF3'H) (Cytochrome P450 75B1) (TRANSPARENT TESTA 7 p
GmaAffx.92446.1.S1_s_at	2.10E-07	0.0000029	0.7	-3.2	3.9	secondary metabolism.phenylpropanoids.lignin biosynthesis.C3H	CYP98A8 (cytochrome P450, family 98, subfamily A, polypeptide 8); oxygen binding member of CYP98A similar to CYP98A9 (cytochrome P450, family 98, subfamily A, polypeptide 9), oxygen binding [Arabidopsis thaliana] (TAIR:AT1G74550.1); similar to cytochrome
GmaAffx.92446.1.S1_s_at	2.10E-07	0.0000029	0.7	-3.2	3.9	secondary metabolism.phenylpropanoids.lignin biosynthesis.C4H	ATC4H (CINNAMATE-4-HYDROXYLASE) Encodes a cinnamate-4-hydroxylase. Identical to Trans-cinnamate 4-monooxygenase (EC 1.14.13.11) (Cinnamic acid 4- hydroxylase) (CA4H) (C4H) (P450C4H) (Cytochrome P450 73) (CYP73A5) [Arabidopsis Thaliana] (GB:P92994;GB:O0499
GmaAffx.92446.1.S1_s_at	2.10E-07	0.0000029	0.7	-3.2	3.9	secondary metabolism.phenylpropanoids.lignin biosynthesis.F5H	FAH1 (FERULATE-5-HYDROXYLASE 1); ferulate 5-hydroxylase encodes ferulate 5-hydroxylase (F5H). Involved in lignin biosynthesis. Identical to Cytochrome P450 84A1 (EC 1.14.-.-) (Ferulate-5-hydroxylase) (F5H) (CYP84A1) [Arabidopsis Thaliana] (GB:Q42600); sim
GmaAffx.92446.1.S1_s_at	2.10E-07	0.0000029	0.7	-3.2	3.9	secondary metabolism.sulfur-containing.glucosinolates	CYP79A2 (CYTOCHROME P450 79A2); oxygen binding Encodes cytochrome P450 CYP79A2. Identical to Cytochrome P450 79A2 (EC 1.-.-.-) (CYP79A2) [Arabidopsis Thaliana] (GB:Q9FLC8;GB:Q9M4Y7); similar to CYP79A3P (cytochrome P450, family 79, subfamily A, polypeptid
GmaAffx.92446.1.S1_s_at	2.10E-07	0.0000029	0.7	-3.2	3.9	transporter.sugars	ANTR2 (anion transporter 2); organic anion transporter similar to inorganic phosphate transporter, putative [Arabidopsis thaliana] (TAIR:AT2G29650.1); similar to Na+/Pi transporter [Thellun (GB:ABK51380.1); similar to Major facilitator superfamily MFS_1
GmaAffx.92441.1.S1_s_at	0.000003649	0.00002359	-3.2	-5.1	1.9	stress.biotic	RPP5 (RECOGNITION OF PERONOSPORA PARASITICA 5) Contains a putative nucleotide binding site and leucine-rich repeats. Similar to the plant resistance genes N and L6, and to the toll and interleukin-1 receptors. Confers resistance to Peronospora parasitica
GmaAffx.92438.1.S1_at	1.89E-11	1.10E-08	2.2	-2.7	4.9	secondary metabolism.flavonoids.dihydroflavonols	UDP-glucoronosyl/UDP-glucosyl transferase family protein the glycosyltransferase (UGT72B1) is involved in metabolizing xenobiotica (chloroaniline and chlorophenole). Comparison between wild type and knock-out mutant demonstrates the central role of this g
GmaAffx.92436.1.S1_s_at	0.000001521	0.00001207	-0.2	-2.8	2.6	DNA.unspecified	SEC14 cytosolic factor family protein / phosphoglyceride transfer family protein Identical to Patellin-5 (PATL5) [Arabidopsis Thaliana] (GB:Q9M0R2); similar to SEC14 cytosolic factor family protein / phosphoglyceride transfer family protein [Arabidopsis
GmaAffx.92436.1.S1_s_at	0.000001521	0.00001207	-0.2	-2.8	2.6	transport.misc	SEC14 cytosolic factor family protein / phosphoglyceride transfer family protein Identical to Patellin-5 (PATL5) [Arabidopsis Thaliana] (GB:Q9M0R2); similar to SEC14 cytosolic factor family protein / phosphoglyceride transfer family protein [Arabidopsis
GmaAffx.92422.1.S1_s_at	0.00002697	0.0001115	1.3	0	1.3	protein.targeting.secretory pathway.unspecified	protein transport protein sec61, putative similar to protein transport protein sec61, putative [Arabidopsis thaliana] (TAIR:AT1G29310.1); similar to protein transport protein sec61, putative [Arabidopsis thaliana] (TAIR:AT1G78720.1); similar to putative
GmaAffx.92422.1.S1_s_at	0.00002697	0.0001115	1.3	0	1.3	transport.misc	protein transport protein sec61, putative similar to protein transport protein sec61, putative [Arabidopsis thaliana] (TAIR:AT1G78720.1); similar to protein translocase [Arabidopsis thaliana] (TAIR:AT2G34250.2); similar to putative integral membrane prot
GmaAffx.92410.1.S1_s_at	9.82E-10	8.71E-08	3.9	-3.3	7.2	cell wall.precursor synthesis.GAE	GAE1 (UDP-D-GLUCURONATE 4-EPIMERASE 1); UDP-glucuronate 4-epimerase/ catalytic UDP-D-glucuronate 4-epimerase similar to GAE2 (UDP-D-GLUCURONATE 4-EPIMERASE 2), catalytic [Arabidopsis thaliana] (TAIR:AT1G02000.1); similar to UDP-glucuronic acid 4-epimerase
GmaAffx.92410.1.S1_s_at	9.82E-10	8.71E-08	3.9	-3.3	7.2	cell wall.precursor synthesis.GER	GER2; catalytic Identical to Putative GDP-L-fucose synthase 2 (EC 1.1.1.271) (GDP-4-keto-6-deoxy-D- mannose-3, 5-epimerase-4-reductase 2) (AtGER2) (GER2) [Arabidopsis Thaliana] (GB:Q9LMU0;GB:Q3EDA2;GB:Q3EDA3); similar to ATFX/GER1 (GDP-4-KETO-6-DEOXYMANN
GmaAffx.92410.1.S1_s_at	9.82E-10	8.71E-08	3.9	-3.3	7.2	cell wall.precursor synthesis.UXS	UXS3 (UDP-GLUCURONIC ACID DECARBOXYLASE); catalytic Encodes an isoform of UDP-glucuronic acid decarboxylase, which is predicted to be cytosolic by PSORT. This enzyme produces UDP-xylose, which is a substrate for many cell wall carbohydrates including hemi
GmaAffx.92410.1.S1_s_at	9.82E-10	8.71E-08	3.9	-3.3	7.2	lipid metabolism.'exotics' (steroids, squalene etc).3-beta hydroxysteroid dehydrogenase/isomerase	3-beta hydroxysteroid dehydrogenase/isomerase family protein similar to AT3BETAHSD/D1 (3BETA-HYDROXYSTEROID-DEHYDROGENASE/DECARBOXYLASE ISOFORM 1), 3-beta-hydroxy-delta5-steroid dehydrogenase [Arabidopsis thaliana] (TAIR:AT1G47290.2); similar to Os02g071
GmaAffx.92410.1.S1_s_at	9.82E-10	8.71E-08	3.9	-3.3	7.2	lipid metabolism.glycolipid synthesis.UDP-sulfoquinovose synthase	SQD1 (sulfoquinovosyldiacylglycerol 1); UDPsulfoquinovose synthase involved in sulfolipid biosynthesis Identical to UDP-sulfoquinovose synthase, chloroplast precursor (EC 3.13.1.1) (Sulfite:UDP-glucose sulfotransferase) (Sulfolipid biosynthesis protein) (
GmaAffx.92410.1.S1_s_at	9.82E-10	8.71E-08	3.9	-3.3	7.2	misc.alcohol dehydrogenases	cinnamyl-alcohol dehydrogenase, putative (CAD) similar to Eucalyptus gunnii alcohol dehydrogenase of unknown physiological function (GI:1143445), apple tree, PIR:T16995; NOT a cinnamyl-alcohol dehydrogenase similar to cinnamyl-alcohol dehydrogenase, puta
GmaAffx.92410.1.S1_s_at	9.82E-10	8.71E-08	3.9	-3.3	7.2	RNA.regulation of transcription.unclassified	mRNA-binding protein, putative similar to catalytic/ coenzyme binding [Arabidopsis thaliana] (TAIR:AT1G09340.1); similar to mRNA-binding protein precursor [Nicotiana tabacum] (GB:AAP87140.1); contains InterPro domain NAD-dependent epimerase/dehydratase;
GmaAffx.92410.1.S1_s_at	9.82E-10	8.71E-08	3.9	-3.3	7.2	secondary metabolism.flavonoids.dihydroflavonols	oxidoreductase family protein similar to oxidoreductase family protein [Arabidopsis thaliana] (TAIR:AT1G68540.1); similar to dihydro-flavanoid reductase-like protein [Zea mays] (GB:AAK52955.1); similar to Os01g0127500 [Oryza sativa (japonica cultivar-gro
GmaAffx.92410.1.S1_s_at	9.82E-10	8.71E-08	3.9	-3.3	7.2	secondary metabolism.flavonoids.dihydroflavonols.dihydrokaempferol 4-reductase	BAN (BANYULS) Negative regulator of flavonoid biosynthesis, mutants accumulate flavonoid pigments in their seed coat, putative oxidoreductase. It is thought that a ternary complex composed of TT2, TT8 and TTG1 is necessary for correct expression of BAN in
GmaAffx.92410.1.S1_s_at	9.82E-10	8.71E-08	3.9	-3.3	7.2	secondary metabolism.flavonoids.flavonols	terpene cyclase/mutase-related similar to cinnamyl-alcohol dehydrogenase family / CAD family [Arabidopsis thaliana] (TAIR:AT1G09490.1); similar to Putative dihydroflavonal-4-reductase [Oryza sativa] (GB:AAK92621.1); contains InterPro domain NAD-dependent
GmaAffx.92410.1.S1_s_at	9.82E-10	8.71E-08	3.9	-3.3	7.2	secondary metabolism.phenylpropanoids	cinnamoyl-CoA reductase similar to cinnamoyl-CoA reductase family [Arabidopsis thaliana] (TAIR:AT2G33590.1); similar to Os06g0623600 [Oryza sativa (japonica cultivar-group)] (GB:NP_001058105.1); similar to Os06g0623300 [Oryza sativa (japonica cultivar-gr
GmaAffx.92410.1.S1_s_at	9.82E-10	8.71E-08	3.9	-3.3	7.2	secondary metabolism.phenylpropanoids.lignin biosynthesis.CCR1	CCR2 (CINNAMOYL COA REDUCTASE) Encodes an cinnamoyl CoA reductase isoform. Involved in lignin biosynthesis. similar to CCR1 (CINNAMOYL COA REDUCTASE 1) [Arabidopsis thaliana] (TAIR:AT1G15950.1); similar to cinnamoyl-CoA reductase [Populus trichocarpa] (G
GmaAffx.9241.1.S1_at	4.00E-09	2.05E-07	-5.7	0.1	-5.8	not assigned.unknown	similar to unknown [Hordeum vulgare] (GB:ABK56720.1)
GmaAffx.92406.1.S1_s_at	8.65E-10	8.15E-08	4.9	0.1	4.8	fermentation.ADH	ADH1 (ALCOHOL DEHYDROGENASE 1); alcohol dehydrogenase Catalyzes the reduction of acetaldehyde using NADH as reductant. Requires zinc for activity. Dimer. Anaerobic response polypeptide (ANP). Fermentation. The protein undergoes thiolation following treat
GmaAffx.92406.1.S1_s_at	8.65E-10	8.15E-08	4.9	0.1	4.8	misc.alcohol dehydrogenases	alcohol dehydrogenase, putative similar to ADH1 (ALCOHOL DEHYDROGENASE 1), alcohol dehydrogenase [Arabidopsis thaliana] (TAIR:AT1G77120.1); similar to Alcohol dehydrogenase superfamily, zinc-containing [Medicago truncatula] (GB:ABE81140.1); contains Inte
GmaAffx.92405.1.S1_s_at	0.00007259	0.000244	0.6	-0.6	1.2	cell. vesicle transport	coatomer protein complex, subunit beta 2 (beta prime), putative similar to coatomer protein complex, subunit beta 2 (beta prime), putative [Arabidopsis thaliana] (TAIR:AT1G52360.1); similar to coatomer protein complex, subunit beta 2 (beta prime), putati
GmaAffx.92405.1.S1_s_at	0.00007259	0.000244	0.6	-0.6	1.2	cell.cycle	WD-40 repeat family protein similar to WD-40 repeat family protein [Arabidopsis thaliana] (TAIR:AT5G27080.1); similar to WD-40 repeat family protein [Arabidopsis thaliana] (TAIR:AT5G26900.1); similar to CDC20.1, signal transducer [Arabidopsis thaliana] (
GmaAffx.92405.1.S1_s_at	0.00007259	0.000244	0.6	-0.6	1.2	cell.division	WD-40 repeat family protein / mitotic checkpoint protein, putative similar to WD-40 repeat family protein / mitotic checkpoint protein, putative [Arabidopsis thaliana] (TAIR:AT3G19590.1); similar to putative mitotic checkpoint protein [Oryza sativa (japo
GmaAffx.92405.1.S1_s_at	0.00007259	0.000244	0.6	-0.6	1.2	cell.organisation	WD-40 repeat family protein / katanin p80 subunit, putative similar to WD-40 repeat family protein / katanin p80 subunit, putative [Arabidopsis thaliana] (TAIR:AT1G61210.1); similar to H0801D08.1 [Oryza sativa (indica cultivar-group)] (GB:CAJ86243.1); si
GmaAffx.92405.1.S1_s_at	0.00007259	0.000244	0.6	-0.6	1.2	development.unspecified	transducin family protein / WD-40 repeat family protein similar to transducin family protein / WD-40 repeat family protein [Arabidopsis thaliana] (TAIR:AT2G01330.1); similar to Os01g0125800 [Oryza sativa (japonica cultivar-group)] (GB:NP_001041893.1); si
GmaAffx.92405.1.S1_s_at	0.00007259	0.000244	0.6	-0.6	1.2	DNA.synthesis/chromatin structure	transducin family protein / WD-40 repeat family protein similar to transducin family protein / WD-40 repeat family protein [Arabidopsis thaliana] (TAIR:AT3G18950.1); similar to WD-40 repeat family protein [Musa acuminata] (GB:ABF70017.1); contains InterP
GmaAffx.92405.1.S1_s_at	0.00007259	0.000244	0.6	-0.6	1.2	hormone metabolism.brassinosteroid.signal transduction.other	TRIP-1 (TGF-BETA RECEPTOR INTERACTING PROTEIN 1); nucleotide binding Encodes a homolog of mammalian TGF-beta receptor interacting protein. Co-immunoprecipitates with BRI1 and can be phosphorylated in vitro by BRI1 at specific sites (Thr-14, Thr-89, and e
GmaAffx.92405.1.S1_s_at	0.00007259	0.000244	0.6	-0.6	1.2	protein.degradation.ubiquitin.E3.SCF.FBOX	F-box family protein / WD-40 repeat family protein similar to transducin family protein / WD-40 repeat family protein [Arabidopsis thaliana] (TAIR:AT2G43770.1); similar to WD-repeat protein [Nostoc sp. PCC 7120] (GB:NP_490235.1); similar to Os04g0619700
GmaAffx.92405.1.S1_s_at	0.00007259	0.000244	0.6	-0.6	1.2	protein.postranslational modification	guanine nucleotide-binding family protein / activated protein kinase C receptor (RACK1) similar to guanine nucleotide-binding family protein / activated protein kinase C receptor, putative / RACK, putative [Arabidopsis thaliana] (TAIR:AT1G48630.1); simi
GmaAffx.92405.1.S1_s_at	0.00007259	0.000244	0.6	-0.6	1.2	protein.targeting.peroxisomes	PEX7 (peroxin 7) Encodes the peroxisomal targeting signal type 2 receptor that facilitates peroxisomal protein translocation. It recognizes proteins with the PTS2 consensus sequence (RLX5HL or a variant) within the first 30 or so amino acids. RNAi experim
GmaAffx.92405.1.S1_s_at	0.00007259	0.000244	0.6	-0.6	1.2	protein.targeting.secretory pathway.plasma membrane	protein transport protein SEC13 family protein / WD-40 repeat family protein similar to transducin family protein / WD-40 repeat family protein [Arabidopsis thaliana] (TAIR:AT2G30050.1); similar to protein transport SEC13-like protein [Solanum tuberosum]
GmaAffx.92405.1.S1_s_at	0.00007259	0.000244	0.6	-0.6	1.2	RNA.processing	transducin family protein / WD-40 repeat family protein similar to WD-40 repeat family protein [Arabidopsis thaliana] (TAIR:AT5G54520.1); similar to hypothetical protein LOC514003 [Bos taurus] (GB:NP_001069111.1); similar to Os03g0397500 [Oryza sativa (j
GmaAffx.92405.1.S1_s_at	0.00007259	0.000244	0.6	-0.6	1.2	RNA.processing.splicing	WD-40 repeat family protein similar to transducin family protein / WD-40 repeat family protein [Arabidopsis thaliana] (TAIR:AT1G10580.1); similar to Os02g0319800 [Oryza sativa (japonica cultivar-group)] (GB:NP_001046682.1); similar to PREDICTED: similar
GmaAffx.92405.1.S1_s_at	0.00007259	0.000244	0.6	-0.6	1.2	RNA.regulation of transcription.Nucleosome/chromatin assembly factor group	MSI3 (NUCLEOSOME/CHROMATIN ASSEMBLY FACTOR GROUP C 3) Encodes a WD-40 repeat protein similar to yeast MSI1. Identical to WD-40 repeat protein MSI3 (MSI3) [Arabidopsis Thaliana] (GB:O22469;GB:O49612); similar to MSI2 (NUCLEOSOME/CHROMATIN ASSEMBLY FACTOR G
GmaAffx.92405.1.S1_s_at	0.00007259	0.000244	0.6	-0.6	1.2	RNA.regulation of transcription.putative transcription regulator	TTG1 (TRANSPARENT TESTA GLABRA 1); nucleotide binding Required for the accumulation of purple anthocyanins in leaves and stems. Involved in trichome and root hair development. Controls epidermal cell fate specification. Affects dihydroflavonol 4-reductase
GmaAffx.92405.1.S1_s_at	0.00007259	0.000244	0.6	-0.6	1.2	RNA.regulation of transcription.unclassified	guanine nucleotide-binding family protein / activated protein kinase C receptor, putative / RACK, putative similar to guanine nucleotide-binding family protein / activated protein kinase C receptor (RACK1) [Arabidopsis thaliana] (TAIR:AT3G18130.1); simil
GmaAffx.92405.1.S1_s_at	0.00007259	0.000244	0.6	-0.6	1.2	signalling.G-proteins	transducin family protein / WD-40 repeat family protein similar to transducin family protein / WD-40 repeat family protein [Arabidopsis thaliana] (TAIR:AT1G24130.1); similar to WD40-like [Medicago truncatula] (GB:ABE82381.1); contains InterPro domain WD-
GmaAffx.92405.1.S1_s_at	0.00007259	0.000244	0.6	-0.6	1.2	signalling.in sugar and nutrient physiology	PRL1 (PLEIOTROPIC REGULATORY LOCUS 1); nucleotide binding Mutations confer hypersensitivity to glucose and sucrose and augments sensitivity to cytokinin, ethylene, ABA and auxin. Encodes a nuclear WD40 protein that is imported into the nucleus. Identical
GmaAffx.92405.1.S1_s_at	0.00007259	0.000244	0.6	-0.6	1.2	signalling.light	transducin family protein / WD-40 repeat family protein Encodes a transducin protein whose gene expression is induced by UV-B. This induction is reduced in hy5 mutant and may be a target of HY5 during UV-B response. similar to nucleotide binding [Arabidop
GmaAffx.92392.1.S1_s_at	0.00001708	0.00007769	1.4	0.3	1.1	mitochondrial electron transport / ATP synthesis.F1-ATPase	ATP synthase delta' chain, mitochondrial Identical to ATP synthase delta' chain, mitochondrial precursor (EC 3.6.3.14) [Arabidopsis Thaliana] (GB:Q96252); similar to ATP synthase delta' chain, mitochondrial precursor (GB:Q40089); contains InterPro domai
GmaAffx.92392.1.S1_s_at	0.00001708	0.00007769	1.4	0.3	1.1	transport.p- and v-ATPases	DET3 (DE-ETIOLATED 3) Encodes subunit C of the vacuolar H(+)-ATPase (V-ATPase). Bound and phosphorylated by AtWNK8. Identical to Vacuolar ATP synthase subunit C (EC 3.6.3.14) (V-ATPase C subunit) (Vacuolar proton pump C subunit) (VATC) [Arabidopsis Thali
GmaAffx.92391.1.S1_at	9.27E-07	0.000008392	0	-1.8	1.9	protein.targeting.secretory pathway.unspecified	SEC14 cytosolic factor family protein / phosphoglyceride transfer family protein similar to SEC14 cytosolic factor family protein / phosphoglyceride transfer family protein [Arabidopsis thaliana] (TAIR:AT4G08690.1); similar to Os02g0752000 [Oryza sativa
GmaAffx.92391.1.S1_at	9.27E-07	0.000008392	0	-1.8	1.9	transport.misc	SEC14 cytosolic factor family protein / phosphoglyceride transfer family protein similar to SEC14 cytosolic factor family protein / phosphoglyceride transfer family protein [Arabidopsis thaliana] (TAIR:AT4G08690.1); similar to Os02g0752000 [Oryza sativa
GmaAffx.92390.1.S1_s_at	8.96E-08	0.000001619	-3.3	0	-3.3	amino acid metabolism.degradation.aromatic aa.tyrosine	aminotransferase, putative similar to SUR1 (SUPERROOT 1), transaminase [Arabidopsis thaliana] (TAIR:AT2G20610.2); similar to Os02g0302400 [Oryza sativa (japonica cultivar-group)] (GB:NP_001046626.1); similar to putative nicotianamine aminotransferase A [
GmaAffx.92390.1.S1_s_at	8.96E-08	0.000001619	-3.3	0	-3.3	amino acid metabolism.synthesis.aromatic aa.phenylalanine and tyrosine	aminotransferase, putative similar to SUR1 (SUPERROOT 1), transaminase [Arabidopsis thaliana] (TAIR:AT2G20610.2); similar to Os02g0302400 [Oryza sativa (japonica cultivar-group)] (GB:NP_001046626.1); similar to putative nicotianamine aminotransferase A [
GmaAffx.92390.1.S1_s_at	8.96E-08	0.000001619	-3.3	0	-3.3	amino acid metabolism.synthesis.aromatic aa.tyrosine	aminotransferase-related similar to aminotransferase, putative [Arabidopsis thaliana] (TAIR:AT5G53970.1); similar to Os02g0302700 [Oryza sativa (japonica cultivar-group)] (GB:NP_001046628.1); similar to Os02g0302400 [Oryza sativa (japonica cultivar-group
GmaAffx.92390.1.S1_s_at	8.96E-08	0.000001619	-3.3	0	-3.3	amino acid metabolism.synthesis.aspartate family.lysine.LL-diaminopimelic acid aminotransferase	AGD2 (ABERRANT GROWTH AND DEATH 2); transaminase Involved in disease resistance against Pseudomonas syringae. mutants have elevated SA levels, a low level of spontaneous cell death, callose deposition, and enlarged cells in leaves. genetically maps on chr
GmaAffx.92390.1.S1_s_at	8.96E-08	0.000001619	-3.3	0	-3.3	amino acid metabolism.synthesis.central amino acid metabolism.alanine.alanine aminotransferase	AOAT2 (ALANINE-2-OXOGLUTARATE AMINOTRANSFERASE 2); alanine transaminase Similar to glutamate-glyoxylate transaminase enzyme encoded by AOAT1 similar to GGT1 (ALANINE-2-OXOGLUTARATE AMINOTRANSFERASE 1) [Arabidopsis thaliana] (TAIR:AT1G23310.1); similar to
GmaAffx.92390.1.S1_s_at	8.96E-08	0.000001619	-3.3	0	-3.3	amino acid metabolism.synthesis.central amino acid metabolism.aspartate.aspartate aminotransferase	AAT/ATAAT/MEE17 (maternal effect embryo arrest 17); aspartate transaminase similar to aminotransferase class I and II family protein [Arabidopsis thaliana] (TAIR:AT1G77670.1); similar to aspartate aminotransferase [Pinus pinaster] (GB:CAF31327.1); simila
GmaAffx.92390.1.S1_s_at	8.96E-08	0.000001619	-3.3	0	-3.3	hormone metabolism.ethylene.synthesis-degradation.1-aminocyclopropane-1-carboxylate synthase	ETO3 (ETHYLENE OVERPRODUCING 3); 1-aminocyclopropane-1-carboxylate synthase encodes a a member of the 1-aminocyclopropane-1-carboxylate (ACC) synthase (S-adenosyl-L-methionine methylthioadenosine-lyase, EC 4.4.1.14) gene family. Mutants produce elevated
GmaAffx.92390.1.S1_s_at	8.96E-08	0.000001619	-3.3	0	-3.3	metal handling.binding, chelation and storage	SUR1 (SUPERROOT 1); transaminase Confers auxin overproduction. Mutants have an overproliferation of lateral roots. similar to transaminase [Arabidopsis thaliana] (TAIR:AT4G28420.2); similar to putative nicotianamine aminotransferase A [Oryza sativa (japon
GmaAffx.92390.1.S1_s_at	8.96E-08	0.000001619	-3.3	0	-3.3	PS.aminotransferases peroxisomal	AOAT2 (ALANINE-2-OXOGLUTARATE AMINOTRANSFERASE 2); alanine transaminase Similar to glutamate-glyoxylate transaminase enzyme encoded by AOAT1 similar to GGT1 (ALANINE-2-OXOGLUTARATE AMINOTRANSFERASE 1) [Arabidopsis thaliana] (TAIR:AT1G23310.1); similar to
GmaAffx.92390.1.S1_s_at	8.96E-08	0.000001619	-3.3	0	-3.3	secondary metabolism.isoprenoids.tocopherol biosynthesis	aminotransferase, putative similar to SUR1 (SUPERROOT 1), transaminase [Arabidopsis thaliana] (TAIR:AT2G20610.2); similar to Os02g0302400 [Oryza sativa (japonica cultivar-group)] (GB:NP_001046626.1); similar to putative nicotianamine aminotransferase A [
GmaAffx.92390.1.S1_s_at	8.96E-08	0.000001619	-3.3	0	-3.3	secondary metabolism.N misc.alkaloid-like	CORI3 (CORONATINE INDUCED 1, JASMONIC ACID RESPONSIVE 2); transaminase Encodes cystine lyase which is expected to be involved in amino acid metabolism, providing the plant with cysteine and the generation of precursors of ethylene biosynthesis. mRNA leve
GmaAffx.92390.1.S1_s_at	8.96E-08	0.000001619	-3.3	0	-3.3	secondary metabolism.phenylpropanoids	aminotransferase class I and II family protein similar to AAT/ATAAT/MEE17 (maternal effect embryo arrest 17), aspartate transaminase [Arabidopsis thaliana] (TAIR:AT2G22250.3); similar to Os09g0453800 [Oryza sativa (japonica cultivar-group)] (GB:NP_001063
GmaAffx.92388.1.S1_s_at	0.00005861	0.0002061	0.4	-1	1.4	hormone metabolism.abscisic acid.synthesis-degradation.degradation. 8-hydroxylase	CYP707A1 (cytochrome P450, family 707, subfamily A, polypeptide 1); oxygen binding Encodes a protein with ABA 8'-hydroxylase activity, involved in ABA catabolism. Member of the CYP707A gene family. CYP707A1 appears to play an important role in determining
GmaAffx.92388.1.S1_s_at	0.00005861	0.0002061	0.4	-1	1.4	hormone metabolism.brassinosteroid.synthesis-degradation.BRs.metabolic regulation	CYP72C1 (cytochrome P450, family 72, subfamily C, polypeptide 1); oxygen binding Encodes a protein with similarity to other cytochrome P450's and is a homolog of BAS1. Over expression causes a dwarf phenotype resembling brassinolide resistant mutants. Dou
GmaAffx.92388.1.S1_s_at	0.00005861	0.0002061	0.4	-1	1.4	hormone metabolism.brassinosteroid.synthesis-degradation.sterols.CYP51	putative obtusifoliol 14-alpha demethylase. Expressed pseudogene. pseudogene, obtusifoliol 14-alpha demethylase, putative, similar to obtusifoliol 14-alpha demethylase GI:14624983 from (Arabidopsis thaliana); blastp match of 72% identity and 1.9e-177 P-va
GmaAffx.92388.1.S1_s_at	0.00005861	0.0002061	0.4	-1	1.4	hormone metabolism.gibberelin.synthesis-degradation.ent-kaurene oxidase	GA3 (GA REQUIRING 3); oxygen binding Encodes a member of the CYP701A cytochrome p450 family that is involved in later steps of the gibberellin biosynthetic pathway. Identical to Ent-kaurene oxidase (EC 1.14.13.78) (AtKO1) (Cytochrome P450 701A3) (KO1) [Ar
GmaAffx.92388.1.S1_s_at	0.00005861	0.0002061	0.4	-1	1.4	hormone metabolism.gibberelin.synthesis-degradation.ent-kaurenoic acid hydroxylase/oxygenase	CYP88A3 (ENT-KAURENOIC ACID HYDROXYLASE 1); oxygen binding Encodes an ent-kaurenoic acid hydroxylase, a member of the CYP88A cytochrome p450 family. Identical to Ent-kaurenoic acid oxidase 1 (EC 1.14.13.79) (AtKAO1) (Cytochrome P450 88A3) (KAO1) [Arabido
GmaAffx.92388.1.S1_s_at	0.00005861	0.0002061	0.4	-1	1.4	misc.cytochrome P450	CYP82C3 (cytochrome P450, family 82, subfamily C, polypeptide 3); oxygen binding member of CYP82C similar to CYP82C4 (cytochrome P450, family 82, subfamily C, polypeptide 4), oxygen binding [Arabidopsis thaliana] (TAIR:AT4G31940.1); similar to CYP82C2 (c
GmaAffx.92388.1.S1_s_at	0.00005861	0.0002061	0.4	-1	1.4	RNA.regulation of transcription.Nucleosome/chromatin assembly factor group	ATHMG (HIGH MOBILITY GROUP, STRUCTURE-SPECIFIC RECOGNITION PROTEIN 1); transcription factor encodes a component of the FAcilitates Chromatin Transcription (FACT) complex, SSRP1 Identical to FACT complex subunit SSRP1 (Facilitates chromatin transcription c
GmaAffx.92388.1.S1_s_at	0.00005861	0.0002061	0.4	-1	1.4	secondary metabolism.flavonoids.dihydroflavonols	CYP706A4 (cytochrome P450, family 706, subfamily A, polypeptide 4); oxygen binding member of CYP706A similar to CYP706A6 (cytochrome P450, family 706, subfamily A, polypeptide 6), oxygen binding [Arabidopsis thaliana] (TAIR:AT4G12320.1); similar to CYP706
GmaAffx.92388.1.S1_s_at	0.00005861	0.0002061	0.4	-1	1.4	secondary metabolism.flavonoids.dihydroflavonols.flavonoid 3'-monooxygenase	TT7 (TRANSPARENT TESTA 7); flavonoid 3'-monooxygenase/ oxygen binding Required for flavonoid 3' hydroxylase activity. Identical to Flavonoid 3'-monooxygenase (EC 1.14.13.21) (Flavonoid 3'-hydroxylase) (AtF3'H) (Cytochrome P450 75B1) (TRANSPARENT TESTA 7 p
GmaAffx.92388.1.S1_s_at	0.00005861	0.0002061	0.4	-1	1.4	secondary metabolism.phenylpropanoids.lignin biosynthesis.C3H	CYP98A8 (cytochrome P450, family 98, subfamily A, polypeptide 8); oxygen binding member of CYP98A similar to CYP98A9 (cytochrome P450, family 98, subfamily A, polypeptide 9), oxygen binding [Arabidopsis thaliana] (TAIR:AT1G74550.1); similar to cytochrome
GmaAffx.92388.1.S1_s_at	0.00005861	0.0002061	0.4	-1	1.4	secondary metabolism.phenylpropanoids.lignin biosynthesis.C4H	ATC4H (CINNAMATE-4-HYDROXYLASE) Encodes a cinnamate-4-hydroxylase. Identical to Trans-cinnamate 4-monooxygenase (EC 1.14.13.11) (Cinnamic acid 4- hydroxylase) (CA4H) (C4H) (P450C4H) (Cytochrome P450 73) (CYP73A5) [Arabidopsis Thaliana] (GB:P92994;GB:O0499
GmaAffx.92388.1.S1_s_at	0.00005861	0.0002061	0.4	-1	1.4	secondary metabolism.phenylpropanoids.lignin biosynthesis.F5H	FAH1 (FERULATE-5-HYDROXYLASE 1); ferulate 5-hydroxylase encodes ferulate 5-hydroxylase (F5H). Involved in lignin biosynthesis. Identical to Cytochrome P450 84A1 (EC 1.14.-.-) (Ferulate-5-hydroxylase) (F5H) (CYP84A1) [Arabidopsis Thaliana] (GB:Q42600); sim
GmaAffx.92388.1.S1_s_at	0.00005861	0.0002061	0.4	-1	1.4	secondary metabolism.sulfur-containing.glucosinolates	CYP79A2 (CYTOCHROME P450 79A2); oxygen binding Encodes cytochrome P450 CYP79A2. Identical to Cytochrome P450 79A2 (EC 1.-.-.-) (CYP79A2) [Arabidopsis Thaliana] (GB:Q9FLC8;GB:Q9M4Y7); similar to CYP79A3P (cytochrome P450, family 79, subfamily A, polypeptid
GmaAffx.92388.1.S1_s_at	0.00005861	0.0002061	0.4	-1	1.4	transporter.sugars	ANTR2 (anion transporter 2); organic anion transporter similar to inorganic phosphate transporter, putative [Arabidopsis thaliana] (TAIR:AT2G29650.1); similar to Na+/Pi transporter [Thellun (GB:ABK51380.1); similar to Major facilitator superfamily MFS_1
GmaAffx.92383.1.S1_at	0.00007896	0.0002614	3.9	1.2	2.6	not assigned.unknown	not assigned.unknown
GmaAffx.92370.1.S1_at	2.96E-07	0.000003684	3.2	2.3	0.9	not assigned.unknown	not assigned.unknown
GmaAffx.92364.1.S1_at	0.00001244	0.00006064	1.1	-1	2.1	not assigned.unknown	not assigned.unknown
GmaAffx.92360.1.S1_at	3.34E-07	0.000003999	0.4	-3.4	3.8	not assigned.unknown	not assigned.unknown
GmaAffx.92341.1.S1_s_at	0.000004862	0.00002924	1.4	0.9	0.5	not assigned.unknown	not assigned.unknown
GmaAffx.92335.1.A1_s_at	0.00003037	0.0001226	1.6	1.4	0.2	not assigned.unknown	not assigned.unknown
GmaAffx.92329.1.S1_at	0.000001914	0.00001442	-1.1	-3.7	2.6	RNA.regulation of transcription.bZIP transcription factor family	haloacid dehalogenase-like hydrolase family protein Identical to Putative phospholipid-transporting ATPase 9 (EC 3.6.3.1) (Aminophospholipid flippase 9) (ALA9) [Arabidopsis Thaliana] (GB:Q9SX33); similar to haloacid dehalogenase-like hydrolase family pro
GmaAffx.92329.1.S1_at	0.000001914	0.00001442	-1.1	-3.7	2.6	signalling.calcium	ACA2 (CALCIUM ATPASE 2); calmodulin binding Encodes a calmodulin-regulated Ca(2+)-pump located in the endoplasmic reticulum. Belongs to plant 2B ATPase's with an N-terminal autoinhibitor. Identical to Calcium-transporting ATPase 2, plasma membrane-type (
GmaAffx.92329.1.S1_at	0.000001914	0.00001442	-1.1	-3.7	2.6	transport.calcium	calcium-transporting ATPase 4, endoplasmic reticulum-type (ECA4) Identical to Calcium-transporting ATPase 4, endoplasmic reticulum-type (EC 3.6.3.8) (ECA4) [Arabidopsis Thaliana] (GB:Q9XES1;GB:Q9LQP2); similar to ECA2 (calcium-transporting ATPase 2, endo
GmaAffx.92329.1.S1_at	0.000001914	0.00001442	-1.1	-3.7	2.6	transport.p- and v-ATPases	AHA4 (Arabidopsis H(+)-ATPase 4); ATPase mutant has Slight reduction in root and shoot growth; Exaggerated defects in salt stress; Plasma Membrane H+ ATPase Identical to ATPase 4, plasma membrane-type (EC 3.6.3.6) (Proton pump 4) (AHA4) [Arabidopsis Thali
GmaAffx.92329.1.S1_at	0.000001914	0.00001442	-1.1	-3.7	2.6	transport.p- and v-ATPases.H+-exporting ATPase	AHA9 (Arabidopsis H(+)-ATPase 9); hydrogen-exporting ATPase, phosphorylative mechanism Identical to ATPase 9, plasma membrane-type (EC 3.6.3.6) (Proton pump 9) (AHA9) [Arabidopsis Thaliana] (GB:Q42556;GB:Q9M8N3;GB:Q9SAJ1); similar to AHA6 (ARABIDOPSIS H(
GmaAffx.92329.1.S1_at	0.000001914	0.00001442	-1.1	-3.7	2.6	transport.unspecified cations	(MALE GAMETOGENESIS IMPAIRED ANTHERS); cation-transporting ATPase A novel member of the eukaryotic type V subfamily (P5) of P-type ATPase cation pumps; MIA is most similar to the human P5 ATPase ATY2(44% identity) and to Spf1p from S. cerevisiae (41% iden
GmaAffx.92313.1.S1_s_at	3.84E-08	9.15E-07	5.4	2.3	3.1	not assigned.unknown	not assigned.unknown
GmaAffx.92305.1.S1_s_at	0.000000015	4.79E-07	0	-4.3	4.4	cell wall.pectin*esterases.misc	SKS3 (SKU5 Similar 3); copper ion binding similar to SKS1 (SKU5 SIMILAR 1), copper ion binding [Arabidopsis thaliana] (TAIR:AT4G25240.1); similar to SKU5 (skewed 5), copper ion binding [Arabidopsis thaliana] (TAIR:AT4G12420.1); similar to SKS2 (SKU5 SIMI
GmaAffx.92305.1.S1_s_at	0.000000015	4.79E-07	0	-4.3	4.4	misc.oxidases - copper, flavone etc.	SKS7 (SKU5 Similar 7); copper ion binding / oxidoreductase similar to SKS6 (SKU5 Similar 6), pectinesterase [Arabidopsis thaliana] (TAIR:AT1G41830.1); similar to SKS8 (SKU5 Similar 8), copper ion binding / oxidoreductase [Arabidopsis thaliana] (TAIR:AT1G
GmaAffx.92305.1.S1_s_at	0.000000015	4.79E-07	0	-4.3	4.4	redox.ascorbate and glutathione.ascorbate	L-ascorbate oxidase, putative similar to L-ascorbate oxidase, putative [Arabidopsis thaliana] (TAIR:AT5G21100.1); similar to putative syringolide-induced protein B13-1-1 [Oryza sativa (japonica cultivar-group)] (GB:BAD33459.1); similar to ascorbate oxida
GmaAffx.92305.1.S1_s_at	0.000000015	4.79E-07	0	-4.3	4.4	secondary metabolism.phenylpropanoids	laccase family protein / diphenol oxidase family protein putative laccase, a member of laccase family of genes (17 members in Arabidopsis). similar to LAC7 (laccase 7), copper ion binding / oxidoreductase [Arabidopsis thaliana] (TAIR:AT3G09220.1); simil
GmaAffx.92305.1.S1_s_at	0.000000015	4.79E-07	0	-4.3	4.4	secondary metabolism.simple phenols	LAC1 (Laccase 1); copper ion binding / oxidoreductase putative laccase, a member of laccase family of genes (with 17 members in Arabidopsis). similar to LAC17 (laccase 17), copper ion binding / oxidoreductase [Arabidopsis thaliana] (TAIR:AT5G60020.1); sim
GmaAffx.92305.1.S1_at	1.12E-07	0.000001896	0.2	-3.9	4.1	cell wall.pectin*esterases.misc	SKS3 (SKU5 Similar 3); copper ion binding similar to SKS1 (SKU5 SIMILAR 1), copper ion binding [Arabidopsis thaliana] (TAIR:AT4G25240.1); similar to SKU5 (skewed 5), copper ion binding [Arabidopsis thaliana] (TAIR:AT4G12420.1); similar to SKS2 (SKU5 SIMI
GmaAffx.92305.1.S1_at	1.12E-07	0.000001896	0.2	-3.9	4.1	misc.oxidases - copper, flavone etc.	SKS7 (SKU5 Similar 7); copper ion binding / oxidoreductase similar to SKS6 (SKU5 Similar 6), pectinesterase [Arabidopsis thaliana] (TAIR:AT1G41830.1); similar to SKS8 (SKU5 Similar 8), copper ion binding / oxidoreductase [Arabidopsis thaliana] (TAIR:AT1G
GmaAffx.92305.1.S1_at	1.12E-07	0.000001896	0.2	-3.9	4.1	redox.ascorbate and glutathione.ascorbate	L-ascorbate oxidase, putative similar to L-ascorbate oxidase, putative [Arabidopsis thaliana] (TAIR:AT5G21100.1); similar to putative syringolide-induced protein B13-1-1 [Oryza sativa (japonica cultivar-group)] (GB:BAD33459.1); similar to ascorbate oxida
GmaAffx.92305.1.S1_at	1.12E-07	0.000001896	0.2	-3.9	4.1	secondary metabolism.phenylpropanoids	laccase family protein / diphenol oxidase family protein putative laccase, a member of laccase family of genes (17 members in Arabidopsis). similar to LAC7 (laccase 7), copper ion binding / oxidoreductase [Arabidopsis thaliana] (TAIR:AT3G09220.1); simil
GmaAffx.92305.1.S1_at	1.12E-07	0.000001896	0.2	-3.9	4.1	secondary metabolism.simple phenols	LAC1 (Laccase 1); copper ion binding / oxidoreductase putative laccase, a member of laccase family of genes (with 17 members in Arabidopsis). similar to LAC17 (laccase 17), copper ion binding / oxidoreductase [Arabidopsis thaliana] (TAIR:AT5G60020.1); sim
GmaAffx.92290.1.S1_at	0.00008489	0.0002771	-3.5	-3	-0.5	development.unspecified	dormancy/auxin associated family protein similar to dormancy/auxin associated protein-related [Arabidopsis thaliana] (TAIR:AT1G54070.1); similar to Dormancyauxin associated [Medicago truncatula] (GB:ABE80617.1); contains InterPro domain Dormancyauxin ass
GmaAffx.92278.1.S1_s_at	0.00005197	0.0001873	0.5	-1.6	2	amino acid metabolism.degradation.aspartate family.threonine	lactoylglutathione lyase family protein / glyoxalase I family protein similar to lactoylglutathione lyase family protein / glyoxalase I family protein [Arabidopsis thaliana] (TAIR:AT5G41650.1); similar to conserved hypothetical protein [Medicago truncatu
GmaAffx.92278.1.S1_s_at	0.00005197	0.0001873	0.5	-1.6	2	Biodegradation of Xenobiotics.lactoylglutathione lyase	lactoylglutathione lyase family protein / glyoxalase I family protein similar to lactoylglutathione lyase family protein / glyoxalase I family protein [Arabidopsis thaliana] (TAIR:AT5G41650.1); similar to conserved hypothetical protein [Medicago truncatu
GmaAffx.92278.1.S1_s_at	0.00005197	0.0001873	0.5	-1.6	2	OPP.oxidative PP.6-phosphogluconate dehydrogenase	6-phosphogluconate dehydrogenase family protein similar to 6-phosphogluconate dehydrogenase family protein [Arabidopsis thaliana] (TAIR:AT1G64190.1); similar to 6-phosphogluconate dehydrogenase family protein [Arabidopsis thaliana] (TAIR:AT5G41670.2); s
GmaAffx.92275.1.A1_s_at	0.00002553	0.0001068	-0.8	-1.4	0.6	lipid metabolism.lipid degradation.lipases	esterase/lipase/thioesterase family protein similar to hydrolase, alpha/beta fold family protein [Arabidopsis thaliana] (TAIR:AT1G11090.1); similar to lysophospholipase [Hyacinthus orientalis] (GB:AAS20988.1); similar to Os02g0207900 [Oryza sativa (japon
GmaAffx.92274.1.S1_at	0.00000141	0.00001141	0.7	-2.7	3.3	DNA.unspecified	oxidoreductase, 2OG-Fe(II) oxygenase family protein Identical to Alkylated DNA repair protein alkB homolog [Arabidopsis Thaliana] (GB:Q9SA98); similar to oxidoreductase, 2OG-Fe(II) oxygenase family protein [Arabidopsis thaliana] (TAIR:AT3G14160.1); simil
GmaAffx.92274.1.S1_at	0.00000141	0.00001141	0.7	-2.7	3.3	hormone metabolism.brassinosteroid.synthesis-degradation.sterols.DWF1	DWF1 (DIMINUTO 1); catalytic Involved in the conversion of the early brassinosteroid precursor 24-methylenecholesterol to campesterol. Brassinosteroids affect cellular elongation. Mutants have dwarf phenotype. DWF1 is a Ca2+-dependent calmodulin-binding
GmaAffx.92274.1.S1_at	0.00000141	0.00001141	0.7	-2.7	3.3	misc.nitrilases, *nitrile lyases, berberine bridge enzymes, reticuline oxidases, troponine reductases	FAD-binding domain-containing protein similar to FAD-binding domain-containing protein [Arabidopsis thaliana] (TAIR:AT4G20830.2); similar to carbohydrate oxidase [Lactuca sativa] (GB:AAL77102.1); contains InterPro domain FAD linked oxidase, N-terminal;
GmaAffx.92274.1.S1_at	0.00000141	0.00001141	0.7	-2.7	3.3	secondary metabolism.N misc.alkaloid-like	FAD-binding domain-containing protein similar to FAD-binding domain-containing protein [Arabidopsis thaliana] (TAIR:AT4G20830.2); similar to carbohydrate oxidase [Lactuca sativa] (GB:AAL77102.1); contains InterPro domain FAD linked oxidase, N-terminal;
GmaAffx.92260.1.S1_s_at	0.00001254	0.00006098	0.4	-1	1.4	protein.aa activation.lysine-tRNA ligase	lysyl-tRNA synthetase, putative / lysine--tRNA ligase, putative Identical to Lysyl-tRNA synthetase (EC 6.1.1.6) (Lysine--tRNA ligase) (LysRS) [Arabidopsis Thaliana] (GB:Q9ZPI1); similar to OVA5 (OVULE ABORTION 5), ATP binding / aminoacyl-tRNA ligase [Ar
GmaAffx.92256.1.S1_at	0.000001679	0.00001305	4.8	3.8	1	not assigned.unknown	not assigned.unknown
GmaAffx.92247.1.S1_s_at	0.00004339	0.0001621	-1.2	-3.8	2.5	RNA.regulation of transcription.C3H zinc finger family	ATCTH (Arabidopsis thaliana Cys3His zinc finger protein); transcription factor putative Cys3His zinc finger protein (ATCTH) mRNA, complete similar to zinc finger (CCCH-type) family protein [Arabidopsis thaliana] (TAIR:AT2G19810.1); similar to Zinc finger
GmaAffx.92244.1.S1_at	0.00004919	0.0001793	-3.7	-1.7	-2	transport.ABC transporters and multidrug resistance systems	ATPDR4/PDR4 (PLEIOTROPIC DRUG RESISTANCE 4); ATPase, coupled to transmembrane movement of substances Identical to Probable pleiotropic drug resistance protein 4 (PDR4) [Arabidopsis Thaliana] (GB:O81016); similar to ATPDR12/PDR12 (PLEIOTROPIC DRUG RESIST
GmaAffx.92241.1.S1_s_at	1.51E-09	1.12E-07	-4.8	-0.4	-4.4	amino acid metabolism.degradation.serine-glycine-cysteine group.glycine	aminomethyltransferase, putative Identical to Aminomethyltransferase, mitochondrial precursor (EC 2.1.2.10) (Glycine cleavage system T protein) (GCVT) (GDCST) [Arabidopsis Thaliana] (GB:O65396;GB:Q42123); similar to unknown protein [Arabidopsis thaliana
GmaAffx.92230.1.S1_at	0.00004325	0.0001617	0	-1.9	1.9	stress.abiotic	ATOSM34 (OSMOTIN 34) osmotin-like protein Identical to Osmotin-like protein OSM34 precursor (OSM34) [Arabidopsis Thaliana] (GB:P50700;GB:Q9T0D2); similar to unknown protein [Arabidopsis thaliana] (TAIR:AT1G75050.1); similar to osmotin-like protein I [Gos
GmaAffx.92230.1.A1_s_at	3.18E-07	0.000003869	-1.2	-5.6	4.3	stress.abiotic	ATOSM34 (OSMOTIN 34) osmotin-like protein Identical to Osmotin-like protein OSM34 precursor (OSM34) [Arabidopsis Thaliana] (GB:P50700;GB:Q9T0D2); similar to unknown protein [Arabidopsis thaliana] (TAIR:AT1G75050.1); similar to osmotin-like protein I [Gos
GmaAffx.92230.1.A1_at	6.70E-07	0.000006597	-0.5	-4	3.5	stress.abiotic	ATOSM34 (OSMOTIN 34) osmotin-like protein Identical to Osmotin-like protein OSM34 precursor (OSM34) [Arabidopsis Thaliana] (GB:P50700;GB:Q9T0D2); similar to unknown protein [Arabidopsis thaliana] (TAIR:AT1G75050.1); similar to osmotin-like protein I [Gos
GmaAffx.92229.1.S1_s_at	0.00001658	0.00007592	1.2	-0.8	2	signalling.14-3-3 proteins	GRF12 (GENERAL REGULATORY FACTOR 12); protein phosphorylated amino acid binding 14-3-3 protein GF14iota (grf12) Identical to 14-3-3-like protein GF14 iota (General regulatory factor 12) (GRF12) [Arabidopsis Thaliana] (GB:Q9C5W6;GB:Q9FZD3); similar to GRF
GmaAffx.92229.1.S1_at	0.00000112	0.000009673	1.6	-0.3	1.9	signalling.14-3-3 proteins	GRF12 (GENERAL REGULATORY FACTOR 12); protein phosphorylated amino acid binding 14-3-3 protein GF14iota (grf12) Identical to 14-3-3-like protein GF14 iota (General regulatory factor 12) (GRF12) [Arabidopsis Thaliana] (GB:Q9C5W6;GB:Q9FZD3); similar to GRF
GmaAffx.92225.1.S1_x_at	0.00003587	0.0001397	-0.9	-1.7	0.9	not assigned.unknown	not assigned.unknown
GmaAffx.92209.1.S1_at	0.000002091	0.00001539	-1.2	-0.4	-0.8	amino acid metabolism.degradation.glutamate family.arginine	arginase Identical to Arginase (EC 3.5.3.1) [Arabidopsis Thaliana] (GB:P46637); similar to arginase, putative [Arabidopsis thaliana] (TAIR:AT4G08870.1); similar to ar (GB:AAK15006.1); contains InterPro domain Arginase/agmatinase/formiminoglutamase; (Int
GmaAffx.92200.1.S1_at	6.82E-07	0.000006678	4.1	1.4	2.7	not assigned.unknown	not assigned.unknown
GmaAffx.92196.1.S1_s_at	7.09E-08	0.000001387	-2.8	-0.1	-2.7	cell.cycle.peptidylprolyl isomerase	peptidyl-prolyl cis-trans isomerase cyclophilin-type family protein Identical to Peptidyl-prolyl cis-trans isomerase CYP20-2, chloroplast precursor (EC 5.2.1.8) (PPIase CYP20-2) (Rotamase CYP20-2) (Cyclophilin of 20 kDa 2) (Thylakoid lumen PPIase of 20
GmaAffx.92192.1.S1_s_at	0.000001193	0.0000101	2.6	-1.4	3.9	not assigned.no ontology	NHL1 (NDR1/HIN1-like 1) encodes a protein whose sequence is similar to tobacco hairpin-induced gene (HIN1) and Arabidopsis non-race specific disease resistance gene (NDR1). Expression of this gene is induced by cucumber mosaic virus. Localization of the g
GmaAffx.92184.1.S1_s_at	0.000002829	0.0000194	-0.7	-2.2	1.5	not assigned.unknown	similar to unknown protein [Arabidopsis thaliana] (TAIR:AT2G16900.1); similar to pEARLI 4 gene product (GB:AAC37472.1); contains InterPro domain Arabidopsis phospholipase-like; (InterPro:IPR007942)
GmaAffx.92177.1.S1_at	0.000008554	0.0000452	-2.8	-0.2	-2.6	DNA.synthesis/chromatin structure	endonuclease/exonuclease/phosphatase family protein / calcium-binding EF hand family protein Identical to Putative uncharacterized calcium-binding protein At1g02270 [Arabidopsis Thaliana] (GB:O81916); similar to calcium ion binding [Arabidopsis thaliana]
GmaAffx.92177.1.S1_at	0.000008554	0.0000452	-2.8	-0.2	-2.6	signalling.calcium	endonuclease/exonuclease/phosphatase family protein / calcium-binding EF hand family protein Identical to Putative uncharacterized calcium-binding protein At1g02270 [Arabidopsis Thaliana] (GB:O81916); similar to calcium ion binding [Arabidopsis thaliana]
GmaAffx.92166.1.S1_s_at	0.00000176	0.00001351	-3.5	-1.1	-2.5	not assigned.no ontology	"extracellular dermal glycoprotein, putative / EDGP, putative similar to extracellular dermal glycoprotein, putative / EDGP, putative [Arabidopsis thaliana] (TAIR:AT1G03230.1); similar to putative xyloglucanase inhibitor [Solanum tuberosum] (GB:AAP84703.
GmaAffx.92157.1.S1_s_at	7.43E-07	0.000007112	3.6	-0.8	4.4	amino acid metabolism.degradation.branched-chain group.valine	ALDH6B2 (Aldehyde dehydrogenase 6B2); 3-chloroallyl aldehyde dehydrogenase Arabidopsis thaliana methylmalonate-semialdehyde dehydrogenase Identical to Methylmalonate-semialdehyde dehydrogenase [acylating], mitochondrial precursor (EC 1.2.1.27) (MMSDH) (MM
GmaAffx.92157.1.S1_s_at	7.43E-07	0.000007112	3.6	-0.8	4.4	amino acid metabolism.synthesis.central amino acid metabolism.GABA.SSADH	ALDH5F1 (SUCCINIC SEMIALDEHYDE DEHYDROGENASE); 3-chloroallyl aldehyde dehydrogenase/ succinate-semialdehyde dehydrogenase Encodes a mitochondrial succinic semialdehyde dehydrogenase (SSADH). Nomenclature according to Kirch, et al (2004). Identical to Suc
GmaAffx.92157.1.S1_s_at	7.43E-07	0.000007112	3.6	-0.8	4.4	fermentation.aldehyde dehydrogenase	ALDH2B7 (Aldehyde dehydrogenase 2B7); 3-chloroallyl aldehyde dehydrogenase/ aldehyde dehydrogenase (NAD) Encodes a mitochondrial aldehyde dehydrogenase; nuclear gene for mitochondrial product. Identical to Aldehyde dehydrogenase 2B7, mitochondrial precur
GmaAffx.92157.1.S1_s_at	7.43E-07	0.000007112	3.6	-0.8	4.4	PS.calvin cyle.GAP	ALDH11A3 (Aldehyde dehydrogenase 11A3); 3-chloroallyl aldehyde dehydrogenase/ glyceraldehyde-3-phosphate dehydrogenase (NADP+) Encodes a protein with non-phosphorylating NADP-dependent glyceraldehyde-3-phosphate dehydrogenase activity. The activity of the
GmaAffx.92157.1.S1_s_at	7.43E-07	0.000007112	3.6	-0.8	4.4	secondary metabolism.N misc.betaine.betaine-aldehyde dehydrogenase	ALDH22a1 (ALDEHYDE DEHYDROGENASE 22A1); 3-chloroallyl aldehyde dehydrogenase Aldehyde dehydrogenase Identical to Aldehyde dehydrogenase 22A1 precursor (EC 1.2.1.3) (Novel aldehyde dehydrogenase family 22 member A1) (ALDH22A1) [Arabidopsis Thaliana] (GB:Q0
GmaAffx.92157.1.S1_s_at	7.43E-07	0.000007112	3.6	-0.8	4.4	TCA / org. transformation.other organic acid transformaitons.misc	ALDH5F1 (SUCCINIC SEMIALDEHYDE DEHYDROGENASE); 3-chloroallyl aldehyde dehydrogenase/ succinate-semialdehyde dehydrogenase Encodes a mitochondrial succinic semialdehyde dehydrogenase (SSADH). Nomenclature according to Kirch, et al (2004). Identical to Suc
GmaAffx.92157.1.S1_at	2.16E-08	6.13E-07	4.1	-0.8	4.9	amino acid metabolism.degradation.branched-chain group.valine	ALDH6B2 (Aldehyde dehydrogenase 6B2); 3-chloroallyl aldehyde dehydrogenase Arabidopsis thaliana methylmalonate-semialdehyde dehydrogenase Identical to Methylmalonate-semialdehyde dehydrogenase [acylating], mitochondrial precursor (EC 1.2.1.27) (MMSDH) (MM
GmaAffx.92157.1.S1_at	2.16E-08	6.13E-07	4.1	-0.8	4.9	amino acid metabolism.synthesis.central amino acid metabolism.GABA.SSADH	ALDH5F1 (SUCCINIC SEMIALDEHYDE DEHYDROGENASE); 3-chloroallyl aldehyde dehydrogenase/ succinate-semialdehyde dehydrogenase Encodes a mitochondrial succinic semialdehyde dehydrogenase (SSADH). Nomenclature according to Kirch, et al (2004). Identical to Suc
GmaAffx.92157.1.S1_at	2.16E-08	6.13E-07	4.1	-0.8	4.9	fermentation.aldehyde dehydrogenase	ALDH2B7 (Aldehyde dehydrogenase 2B7); 3-chloroallyl aldehyde dehydrogenase/ aldehyde dehydrogenase (NAD) Encodes a mitochondrial aldehyde dehydrogenase; nuclear gene for mitochondrial product. Identical to Aldehyde dehydrogenase 2B7, mitochondrial precur
GmaAffx.92157.1.S1_at	2.16E-08	6.13E-07	4.1	-0.8	4.9	PS.calvin cyle.GAP	ALDH11A3 (Aldehyde dehydrogenase 11A3); 3-chloroallyl aldehyde dehydrogenase/ glyceraldehyde-3-phosphate dehydrogenase (NADP+) Encodes a protein with non-phosphorylating NADP-dependent glyceraldehyde-3-phosphate dehydrogenase activity. The activity of the
GmaAffx.92157.1.S1_at	2.16E-08	6.13E-07	4.1	-0.8	4.9	secondary metabolism.N misc.betaine.betaine-aldehyde dehydrogenase	ALDH22a1 (ALDEHYDE DEHYDROGENASE 22A1); 3-chloroallyl aldehyde dehydrogenase Aldehyde dehydrogenase Identical to Aldehyde dehydrogenase 22A1 precursor (EC 1.2.1.3) (Novel aldehyde dehydrogenase family 22 member A1) (ALDH22A1) [Arabidopsis Thaliana] (GB:Q0
GmaAffx.92157.1.S1_at	2.16E-08	6.13E-07	4.1	-0.8	4.9	TCA / org. transformation.other organic acid transformaitons.misc	ALDH5F1 (SUCCINIC SEMIALDEHYDE DEHYDROGENASE); 3-chloroallyl aldehyde dehydrogenase/ succinate-semialdehyde dehydrogenase Encodes a mitochondrial succinic semialdehyde dehydrogenase (SSADH). Nomenclature according to Kirch, et al (2004). Identical to Suc
GmaAffx.92143.1.S1_s_at	3.41E-09	1.87E-07	1.6	-4.6	6.3	not assigned.no ontology	"pyridine nucleotide-disulphide oxidoreductase family protein similar to pyridine nucleotide-disulphide oxidoreductase family protein [Arabidopsis thaliana] (TAIR:AT5G22140.1); similar to Putative pyridine nucleotide-disulphide oxidoreductase, identical"
GmaAffx.92142.1.S1_s_at	0.00009559	0.0003055	-1.4	-2	0.5	C1-metabolism.methylenetetrahydrofolate reductase	MTHFR1 (METHYLENETETRAHYDROFOLATE REDUCTASE 1); methylenetetrahydrofolate reductase (NADPH) methylenetetrahydrofolate reductase MTHFR1 mRNA, complete Identical to Methylenetetrahydrofolate reductase 1 (EC 1.5.1.20) (AtMTHFR1) (MTHFR1) [Arabidopsis Thalia
GmaAffx.92139.1.S1_x_at	3.74E-07	0.000004336	-3.5	-0.9	-2.6	protein.degradation.subtilases	subtilase family protein similar to AIR3 (Auxin-Induced in Root cultures 3), subtilase [Arabidopsis thaliana] (TAIR:AT2G04160.1); similar to subtilisin-like protease [Triticum aestivum] (GB:CAJ75644.1); similar to subtilisin-like protease [Glycine max]
GmaAffx.92139.1.S1_at	0.000005085	0.00003025	-3	-0.6	-2.4	protein.degradation.subtilases	subtilase family protein similar to AIR3 (Auxin-Induced in Root cultures 3), subtilase [Arabidopsis thaliana] (TAIR:AT2G04160.1); similar to subtilisin-like protease [Triticum aestivum] (GB:CAJ75644.1); similar to subtilisin-like protease [Glycine max]
GmaAffx.92136.1.S1_s_at	2.21E-10	3.73E-08	-1.2	-6	4.8	protein.postranslational modification	sugar binding / transferase, transferring glycosyl groups curculin-like (mannose-binding) lectin family protein, very low similarity to Ser Thr protein kinase GI:2598067 from (Zea mays); contains Pfam lectin (probable mannose binding) domain PF01453 but
GmaAffx.92127.1.S1_s_at	0.00001196	0.00005878	-5.6	-3.7	-1.8	RNA.regulation of transcription.AP2/EREBP, APETALA2/Ethylene-responsive element binding protein family	RAP2.1 (related to AP2 1); DNA binding / transcription factor encodes a member of the DREB subfamily A-5 of ERF/AP2 transcription factor family (RAP2.1). The protein contains one AP2 domain. There are 16 members in this subfamily including RAP2.9 and RAP
GmaAffx.92122.1.S1_at	0.000007511	0.00004081	0.5	-2.9	3.4	gluconeogenese/ glyoxylate cycle.PEPCK	phosphoenolpyruvate carboxykinase (ATP), putative / PEP carboxykinase, putative / PEPCK, putative Encodes a putative phosphoenolpyruvate carboxykinase (ATP-dependent). Identical to Phosphoenolpyruvate carboxykinase [ATP] (EC 4.1.1.49) (PEP carboxykinase)
GmaAffx.92112.1.S1_s_at	5.99E-09	0.000000268	-3.4	-0.2	-3.2	not assigned.unknown	not assigned.unknown
GmaAffx.92105.1.S1_s_at	0.00005063	0.0001834	-0.5	-1.7	1.2	nodulin_nodulin-like	nodulin_nodulin-like
GmaAffx.92105.1.S1_s_at	0.00005063	0.0001834	-0.5	-1.7	1.2	PS.lightreaction.other electron carrier (ox/red).ferredoxin	ferredoxin-related similar to ferredoxin-related [Arabidopsis thaliana] (TAIR:AT4G32590.1); similar to Ferredoxin [Medicago truncatula] (GB:ABE80924.1); contains InterPro domain 2Fe-2S Ferredoxin-like fold; (InterPro:IPR012675); contains InterPro domain
GmaAffx.92105.1.S1_s_at	0.00005063	0.0001834	-0.5	-1.7	1.2	transport.Major Intrinsic Proteins.NIP	pseudogene, major intrinsic protein (MIP) family, contains Pfam profile: MIP PF00230; blastp match of 61% identity and 1.8e-40 P-value to PIR|S01444|S01444 nodulin-26 precursor - soybean
GmaAffx.92105.1.S1_s_at	0.00005063	0.0001834	-0.5	-1.7	1.2	transport.Major Intrinsic Proteins.PIP	PIP1C (PLASMA MEMBRANE INTRINSIC PROTEIN 1;3); water channel a member of the plasma membrane intrinsic protein subfamily PIP1. localizes to the plasma membrane and exhibits water transport activity in Xenopus oocyte. expressed ubiquitously and protein lev
GmaAffx.92105.1.S1_s_at	0.00005063	0.0001834	-0.5	-1.7	1.2	transport.Major Intrinsic Proteins.TIP	GAMMA-TIP (Tonoplast intrinsic protein (TIP) gamma); water channel encodes a tonoplast intrinsic protein, which functions as water channel. highly expressed in root, stem, cauline leaves and flowers. Identical to Aquaporin TIP1.1 (Tonoplast intrinsic pro
GmaAffx.92103.1.S1_s_at	0.00004803	0.0001758	1	0.2	0.8	not assigned.no ontology	TCTP (TRANSLATIONALLY CONTROLLED TUMOR PROTEIN) Encodes a protein homologous to TRANSCRIPTIONALLY CONTROLLED TUMOR PROTEIN (TCTP). Identical to Translationally-controlled tumor protein homolog (TCTP) (TCTP) [Arabidopsis Thaliana] (GB:P31265;GB:Q8L973;GB:Q
GmaAffx.92102.1.S1_at	0.00002617	0.0001089	1.1	0.5	0.5	RNA.regulation of transcription.unclassified	GPA1 (G PROTEIN ALPHA SUBUNIT 1); signal transducer Encodes an alpha subunit of a heterotrimeric GTP-binding protein. Positive regulator in abscisic acid (ABA) inhibition of stomatal opening. Recessive alleles have complex phenotypes including: reduced b
GmaAffx.92102.1.S1_at	0.00002617	0.0001089	1.1	0.5	0.5	signalling.G-proteins	GPA1 (G PROTEIN ALPHA SUBUNIT 1); signal transducer Encodes an alpha subunit of a heterotrimeric GTP-binding protein. Positive regulator in abscisic acid (ABA) inhibition of stomatal opening. Recessive alleles have complex phenotypes including: reduced b
GmaAffx.92100.1.S1_s_at	0.000004607	0.0000281	-0.2	-1.9	1.7	lipid metabolism.FA synthesis and FA elongation.acyl coa ligase	AMP-dependent synthetase and ligase family protein similar to 4-coumarate--CoA ligase, putative / 4-coumaroyl-CoA synthase, putative [Arabidopsis thaliana] (TAIR:AT4G05160.1); similar to putative acyl-CoA synthetase [Capsicum annuum] (GB:AAL29212.1); si
GmaAffx.92100.1.S1_s_at	0.000004607	0.0000281	-0.2	-1.9	1.7	secondary metabolism.phenylpropanoids	4-coumarate--CoA ligase family protein / 4-coumaroyl-CoA synthase family protein similar to OPCL1 (OPC-8:0 COA LIGASE1), 4-coumarate-CoA ligase [Arabidopsis thaliana] (TAIR:AT1G20510.1); similar to Putative AMP-binding protein [Oryza sativa (japonica cul
GmaAffx.92100.1.S1_s_at	0.000004607	0.0000281	-0.2	-1.9	1.7	secondary metabolism.phenylpropanoids.lignin biosynthesis.4CL	4CL5 (4-COUMARATE:COA LIGASE 5); 4-coumarate-CoA ligase The gene encodes a 4-coumarate coenzyme A ligase being able to use sinapate as substrate. The catalytic efficiency was in the following (descending) order: p-coumaric acid, caffeic acid, 5-OH-feruli
GmaAffx.92100.1.S1_at	0.0000111	0.00005554	-0.1	-2.1	2	lipid metabolism.FA synthesis and FA elongation.acyl coa ligase	AMP-dependent synthetase and ligase family protein similar to 4-coumarate--CoA ligase, putative / 4-coumaroyl-CoA synthase, putative [Arabidopsis thaliana] (TAIR:AT4G05160.1); similar to putative acyl-CoA synthetase [Capsicum annuum] (GB:AAL29212.1); si
GmaAffx.92100.1.S1_at	0.0000111	0.00005554	-0.1	-2.1	2	secondary metabolism.phenylpropanoids	4-coumarate--CoA ligase family protein / 4-coumaroyl-CoA synthase family protein similar to OPCL1 (OPC-8:0 COA LIGASE1), 4-coumarate-CoA ligase [Arabidopsis thaliana] (TAIR:AT1G20510.1); similar to Putative AMP-binding protein [Oryza sativa (japonica cul
GmaAffx.92100.1.S1_at	0.0000111	0.00005554	-0.1	-2.1	2	secondary metabolism.phenylpropanoids.lignin biosynthesis.4CL	4CL5 (4-COUMARATE:COA LIGASE 5); 4-coumarate-CoA ligase The gene encodes a 4-coumarate coenzyme A ligase being able to use sinapate as substrate. The catalytic efficiency was in the following (descending) order: p-coumaric acid, caffeic acid, 5-OH-feruli
GmaAffx.921.2.S1_s_at	0.000000168	0.000002475	-2.3	-0.4	-1.9	not assigned.unknown	similar to unknown protein [Arabidopsis thaliana] (TAIR:AT4G01026.1); similar to CAPIP1 [Capsicum annuum] (GB:AAT35532.1); contains domain Bet v1-like (SSF55961); contains domain no description (G3D.3.30.530.20)
GmaAffx.921.1.S1_at	0.00001129	0.00005627	-3.6	-1.8	-1.8	not assigned.unknown	similar to unknown protein [Arabidopsis thaliana] (TAIR:AT4G01026.1); similar to CAPIP1 [Capsicum annuum] (GB:AAT35532.1); contains domain Bet v1-like (SSF55961); contains domain no description (G3D.3.30.530.20)
GmaAffx.92099.1.S1_at	0.00001142	0.00005677	-1.7	-4.4	2.7	not assigned.unknown	Identical to Protein At5g01750 [Arabidopsis Thaliana] (GB:Q9LZX1;GB:Q8LEK9); similar to unknown protein [Arabidopsis thaliana] (TAIR:AT3G11740.1); similar to Protein of unknown function DUF567 [Medicago truncatula] (GB:ABE88870.1); contains InterPro domai
GmaAffx.92091.1.S1_at	0.000003089	0.00002074	-2.9	0.8	-3.6	glycolysis.G6PIsomerase	glucose-6-phosphate isomerase, cytosolic (PGIC) Identical to Glucose-6-phosphate isomerase, cytosolic (EC 5.3.1.9) (GPI) (Phosphoglucose isomerase) (PGI) (Phosphohexose isomerase) (PHI) (PGIC) [Arabidopsis Thaliana] (GB:Q9FXN0;GB:Q9FXN1;GB:Q9FXN2;GB:Q9F
GmaAffx.92090.1.S1_s_at	1.98E-07	0.000002781	-2	-4.1	2.1	lipid metabolism.FA synthesis and FA elongation.acyl coa ligase	acyl-activating enzyme 13 (AAE13) similar to AMP-dependent synthetase and ligase family protein [Arabidopsis thaliana] (TAIR:AT3G48990.1); similar to putative acyl-activating enzyme [Oryza sativa (japonica cultivar-group)] (GB:BAD87349.1); similar to Os0
GmaAffx.92082.1.A1_s_at	0.00000105	0.000009206	1	-0.9	1.9	stress.biotic	trypsin and protease inhibitor family protein / Kunitz family protein similar to trypsin and protease inhibitor family protein / Kunitz family protein [Arabidopsis thaliana] (TAIR:AT1G73260.1); similar to Lemir [Lycopersicon esculentum] (GB:AAC63057.1);
GmaAffx.92081.1.S1_at	0.000000909	0.000008271	1.2	1.1	0	not assigned.unknown	"Identical to Unknown protein At1g47420, mitochondrial precursor [Arabidopsis Thaliana] (GB:Q9SX77); similar to APFI, carbonate dehydratase [Arabidopsis thaliana] (TAIR:AT1G47260.1); similar to unknown [Hordeum vulgare subsp. vulgare] (GB:AAL77110.1)"
GmaAffx.92077.1.S1_s_at	3.34E-07	0.000003999	-0.2	-4.1	3.9	not assigned.no ontology	"catalytic LigB subunit of aromatic ring-opening dioxygenase family Identical to 4,5-DOPA dioxygenase extradiol-like protein [Arabidopsis Thaliana] (GB:Q949R4;GB:O23363); similar to Extradiol ring-cleavage dioxygenase, class III enzyme, subunit B [Medica
GmaAffx.92074.1.A1_s_at	0.000006194	0.00003524	1.6	1	0.6	not assigned.no ontology	ketose-bisphosphate aldolase class-II family protein similar to 6-phosphogluconate dehydrogenase NAD-binding domain-containing protein [Arabidopsis thaliana] (TAIR:AT1G71170.1); similar to unnamed protein product [Asper (GB:BAE56140.1); similar to Os06g
GmaAffx.92070.1.S1_at	0.000004496	0.0000276	2.2	0.3	1.9	development.unspecified	embryo-abundant protein-related similar to embryo-abundant protein-related [Arabidopsis thaliana] (TAIR:AT1G55450.1); similar to embryo-abundant protein EMB-like [Oryza sativa (japonica cultivar-group)] (GB:BAB89030.1); similar to Os01g0716500 [Oryza sat
GmaAffx.92070.1.S1_at	0.000004496	0.0000276	2.2	0.3	1.9	hormone metabolism.brassinosteroid.synthesis-degradation.sterols.SMT	SMT2 (STEROL METHYLTRANSFERASE 2) Encodes a sterol-C24-methyltransferases involved in sterol biosynthesis. Mutants display altered sterol composition, serrated petals and sepals and altered cotyledon vascular patterning as well as ectopic endoreduplicatio
GmaAffx.92070.1.S1_at	0.000004496	0.0000276	2.2	0.3	1.9	lipid metabolism.Phospholipid synthesis	phosphoethanolamine N-methyltransferase 3, putative (NMT3) Identical to Putative phosphoethanolamine N-methyltransferase 3 (EC 2.1.1.103) (NMT3) [Arabidopsis Thaliana] (GB:Q9C6B9;GB:Q9C9V1); similar to NMT1 (N-METHYLTRANSFERASE 1), phosphoethanolamine N-
GmaAffx.92070.1.S1_at	0.000004496	0.0000276	2.2	0.3	1.9	metal handling.binding, chelation and storage	nicotianamine synthase, putative Identical to Nicotianamine synthase 1 (EC 2.5.1.43) (S-adenosyl-L-methionine:S- adenosyl-L-methionine:S-adenosyl-methionine 3-amino-3- carboxypropyltransferase 1) (AtNAS1) (NAS1) [Arabidopsis Thaliana] (GB:Q9FF79;GB:Q9ZWF
GmaAffx.92070.1.S1_at	0.000004496	0.0000276	2.2	0.3	1.9	misc.O- methyl transferases	methyltransferase similar to protein arginine N-methyltransferase, putative [Arabidopsis thaliana] (TAIR:AT2G19670.1); similar to Os07g0640000 [Oryza sativa (japonica cultivar-group)] (GB:NP_001060419.1); similar to Protein ar (GB:BAD31262.1); contains I
GmaAffx.92070.1.S1_at	0.000004496	0.0000276	2.2	0.3	1.9	RNA.regulation of transcription.unclassified	embryo-abundant protein-related similar to embryo-abundant protein-related [Arabidopsis thaliana] (TAIR:AT3G54150.1); similar to embryo-abundant protein EMB-like [Oryza sativa (japonica cultivar-group)] (GB:BAB89030.1); similar to Os01g0716500 [Oryza sat
GmaAffx.92070.1.S1_at	0.000004496	0.0000276	2.2	0.3	1.9	secondary metabolism.isoprenoids.tocopherol biosynthesis.MPBQ/MSBQ methyltransferase	APG1 (ALBINO OR PALE GREEN MUTANT 1); methyltransferase Encodes a MPBQ/MSBQ methyltransferase located in the chloroplast inner envelope membrane. Mutant plants lack plastoquinone (PQ), suggesting that the APG1 protein is involved in the methylation step
GmaAffx.92070.1.S1_at	0.000004496	0.0000276	2.2	0.3	1.9	secondary metabolism.isoprenoids.tocopherol biosynthesis.tocopherol methyltransferase	G-TMT (GAMMA-TOCOPHEROL METHYLTRANSFERASE) gamma-tocopherol methyltransferase (g-TMT) mRNA, nuclear; mutant has Deficient in alpha and beta tocopherol; Accumulates gamma tocopherol in leaves Identical to Tocopherol O-methyltransferase, chloroplast precurs
GmaAffx.92070.1.S1_at	0.000004496	0.0000276	2.2	0.3	1.9	secondary metabolism.phenylpropanoids.lignin biosynthesis.CCoAOMT	caffeoyl-CoA 3-O-methyltransferase, putative Identical to Probable caffeoyl-CoA O-methyltransferase At4g34050 (EC 2.1.1.104) (Trans-caffeoyl-CoA 3-O-methyltransferase) (CCoAMT) (CCoAOMT) [Arabidopsis Thaliana] (GB:O49499;GB:Q8L989); similar to caffeoyl-
GmaAffx.92070.1.S1_at	0.000004496	0.0000276	2.2	0.3	1.9	tetrapyrrole synthesis.magnesium protoporphyrin IX methyltransferase	CHLM (MAGNESIUM-PROTOPORPHYRIN IX METHYLTRANSFERASE); magnesium protoporphyrin IX methyltransferase Encodes a protein with methyltransferase activity responsible for the methylation of magnesium protoporphyrin IX. Mutants defective in this gene are affect
GmaAffx.92063.1.S1_s_at	0.00006599	0.0002265	1.4	1.2	0.2	protein.degradation.aspartate protease	aspartyl protease family protein similar to pepsin A [Arabidopsis thaliana] (TAIR:AT1G62290.2); similar to aspartyl protease family protein [Arabidopsis thaliana] (TAIR:AT4G04460.1); similar to aspartic protease (GB:AAB03108.1); similar to Aspartic prot
GmaAffx.92039.1.S1_s_at	0.00005075	0.0001838	-1.7	-1.3	-0.5	lipid metabolism.FA synthesis and FA elongation.acyl coa ligase	AAE7/ACN1 (ACYL-ACTIVATING ENZYME 7); AMP binding / acetate-CoA ligase Encodes a peroxisomal protein with acetyl-CoA synthetase activity that is responsible for the activation of acetate for entry into the glyoxylate cycle. similar to AMP-dependent synth
GmaAffx.92039.1.S1_s_at	0.00005075	0.0001838	-1.7	-1.3	-0.5	secondary metabolism.phenylpropanoids	4-coumarate--CoA ligase family protein / 4-coumaroyl-CoA synthase family protein similar to OPCL1 (OPC-8:0 COA LIGASE1), 4-coumarate-CoA ligase [Arabidopsis thaliana] (TAIR:AT1G20510.1); similar to Putative AMP-binding protein [Oryza sativa (japonica cul
GmaAffx.92039.1.S1_s_at	0.00005075	0.0001838	-1.7	-1.3	-0.5	secondary metabolism.phenylpropanoids.lignin biosynthesis.4CL	4CL5 (4-COUMARATE:COA LIGASE 5); 4-coumarate-CoA ligase The gene encodes a 4-coumarate coenzyme A ligase being able to use sinapate as substrate. The catalytic efficiency was in the following (descending) order: p-coumaric acid, caffeic acid, 5-OH-feruli
GmaAffx.92017.1.S1_s_at	2.08E-10	3.63E-08	-7.2	0.3	-7.4	PS.lightreaction.photosystem I.LHC-I	LHCA3 (Photosystem I light harvesting complex gene 3); chlorophyll binding PSI type III chlorophyll a/b-binding protein (Lhca3*1) similar to LHCA2 (Photosystem I light harvesting complex gene 2), chlorophyll binding [Arabidopsis thaliana] (TAIR:AT3G61470
GmaAffx.92017.1.S1_at	0.000001038	0.000009118	-3.2	0.4	-3.6	PS.lightreaction.photosystem I.LHC-I	LHCA3 (Photosystem I light harvesting complex gene 3); chlorophyll binding PSI type III chlorophyll a/b-binding protein (Lhca3*1) similar to LHCA2 (Photosystem I light harvesting complex gene 2), chlorophyll binding [Arabidopsis thaliana] (TAIR:AT3G61470
GmaAffx.92014.1.S1_s_at	1.47E-07	0.000002255	2.4	1	1.3	nucleotide metabolism.phosphotransfer and pyrophosphatases.misc	inorganic pyrophosphatase (soluble) (PPA) / pyrophosphate phospho-hydrolase / PPase Identical to Soluble inorganic pyrophosphatase 2 (EC 3.6.1.1) (Pyrophosphate phospho-hydrolase 2) (PPase 2) (PPA2) [Arabidopsis Thaliana] (GB:P21216;GB:Q8L988;GB:Q9ZPV6)
GmaAffx.92014.1.S1_s_at	1.47E-07	0.000002255	2.4	1	1.3	transport.H+ transporting pyrophosphatase	AVP1 (vacuolar-type H+-pumping pyrophosphatase 1); ATPase Encodes a H(+)-translocating (pyrophosphate-energized) inorganic pyrophosphatase (H(+)-PPase; EC 3.6.1.1) located in the vacuolar membrane. Expression is found in all tissues examined, including me
GmaAffx.92014.1.S1_at	3.30E-07	0.000003978	2.7	2.4	0.4	nucleotide metabolism.phosphotransfer and pyrophosphatases.misc	inorganic pyrophosphatase (soluble) (PPA) / pyrophosphate phospho-hydrolase / PPase Identical to Soluble inorganic pyrophosphatase 2 (EC 3.6.1.1) (Pyrophosphate phospho-hydrolase 2) (PPase 2) (PPA2) [Arabidopsis Thaliana] (GB:P21216;GB:Q8L988;GB:Q9ZPV6)
GmaAffx.92014.1.S1_at	3.30E-07	0.000003978	2.7	2.4	0.4	transport.H+ transporting pyrophosphatase	AVP1 (vacuolar-type H+-pumping pyrophosphatase 1); ATPase Encodes a H(+)-translocating (pyrophosphate-energized) inorganic pyrophosphatase (H(+)-PPase; EC 3.6.1.1) located in the vacuolar membrane. Expression is found in all tissues examined, including me
GmaAffx.92013.1.S1_at	0.00002248	0.0000966	0.1	-1.2	1.2	not assigned.unknown	similar to unknown protein [Arabidopsis thaliana] (TAIR:AT3G18560.1); similar to Os02g0711400 [Oryza sativa (japonica cultivar-group)] (GB:NP_001047903.1); similar to hypothetical protein [Oryza sativa (japonica cultivar-group)] (GB:BAD45365.1)
GmaAffx.92012.1.S1_at	0.0000453	0.0001678	1.4	1.2	0.2	signalling.G-proteins	AT1G75840.1/ATGP3/ATROP4 (RHO-LIKE GTP BINDING PROTEIN 4); GTP binding / GTPase Belongs to the plant-specific ROP group of Rho GTPases; localized to the plasma membrane of tips of root hairs; involved in polar growth control. Identical to Rac-like GTP-bi
GmaAffx.92003.1.S1_x_at	0.00009138	0.0002945	0.5	-2	2.4	secondary metabolism.flavonoids.chalcones	TT5 (TRANSPARENT TESTA 5); chalcone isomerase Catalyzes the conversion of chalcones into flavanones. Required for the accumulation of purple anthocyanins in leaves and stems. Identical to Chalcone--flavonone isomerase (EC 5.5.1.6) (Chalcone isomerase) (TR
GmaAffx.92003.1.S1_s_at	0.00001217	0.00005961	1.9	-2.4	4.3	secondary metabolism.flavonoids.chalcones	TT5 (TRANSPARENT TESTA 5); chalcone isomerase Catalyzes the conversion of chalcones into flavanones. Required for the accumulation of purple anthocyanins in leaves and stems. Identical to Chalcone--flavonone isomerase (EC 5.5.1.6) (Chalcone isomerase) (TR
GmaAffx.91997.1.S1_s_at	0.00001355	0.00006474	1.3	0.6	0.8	protein.targeting.secretory pathway.unspecified	ATARFC1 (ADP-ribosylation factor C1); GTP binding A member of ARF GTPase family. A thaliana has 21 members of this family, known to be essential for vesicle coating and uncoating and functions in GTP-binding. Gene encoding ADP-ribosylation factor and sim
GmaAffx.91997.1.S1_at	0.00003114	0.0001251	1.4	0.6	0.8	protein.targeting.secretory pathway.unspecified	ATARFC1 (ADP-ribosylation factor C1); GTP binding A member of ARF GTPase family. A thaliana has 21 members of this family, known to be essential for vesicle coating and uncoating and functions in GTP-binding. Gene encoding ADP-ribosylation factor and sim
GmaAffx.91992.1.S1_at	0.000001568	0.00001237	3.1	2.9	0.3	nucleotide metabolism.synthesis.purine.FGAR amidotransferase	catalytic Identical to Probable phosphoribosylformylglycinamidine synthase, chloroplast precursor (EC 6.3.5.3) (FGAM synthase) (FGAMS) (Formylglycinamide ribotide amidotransferase) (FGARAT) (Formylglycinamide ribotide synthetase) [Arabidopsis Thaliana]
GmaAffx.91989.1.S1_at	0.00005662	0.0002003	1.4	-0.4	1.8	RNA.regulation of transcription.WRKY domain transcription factor family	WRKY11 (WRKY DNA-binding protein 11); transcription factor member of WRKY Transcription Factor; Group II-d; negative regulator of basal resistance to Pseudomonas syringae. Identical to Probable WRKY transcription factor 11 (WRKY DNA-binding protein 11) (
GmaAffx.91977.1.S1_s_at	0.00006245	0.0002167	1.6	0.9	0.7	mitochondrial electron transport / ATP synthesis.NADH-DH.localisation not clear	NADH-ubiquinone oxidoreductase 24 kDa subunit, putative Identical to NADH-ubiquinone oxidoreductase 24 kDa subunit, mitochondrial precursor (EC 1.6.5.3) (EC 1.6.99.3) [Arabidopsis Thaliana] (GB:O22769;GB:Q940Z9); similar to NADH:ubiquinone oxidoreductas
GmaAffx.91969.1.S1_s_at	1.45E-07	0.000002241	3.4	-0.5	3.9	cell wall.degradation.mannan-xylose-arabinose-fucose	BGAL9 (BETA GALACTOSIDASE 9); beta-galactosidase putative beta-galactosidase similar to BGAL1 (BETA GALACTOSIDASE 1), beta-galactosidase [Arabidopsis thaliana] (TAIR:AT3G13750.1); similar to BGAL8 (beta-glactosidase 8), beta-galactosidase [Arabidopsis tha
GmaAffx.91969.1.S1_s_at	1.45E-07	0.000002241	3.4	-0.5	3.9	cell.cycle	CAK1AT (CDK-ACTIVATING KINASE 1AT); kinase/ protein serine/threonine kinase Encodes a CDK-activating kinase that regulates root initial cell differentiation. Phosphorylates CDKD2 and CDKD3, but not CDKD1. Controls CDK activities and basal transcription.
GmaAffx.91969.1.S1_s_at	1.45E-07	0.000002241	3.4	-0.5	3.9	cell.division	AT;CDCKD;3/CAK2AT/CDKD1;3 (CYCLIN-DEPENDENT KINASE D1;3); kinase/ protein kinase similar to AT,CDKD,1/CAK3AT/CDKD1,1 (CYCLIN-DEPENDENT KINASE D1,1), kinase [Arabidopsis thaliana] (TAIR:AT1G73690.1); similar to CDK-activating kinase [Medicago sativa subsp
GmaAffx.91969.1.S1_s_at	1.45E-07	0.000002241	3.4	-0.5	3.9	cell.organisation	CAK1AT (CDK-ACTIVATING KINASE 1AT); kinase/ protein serine/threonine kinase Encodes a CDK-activating kinase that regulates root initial cell differentiation. Phosphorylates CDKD2 and CDKD3, but not CDKD1. Controls CDK activities and basal transcription.
GmaAffx.91969.1.S1_s_at	1.45E-07	0.000002241	3.4	-0.5	3.9	development.unspecified	IRE (INCOMPLETE ROOT HAIR ELONGATION); kinase Encodes a protein with a serine/threonine kinase domain. There are two other closely related members in Arabidopsis. Knock-out mutation results in incomplete root hair elongation. Expression is found all orga
GmaAffx.91969.1.S1_s_at	1.45E-07	0.000002241	3.4	-0.5	3.9	glycolysis.PEPCK	PPCK2 (PHOSPHOENOLPYRUVATE CARBOXYLASE KINASE 2); kinase Encodes a second Arabidopsis phosphoenolpyruvate carboxylase kinase gene product with a different expression pattern from PPCK1. Expression of the gene is upregulated by exposure of the plant to lig
GmaAffx.91969.1.S1_s_at	1.45E-07	0.000002241	3.4	-0.5	3.9	hormone metabolism.auxin.induced-regulated-responsive-activated	WAG1; kinase The WAG1 and its homolog, WAG2 each encodes a protein-serine/threonine kinase that are nearly 70% identical to PsPK3 protein. All three together with CsPK3 belong to PsPK3-type kinases. At the N-terminus, all four possess a serine/threonine-r
GmaAffx.91969.1.S1_s_at	1.45E-07	0.000002241	3.4	-0.5	3.9	hormone metabolism.brassinosteroid.signal transduction.BRI	BRL3 (BRI1-LIKE 3); protein binding / protein kinase Similar to BRI, brassinosteroid receptor protein. Identical to Serine/threonine-protein kinase BRI1-like 3 precursor (EC 2.7.11.1) (BRASSINOSTEROID INSENSITIVE 1-like protein 3) (BRL3) [Arabidopsis Thal
GmaAffx.91969.1.S1_s_at	1.45E-07	0.000002241	3.4	-0.5	3.9	hormone metabolism.brassinosteroid.signal transduction.other	BAK1 (BRI1-ASSOCIATED RECEPTOR KINASE); kinase Leu-rich receptor Serine/threonine protein kinase. Component of BR signaling that interacts with BRI1 in vitro and in vivo to form a heterodimer. Brassinolide-dependent association of BRI1 and BAK1 in vivo.
GmaAffx.91969.1.S1_s_at	1.45E-07	0.000002241	3.4	-0.5	3.9	lipid metabolism.lipid degradation.lysophospholipases.glycerophosphodiester phosphodiesterase	protein kinase family protein / glycerophosphoryl diester phosphodiesterase family protein similar to glycerophosphoryl diester phosphodiesterase family protein [Arabidopsis thaliana] (TAIR:AT5G55480.1); similar to glycerophosphoryl diester phosphodieste
GmaAffx.91969.1.S1_s_at	1.45E-07	0.000002241	3.4	-0.5	3.9	misc.gluco-, galacto- and mannosidases	BGAL9 (BETA GALACTOSIDASE 9); beta-galactosidase putative beta-galactosidase similar to BGAL1 (BETA GALACTOSIDASE 1), beta-galactosidase [Arabidopsis thaliana] (TAIR:AT3G13750.1); similar to BGAL8 (beta-glactosidase 8), beta-galactosidase [Arabidopsis tha
GmaAffx.91969.1.S1_s_at	1.45E-07	0.000002241	3.4	-0.5	3.9	misc.myrosinases-lectin-jacalin	lectin protein kinase family protein similar to lectin protein kinase, putative [Arabidopsis thaliana] (TAIR:AT4G04960.1); similar to putative receptor kinase Lecrk [Oryza sativa (japonica cultivar-group)] (GB:BAC84737.1); similar to putative receptor-li
GmaAffx.91969.1.S1_s_at	1.45E-07	0.000002241	3.4	-0.5	3.9	protein.postranslational modification	CIPK23 (CBL-INTERACTING PROTEIN KINASE 23); kinase Arabidopsis thaliana CBL-interacting protein kinase 23. CIPK23 serves as a positive regulator of the potassium transporter AKT1 by directly phosphorylates AKT1. CIPK23 is activated by the binding of tw
GmaAffx.91969.1.S1_s_at	1.45E-07	0.000002241	3.4	-0.5	3.9	protein.postranslational modification.kinase.receptor like cytoplasmatic kinase III	protein kinase, putative similar to protein kinase, putative [Arabidopsis thaliana] (TAIR:AT3G57730.1); similar to OSJNba0093F12.22 [Oryza sativa (japonica cultivar-group)] (GB:CAE03948.3); similar to wall-associated kinase 1 [Triticum aestivum] (GB:AAY3
GmaAffx.91969.1.S1_s_at	1.45E-07	0.000002241	3.4	-0.5	3.9	protein.postranslational modification.kinase.receptor like cytoplasmatic kinase IV	CRCK3 (calmodulin-binding receptor-like cytoplasmic kinase 3); kinase high overall homology to CRCK1 similar to CRCK1 (CALMODULIN-BINDING RECEPTOR-LIKE CYTOPLASMIC KINASE 1), kinase [Arabidopsis thaliana] (TAIR:AT5G58940.1); similar to Protein kinase [Med
GmaAffx.91969.1.S1_s_at	1.45E-07	0.000002241	3.4	-0.5	3.9	protein.postranslational modification.kinase.receptor like cytoplasmatic kinase IX	protein kinase family protein similar to protein kinase family protein [Arabidopsis thaliana] (TAIR:AT4G25160.1); similar to protein kinase family protein [Arabidopsis thaliana] (TAIR:AT5G61560.1); similar to protein kinase family protein [Arabidopsis th
GmaAffx.91969.1.S1_s_at	1.45E-07	0.000002241	3.4	-0.5	3.9	protein.postranslational modification.kinase.receptor like cytoplasmatic kinase V	protein kinase family protein similar to protein kinase family protein [Arabidopsis thaliana] (TAIR:AT2G42960.1); similar to protein kinase family protein [Musa acuminata] (GB:ABF69953.1); similar to putative kinase [Oryza sativa (japonica cultivar-group
GmaAffx.91969.1.S1_s_at	1.45E-07	0.000002241	3.4	-0.5	3.9	protein.postranslational modification.kinase.receptor like cytoplasmatic kinase VII	protein kinase, putative similar to protein kinase, putative [Arabidopsis thaliana] (TAIR:AT3G09830.2); similar to Os02g0819600 [Oryza sativa (japonica cultivar-group)] (GB:NP_001048536.1); similar to protein serine/threonine kinase [Lophopyrum elongatum
GmaAffx.91969.1.S1_s_at	1.45E-07	0.000002241	3.4	-0.5	3.9	protein.postranslational modification.kinase.receptor like cytoplasmatic kinase VIII	protein kinase, putative similar to kinase [Arabidopsis thaliana] (TAIR:AT3G59350.3); similar to protein kinase 2 [Nicotiana tabacum] (GB:CAE55204.1); contains InterPro domain Protein kinase-like; (InterPro:IPR011009); contains InterPro domain Protein ki
GmaAffx.91969.1.S1_s_at	1.45E-07	0.000002241	3.4	-0.5	3.9	protein.postranslational modification.kinase.receptor like cytoplasmatic kinase X	protein kinase family protein similar to protein kinase family protein [Arabidopsis thaliana] (TAIR:AT5G51770.1); similar to Os03g0251700 [Oryza sativa (japonica cultivar-group)] (GB:NP_001049573.1); similar to Protein kinase domain containing protein, e
GmaAffx.91969.1.S1_s_at	1.45E-07	0.000002241	3.4	-0.5	3.9	protein.synthesis.misc ribososomal protein	ATPK19/ATPK2 (ARABIDOPSIS THALIANA SERINE/THREONINE PROTEIN KINASE 19, ARABIDOPSIS THALIANA SERINE/THREONINE PROTEIN KINASE 2); kinase Encodes a ribosomal-protein S6 kinase. Gene expression is induced by cold and salt (NaCl). Activation of AtS6k is regul
GmaAffx.91969.1.S1_s_at	1.45E-07	0.000002241	3.4	-0.5	3.9	PS.lightreaction.state transition	protein kinase family protein similar to protein kinase family protein [Arabidopsis thaliana] (TAIR:AT1G01540.2); similar to Protein kinase [Medicago truncatula] (GB:ABE93550.1); contains InterPro domain Protein kinase-like; (InterPro:IPR011009); contain
GmaAffx.91969.1.S1_s_at	1.45E-07	0.000002241	3.4	-0.5	3.9	signalling.calcium	ATCDPK1; calcium- and calmodulin-dependent protein kinase/ kinase/ protein kinase encodes a calcium-dependent protein kinase whose gene expression is induced by dehydration and high salt. Kinase activity could not be detected in vitro. similar to CPK7 (CA
GmaAffx.91969.1.S1_s_at	1.45E-07	0.000002241	3.4	-0.5	3.9	signalling.in sugar and nutrient physiology	AKIN11 (Arabidopsis SNF1 kinase homolog 11, SNF1-RELATED PROTEIN KINASE 1.2); protein kinase encodes a SNF1-related protein kinase that physically interacts with SCF subunit SKP1/ASK1 and 20S proteosome subunit PAD1. It has also been shown to interact wi
GmaAffx.91969.1.S1_s_at	1.45E-07	0.000002241	3.4	-0.5	3.9	signalling.light	PHOT1 (phototropin 1); kinase Blue-light photoreceptor. Contains a light activated serine-threonine kinase domain and LOV1 and LOV2 repeats. Mutants are defective in blue-light response. Mediates blue light-induced growth enhancements. PHOT1 and PHOT2 med
GmaAffx.91969.1.S1_s_at	1.45E-07	0.000002241	3.4	-0.5	3.9	signalling.MAP kinases	MEK1 (mitogen-activated protein kinase kinase 1); MAP kinase kinase/ kinase Member of MAP Kinase Kinase. Likely functions in a stress-activated MAPK pathway. Can phosphorylate the MAPK AtMPK4, in response to stress. Gets phosphorylated by MEKK1 in respon
GmaAffx.91969.1.S1_s_at	1.45E-07	0.000002241	3.4	-0.5	3.9	signalling.receptor kinases.Catharanthus roseus-like RLK1	protein kinase family protein similar to protein kinase family protein [Arabidopsis thaliana] (TAIR:AT5G54380.1); similar to protein kinase, putative [Arabidopsis thaliana] (TAIR:AT5G59700.1); similar to protein kinase, putative [Arabidopsis thaliana] (T
GmaAffx.91969.1.S1_s_at	1.45E-07	0.000002241	3.4	-0.5	3.9	signalling.receptor kinases.C-Lectin	protein kinase family protein / C-type lectin domain-containing protein similar to leucine-rich repeat family protein / protein kinase family protein [Arabidopsis thaliana] (TAIR:AT5G49760.1); similar to Os01g0104000 [Oryza sativa (japonica cultivar-grou
GmaAffx.91969.1.S1_s_at	1.45E-07	0.000002241	3.4	-0.5	3.9	signalling.receptor kinases.crinkly like	protein kinase family protein similar to protein kinase family protein [Arabidopsis thaliana] (TAIR:AT2G39180.1); similar to Os03g0637800 [Oryza sativa (japonica cultivar-group)] (GB:NP_001050726.1); similar to Putative receptor protein kinase CRINKLY4 p
GmaAffx.91969.1.S1_s_at	1.45E-07	0.000002241	3.4	-0.5	3.9	signalling.receptor kinases.DUF 26	protein kinase family protein similar to protein kinase family protein [Arabidopsis thaliana] (TAIR:AT4G11530.1); similar to CRK11 (CYSTEINE-RICH RLK11), kinase [Arabidopsis thaliana] (TAIR:AT4G23190.1); similar to receptor-like protein kinase homolog RK
GmaAffx.91969.1.S1_s_at	1.45E-07	0.000002241	3.4	-0.5	3.9	signalling.receptor kinases.extensin	protein kinase family protein similar to protein kinase family protein [Arabidopsis thaliana] (TAIR:AT5G56890.1); similar to putative receptor protein kinase PERK1 [Oryza sativa (japonica cultivar-group)] (GB:BAD22003.1); similar to Os02g0815900 [Oryza s
GmaAffx.91969.1.S1_s_at	1.45E-07	0.000002241	3.4	-0.5	3.9	signalling.receptor kinases.legume-lectin	lectin protein kinase family protein similar to lectin protein kinase, putative [Arabidopsis thaliana] (TAIR:AT5G55830.1); similar to OSJNBa0088A01.21 [Oryza sativa (japonica cultivar-group)] (GB:CAD41381.2); similar to lectin-like protein kinase [Populu
GmaAffx.91969.1.S1_s_at	1.45E-07	0.000002241	3.4	-0.5	3.9	signalling.receptor kinases.leucine rich repeat I	leucine-rich repeat protein kinase, putative similar to leucine-rich repeat protein kinase, putative [Arabidopsis thaliana] (TAIR:AT5G59680.1); similar to leucine-rich repeat protein kinase, putative [Arabidopsis thaliana] (TAIR:AT5G59650.1); similar to
GmaAffx.91969.1.S1_s_at	1.45E-07	0.000002241	3.4	-0.5	3.9	signalling.receptor kinases.leucine rich repeat II	NIK2 (NSP-INTERACTING KINASE 2); protein kinase similar to leucine-rich repeat family protein / protein kinase family protein [Arabidopsis thaliana] (TAIR:AT2G23950.1); similar to NIK1 (NSP-INTERACTING KINASE 1), kinase [Arabidopsis thaliana] (TAIR:AT5G1
GmaAffx.91969.1.S1_s_at	1.45E-07	0.000002241	3.4	-0.5	3.9	signalling.receptor kinases.leucine rich repeat III	leucine-rich repeat transmembrane protein kinase, putative similar to leucine-rich repeat transmembrane protein kinase, putative [Arabidopsis thaliana] (TAIR:AT3G20190.1); similar to receptor-like protein kinase [Lycopersicon esculentum] (GB:AAC12254.1);
GmaAffx.91969.1.S1_s_at	1.45E-07	0.000002241	3.4	-0.5	3.9	signalling.receptor kinases.leucine rich repeat IX	leucine-rich repeat family protein / protein kinase family protein similar to leucine-rich repeat family protein / protein kinase family protein [Arabidopsis thaliana] (TAIR:AT1G24650.1); similar to leucine-rich repeat protein kinase, putative [Arabidops
GmaAffx.91969.1.S1_s_at	1.45E-07	0.000002241	3.4	-0.5	3.9	signalling.receptor kinases.leucine rich repeat V	kinase similar to leucine-rich repeat transmembrane protein kinase, putative [Arabidopsis thaliana] (TAIR:AT1G53730.1); similar to leucine-rich repeat transmembrane protein kinase, putative [Arabidopsis thaliana] (TAIR:AT3G14350.1); similar to Protein ki
GmaAffx.91969.1.S1_s_at	1.45E-07	0.000002241	3.4	-0.5	3.9	signalling.receptor kinases.leucine rich repeat VII	leucine-rich repeat transmembrane protein kinase, putative similar to leucine-rich repeat transmembrane protein kinase, putative [Arabidopsis thaliana] (TAIR:AT1G12460.1); similar to putative receptor-like protein kinase [Oryza sativa (japonica cultivar-
GmaAffx.91969.1.S1_s_at	1.45E-07	0.000002241	3.4	-0.5	3.9	signalling.receptor kinases.leucine rich repeat VIII-1	leucine-rich repeat transmembrane protein kinase, putative similar to leucine-rich repeat transmembrane protein kinase, putative [Arabidopsis thaliana] (TAIR:AT5G49780.1); similar to leucine-rich repeat transmembrane protein kinase, putative [Arabidopsis
GmaAffx.91969.1.S1_s_at	1.45E-07	0.000002241	3.4	-0.5	3.9	signalling.receptor kinases.leucine rich repeat VIII-2	kinase/ protein serine/threonine kinase similar to leucine-rich repeat family protein / protein kinase family protein [Arabidopsis thaliana] (TAIR:AT1G29740.1); similar to leucine-rich repeat transmembrane protein kinase, putative [Arabidopsis thaliana]
GmaAffx.91969.1.S1_s_at	1.45E-07	0.000002241	3.4	-0.5	3.9	signalling.receptor kinases.leucine rich repeat X	EMS1 (EXCESS MICROSPOROCYTES1); kinase Leucine-rich repeat receptor protein kinase involved in tapetal cell fate specification. Identical to Leucine-rich repeat receptor protein kinase EXS precursor (EC 2.7.11.1) (Extra sporogenous cells protein) (EXCESS
GmaAffx.91969.1.S1_s_at	1.45E-07	0.000002241	3.4	-0.5	3.9	signalling.receptor kinases.leucine rich repeat XI	EDA23 (embryo sac development arrest 23); ATP binding / protein serine/threonine kinase similar to leucine-rich repeat transmembrane protein kinase, putative [Arabidopsis thaliana] (TAIR:AT2G33170.1); similar to leucine-rich repeat transmembrane protein
GmaAffx.91969.1.S1_s_at	1.45E-07	0.000002241	3.4	-0.5	3.9	signalling.receptor kinases.leucine rich repeat XII	FLS2 (FLAGELLIN-SENSITIVE 2); ATP binding / kinase/ protein binding / protein serine/threonine kinase/ transmembrane receptor protein serine/threonine kinase Encodes a leucine-rich repeat serine/threonine protein kinase that is expressed ubiquitously. FLS
GmaAffx.91969.1.S1_s_at	1.45E-07	0.000002241	3.4	-0.5	3.9	signalling.receptor kinases.leucine rich repeat XIII	protein kinase family protein similar to leucine-rich repeat transmembrane protein kinase, putative [Arabidopsis thaliana] (TAIR:AT1G31420.1); similar to Os01g0247500 [Oryza sativa (japonica cultivar-group)] (GB:NP_001042578.1); similar to putative brass
GmaAffx.91969.1.S1_s_at	1.45E-07	0.000002241	3.4	-0.5	3.9	signalling.receptor kinases.lysine motif	protein kinase family protein / peptidoglycan-binding LysM domain-containing protein similar to protein kinase family protein / peptidoglycan-binding LysM domain-containing protein [Arabidopsis thaliana] (TAIR:AT2G33580.1); similar to Os02g0193000 [Oryza
GmaAffx.91969.1.S1_s_at	1.45E-07	0.000002241	3.4	-0.5	3.9	signalling.receptor kinases.misc	lectin protein kinase, putative similar to lectin protein kinase, putative [Arabidopsis thaliana] (TAIR:AT3G08870.1); similar to lectin protein kinase, putative [Arabidopsis thaliana] (TAIR:AT5G01540.1); similar to lectin protein kinase, putative [Arabid
GmaAffx.91969.1.S1_s_at	1.45E-07	0.000002241	3.4	-0.5	3.9	signalling.receptor kinases.proline extensin like	protein kinase family protein similar to ATPERK1 (PROLINE EXTENSIN-LIKE RECEPTOR KINASE 1), ATP binding / protein kinase [Arabidopsis thaliana] (TAIR:AT3G24550.1); similar to protein kinase family protein [Arabidopsis thaliana] (TAIR:AT3G18810.1); simila
GmaAffx.91969.1.S1_s_at	1.45E-07	0.000002241	3.4	-0.5	3.9	signalling.receptor kinases.RKF3 like	protein kinase family protein similar to RKF3 (RECEPTOR-LIKE KINASE IN IN FLOWERS 3), kinase [Arabidopsis thaliana] (TAIR:AT2G48010.1); similar to Os05g0423500 [Oryza sativa (japonica cultivar-group)] (GB:NP_001055591.1); similar to SHR5-receptor-like ki
GmaAffx.91969.1.S1_s_at	1.45E-07	0.000002241	3.4	-0.5	3.9	signalling.receptor kinases.S-locus glycoprotein like	S-locus protein kinase, putative similar to ARK1 (A. THALIANA RECEPTOR KINASE I), kinase [Arabidopsis thaliana] (TAIR:AT1G65790.1); similar to S-locus protein kinase, putative [Arabidopsis thaliana] (TAIR:AT4G27300.1); similar to ARK3 (Arabidopsis Recept
GmaAffx.91969.1.S1_s_at	1.45E-07	0.000002241	3.4	-0.5	3.9	signalling.receptor kinases.thaumatin like	receptor serine/threonine kinase, putative Encodes a Protease inhibitor/seed storage/LTP family protein similar to receptor serine/threonine kinase, putative [Arabidopsis thaliana] (TAIR:AT4G18250.1); similar to PR5K (PR5-like receptor kinase), kinase/ tr
GmaAffx.91969.1.S1_s_at	1.45E-07	0.000002241	3.4	-0.5	3.9	signalling.receptor kinases.wall associated kinase	WAK3 (WALL ASSOCIATED KINASE 3); kinase/ protein serine/threonine kinase encodes a wall-associated kinase Identical to Wall-associated receptor kinase 3 precursor (EC 2.7.11.-) (WAK3) [Arabidopsis Thaliana] (GB:Q9LMN8); similar to WAK2 (wall-associated ki
GmaAffx.91969.1.S1_s_at	1.45E-07	0.000002241	3.4	-0.5	3.9	signalling.receptor kinases.wheat LRK10 like	protein kinase family protein similar to serine/threonine protein kinase family protein [Arabidopsis thaliana] (TAIR:AT1G66880.1); similar to wall-associated kinase 4-like [Oryza sativa (japonica cultivar-group)] (GB:BAD82478.1); similar to Os01g0136400
GmaAffx.91969.1.S1_s_at	1.45E-07	0.000002241	3.4	-0.5	3.9	stress.biotic	protein kinase family protein similar to protein kinase family protein [Arabidopsis thaliana] (TAIR:AT4G25160.1); similar to protein kinase family protein [Arabidopsis thaliana] (TAIR:AT5G61550.1); similar to U-box domain containing protein, expressed [O
GmaAffx.91969.1.S1_s_at	1.45E-07	0.000002241	3.4	-0.5	3.9	tetrapyrrole synthesis.heme oxygenase	HO3 (HEME OXYGENASE 3); heme oxygenase (decyclizing) Encodes a member (HO3) of the heme oxygenase family. similar to HY1 (HEME OXYGENASE 1) [Arabidopsis thaliana] (TAIR:AT2G26670.1); similar to putative heme oxygenase 1 precursor [Pisum sativum] (GB:AAK82
GmaAffx.91964.1.S1_s_at	0.00003368	0.0001329	1	-0.6	1.6	N-metabolism.ammonia metabolism.glutamine synthase	ATGSR1 (Arabidopsis thaliana glutamine synthase clone R1); glutamate-ammonia ligase encodes a cytosolic glutamine synthetase, the enzyme has high affinity with substrate ammonium Identical to Glutamine synthetase cytosolic isozyme 1-1 (EC 6.3.1.2) (GLN1;
GmaAffx.91959.1.S1_s_at	0.00006282	0.0002178	0.5	-1.1	1.6	not assigned.no ontology	lesion inducing protein-related similar to lesion inducing protein-related [Arabidopsis thaliana] (TAIR:AT1G04340.1); similar to ORF; able to induce HR-like lesions [Nicotiana tabacum] (GB:AAC49975.1); contains InterPro domain Surfeit locus 4-related; (I
GmaAffx.91959.1.S1_at	0.000002217	0.00001609	0.9	-1.1	1.9	not assigned.no ontology	lesion inducing protein-related similar to lesion inducing protein-related [Arabidopsis thaliana] (TAIR:AT1G04340.1); similar to ORF; able to induce HR-like lesions [Nicotiana tabacum] (GB:AAC49975.1); contains InterPro domain Surfeit locus 4-related; (I
GmaAffx.91957.1.A1_s_at	0.0000566	0.0002002	1.1	-0.3	1.4	not assigned.unknown	similar to unknown protein [Arabidopsis thaliana] (TAIR:AT1G80200.1); similar to Ankyrin [Medicago truncatula] (GB:ABE78998.1)
GmaAffx.91955.1.S1_at	0.000006389	0.00003603	1.6	-0.2	1.7	not assigned.unknown	not assigned.unknown
GmaAffx.91954.1.S1_at	0.00001954	0.00008646	1.1	1.2	-0.1	amino acid metabolism.degradation.aromatic aa.tyrosine	fumarylacetoacetate hydrolase family protein similar to fumarylacetoacetate hydrolase family protein [Arabidopsis thaliana] (TAIR:AT3G16700.1); similar to isomerase-like protein [Arachis hypogaea] (GB:AAZ20293.1); contains InterPro domain Fumarylacetoace
GmaAffx.91953.1.S1_s_at	3.79E-07	0.000004382	2.6	-0.8	3.4	RNA.regulation of transcription.unclassified	DNA-binding protein-related similar to DNA-binding protein-related [Arabidopsis thaliana] (TAIR:AT4G14465.1); similar to hypothetical protein 23.t00073 [Brassica oleracea] (GB:ABD65635.1); similar to Os02g0820800 [Oryza sativa (japonica cultivar-group)]
GmaAffx.91948.1.S1_at	0.00005196	0.0001873	2.2	0.8	1.4	not assigned.unknown	not assigned.unknown
GmaAffx.91944.1.S1_s_at	0.000001804	0.00001378	1.8	-3.2	5	cell wall.precursor synthesis	mannose 6-phosphate reductase (NADPH-dependent), putative similar to mannose 6-phosphate reductase (NADPH-dependent), putative [Arabidopsis thaliana] (TAIR:AT2G21250.1); similar to Aldo/keto reductase [Medicago truncatula] (GB:ABE79940.1); contains Inter
GmaAffx.91944.1.S1_s_at	0.000001804	0.00001378	1.8	-3.2	5	minor CHO metabolism.others	aldo/keto reductase family protein similar to aldo/keto reductase family protein [Arabidopsis thaliana] (TAIR:AT2G37790.1); similar to aldose reductase [Di (GB:CAC32834.1); contains InterPro domain Aldo/keto reductase; (InterPro:IPR001395)
GmaAffx.91944.1.S1_s_at	0.000001804	0.00001378	1.8	-3.2	5	secondary metabolism.flavonoids.chalcones	aldo/keto reductase, putative similar to aldo/keto reductase, putative [Arabidopsis thaliana] (TAIR:AT1G59960.1); similar to reductase 1 [Hydrangea macrophylla] (GB:AAR89809.1); contains InterPro domain Aldo/keto reductase; (InterPro:IPR001395)
GmaAffx.91936.1.S1_s_at	1.32E-07	0.000002122	-3.7	-2.9	-0.8	hormone metabolism.auxin.induced-regulated-responsive-activated	IAA16 (indoleacetic acid-induced protein 16); transcription factor early auxin-induced (IAA16) Identical to Auxin-responsive protein IAA16 (Indoleacetic acid-induced protein 16) (IAA16) [Arabidopsis Thaliana] (GB:O24407); similar to IAA7 (AUXIN RESISTANT
GmaAffx.91936.1.S1_s_at	1.32E-07	0.000002122	-3.7	-2.9	-0.8	RNA.regulation of transcription.Aux/IAA family	IAA16 (indoleacetic acid-induced protein 16); transcription factor early auxin-induced (IAA16) Identical to Auxin-responsive protein IAA16 (Indoleacetic acid-induced protein 16) (IAA16) [Arabidopsis Thaliana] (GB:O24407); similar to IAA7 (AUXIN RESISTANT
GmaAffx.91908.1.S1_at	1.68E-10	3.26E-08	6.1	2.8	3.3	RNA.regulation of transcription.unclassified	chloroplast nucleoid DNA-binding protein-related similar to aspartyl protease family protein [Arabidopsis thaliana] (TAIR:AT3G54400.1); similar to hypothetical protein [Trifolium pratense] (GB:BAE71208.1); contains InterPro domain Peptidase A1, pepsin;
GmaAffx.91897.1.S1_at	0.00005016	0.0001821	1	-1.3	2.3	protein.degradation.ubiquitin.E3.SCF.FBOX	F-box family protein similar to F-box family protein [Arabidopsis thaliana] (TAIR:AT1G33530.1); similar to F-box protein interaction domain [Medicago truncatula] (GB:ABE93710.1); contains InterPro domain Cyclin-like F-box; (InterPro:IPR001810); contains
GmaAffx.91894.1.S1_s_at	0.0000504	0.0001827	-0.7	-1.5	0.8	transport.p- and v-ATPases	DET3 (DE-ETIOLATED 3) Encodes subunit C of the vacuolar H(+)-ATPase (V-ATPase). Bound and phosphorylated by AtWNK8. Identical to Vacuolar ATP synthase subunit C (EC 3.6.3.14) (V-ATPase C subunit) (Vacuolar proton pump C subunit) (VATC) [Arabidopsis Thali
GmaAffx.91894.1.S1_s_at	0.0000504	0.0001827	-0.7	-1.5	0.8	transport.p- and v-ATPases.H+-transporting two-sector ATPase	(VACUOLAR ATP SYNTHASE SUBUNIT B2); hydrogen ion transporting ATP synthase, rotational mechanism similar to (VACUOLAR ATP SYNTHASE SUBUNIT B3), ATP binding / hydrogen ion transporting ATP synthase, rotational mechanism / hydrogen ion transporting ATPase
GmaAffx.91882.1.S1_s_at	0.000001768	0.00001355	-1.9	0.1	-2.1	not assigned.unknown	not assigned.unknown
GmaAffx.91881.1.S1_s_at	4.68E-07	0.000005092	4.3	0	4.3	not assigned.unknown	similar to unknown protein [Arabidopsis thaliana] (TAIR:AT1G58420.1); similar to Os07g0123800 [Oryza sativa (japonica cultivar-group)] (GB:NP_001058800.1); similar to Os03g0769700 [Oryza sativa (japonica cultivar-group)] (GB:NP_001051398.1); similar to hy
GmaAffx.91879.1.S1_at	0.000001843	0.00001401	2.8	2.6	0.2	DNA.repair	HhH-GPD base excision DNA repair family protein similar to Os09g0101100 [Oryza sativa (japonica cultivar-group)] (GB:NP_001062549.1); contains InterPro domain DNA glycosylase; (InterPro:IPR011257)
GmaAffx.91879.1.S1_at	0.000001843	0.00001401	2.8	2.6	0.2	nucleotide metabolism.degradation	inosine-uridine preferring nucleoside hydrolase family protein similar to inosine-uridine preferring nucleoside hydrolase family protein [Arabidopsis thaliana] (TAIR:AT1G05620.1); similar to putative inosine-uridine preferring nucleoside hydrolase [Zea m
GmaAffx.91872.1.S1_x_at	6.65E-09	2.86E-07	4.6	4.1	0.5	not assigned.unknown	not assigned.unknown
GmaAffx.91865.1.S1_s_at	0.00003426	0.0001347	-0.1	-2.2	2.1	not assigned.unknown	similar to unknown protein [Arabidopsis thaliana] (TAIR:AT2G31945.1); similar to hypothetical protein [Oryza sativa (japonica cultivar-group)] (GB:BAD38225.1); similar to Os06g0207200 [Oryza sativa (japonica cultivar-group)] (GB:NP_001057099.1); similar t
GmaAffx.91857.1.S1_s_at	0.00002115	0.00009205	-0.4	-3.1	2.7	not assigned.unknown	similar to unknown protein [Arabidopsis thaliana] (TAIR:AT4G26130.1); similar to cDNA-5-encoded protein (GB:AAA50235.1)
GmaAffx.91844.1.S1_s_at	6.45E-07	0.000006408	1.3	0.1	1.2	not assigned.unknown	similar to unknown protein [Arabidopsis thaliana] (TAIR:AT5G64780.1); similar to conserved hypothetical protein [Medicago truncatula] (GB:ABE81201.1); contains InterPro domain Tetraspanin; (InterPro:IPR008952)
GmaAffx.91842.1.S1_at	0.000004129	0.00002598	-1.7	1.7	-3.4	not assigned.unknown	not assigned.unknown
GmaAffx.91826.1.S1_s_at	0.000001835	0.00001396	2.2	-0.5	2.7	TCA / org. transformation.TCA.IDH	isocitrate dehydrogenase, putative / NADP+ isocitrate dehydrogenase, putative similar to ICDH (ICDH), isocitrate dehydrogenase (NADP+) [Arabidopsis thaliana] (TAIR:AT1G54340.1); similar to isocitrate dehydrogenase, putative / NADP+ isocitrate dehydrogen
GmaAffx.91821.1.S1_s_at	0.000003124	0.00002092	2.4	1.7	0.7	amino acid metabolism.degradation.aromatic aa.tyrosine	aminotransferase, putative similar to SUR1 (SUPERROOT 1), transaminase [Arabidopsis thaliana] (TAIR:AT2G20610.2); similar to Os02g0302400 [Oryza sativa (japonica cultivar-group)] (GB:NP_001046626.1); similar to putative nicotianamine aminotransferase A [
GmaAffx.91821.1.S1_s_at	0.000003124	0.00002092	2.4	1.7	0.7	amino acid metabolism.synthesis.aromatic aa.phenylalanine and tyrosine	aminotransferase class I and II family protein similar to AAT/ATAAT/MEE17 (maternal effect embryo arrest 17), aspartate transaminase [Arabidopsis thaliana] (TAIR:AT2G22250.3); similar to aspartate aminotransferase [Anabaena variabilis ATCC 29413] (GB:YP
GmaAffx.91821.1.S1_s_at	0.000003124	0.00002092	2.4	1.7	0.7	amino acid metabolism.synthesis.aromatic aa.tyrosine	aminotransferase-related similar to aminotransferase, putative [Arabidopsis thaliana] (TAIR:AT5G53970.1); similar to Os02g0302700 [Oryza sativa (japonica cultivar-group)] (GB:NP_001046628.1); similar to Os02g0302400 [Oryza sativa (japonica cultivar-group
GmaAffx.91821.1.S1_s_at	0.000003124	0.00002092	2.4	1.7	0.7	amino acid metabolism.synthesis.aspartate family.lysine.LL-diaminopimelic acid aminotransferase	AGD2 (ABERRANT GROWTH AND DEATH 2); transaminase Involved in disease resistance against Pseudomonas syringae. mutants have elevated SA levels, a low level of spontaneous cell death, callose deposition, and enlarged cells in leaves. genetically maps on chr
GmaAffx.91821.1.S1_s_at	0.000003124	0.00002092	2.4	1.7	0.7	amino acid metabolism.synthesis.central amino acid metabolism.alanine.alanine aminotransferase	ALAAT1 (ALANINE AMINOTRANSFERAS); alanine transaminase Encodes for alanine aminotransferase (ALAAT1), involved in alanine catabolism during plants recovery from hypoxia similar to ALAAT2 (ALANINE AMINOTRANSFERASE 2), alanine transaminase [Arabidopsis thal
GmaAffx.91821.1.S1_s_at	0.000003124	0.00002092	2.4	1.7	0.7	amino acid metabolism.synthesis.central amino acid metabolism.aspartate.aspartate aminotransferase	AAT/ATAAT/MEE17 (maternal effect embryo arrest 17); aspartate transaminase similar to aminotransferase class I and II family protein [Arabidopsis thaliana] (TAIR:AT1G77670.1); similar to aspartate aminotransferase [Pinus pinaster] (GB:CAF31327.1); simila
GmaAffx.91821.1.S1_s_at	0.000003124	0.00002092	2.4	1.7	0.7	hormone metabolism.ethylene.synthesis-degradation.1-aminocyclopropane-1-carboxylate synthase	ETO3 (ETHYLENE OVERPRODUCING 3); 1-aminocyclopropane-1-carboxylate synthase encodes a a member of the 1-aminocyclopropane-1-carboxylate (ACC) synthase (S-adenosyl-L-methionine methylthioadenosine-lyase, EC 4.4.1.14) gene family. Mutants produce elevated
GmaAffx.91821.1.S1_s_at	0.000003124	0.00002092	2.4	1.7	0.7	metal handling.binding, chelation and storage	SUR1 (SUPERROOT 1); transaminase Confers auxin overproduction. Mutants have an overproliferation of lateral roots. similar to transaminase [Arabidopsis thaliana] (TAIR:AT4G28420.2); similar to putative nicotianamine aminotransferase A [Oryza sativa (japon
GmaAffx.91821.1.S1_s_at	0.000003124	0.00002092	2.4	1.7	0.7	PS.aminotransferases peroxisomal	AOAT2 (ALANINE-2-OXOGLUTARATE AMINOTRANSFERASE 2); alanine transaminase Similar to glutamate-glyoxylate transaminase enzyme encoded by AOAT1 similar to GGT1 (ALANINE-2-OXOGLUTARATE AMINOTRANSFERASE 1) [Arabidopsis thaliana] (TAIR:AT1G23310.1); similar to
GmaAffx.91821.1.S1_s_at	0.000003124	0.00002092	2.4	1.7	0.7	secondary metabolism.isoprenoids.tocopherol biosynthesis	aminotransferase, putative similar to SUR1 (SUPERROOT 1), transaminase [Arabidopsis thaliana] (TAIR:AT2G20610.2); similar to Os02g0302400 [Oryza sativa (japonica cultivar-group)] (GB:NP_001046626.1); similar to putative nicotianamine aminotransferase A [
GmaAffx.91821.1.S1_s_at	0.000003124	0.00002092	2.4	1.7	0.7	secondary metabolism.N misc.alkaloid-like	CORI3 (CORONATINE INDUCED 1, JASMONIC ACID RESPONSIVE 2); transaminase Encodes cystine lyase which is expected to be involved in amino acid metabolism, providing the plant with cysteine and the generation of precursors of ethylene biosynthesis. mRNA leve
GmaAffx.91821.1.S1_s_at	0.000003124	0.00002092	2.4	1.7	0.7	secondary metabolism.phenylpropanoids	aminotransferase class I and II family protein similar to AAT/ATAAT/MEE17 (maternal effect embryo arrest 17), aspartate transaminase [Arabidopsis thaliana] (TAIR:AT2G22250.3); similar to Os09g0453800 [Oryza sativa (japonica cultivar-group)] (GB:NP_001063
GmaAffx.91812.1.S1_s_at	0.000002259	0.00001632	3.6	2	1.6	signalling.in sugar and nutrient physiology	phosphate-responsive protein, putative (EXO) similar to PHI-1 (PHOSPHATE-INDUCED 1) [Arabidopsis thaliana] (TAIR:AT1G35140.1); similar to phi-1 [Nicotiana tabacum] (GB:BAA33810.1); contains InterPro domain Phosphate-induced protein 1 conserved region; (
GmaAffx.91805.1.S1_s_at	0.000001405	0.00001138	0.5	-2.1	2.6	misc.GDSL-motif lipase	GLIP4 (EMBRYO DEFECTIVE 1474); carboxylic ester hydrolase Contains lipase signature motif and GDSL domain. similar to GLIP3 (GDSL-motif lipase 3), carboxylic ester hydrolase/ lipase [Arabidopsis thaliana] (TAIR:AT1G53990.1); similar to lipase SIL1 [Brass
GmaAffx.91805.1.S1_s_at	0.000001405	0.00001138	0.5	-2.1	2.6	nodulin_nodulin-like	nodulin_nodulin-like
GmaAffx.91805.1.S1_at	9.57E-07	0.000008594	1	-2.6	3.6	misc.GDSL-motif lipase	GLIP4 (EMBRYO DEFECTIVE 1474); carboxylic ester hydrolase Contains lipase signature motif and GDSL domain. similar to GLIP3 (GDSL-motif lipase 3), carboxylic ester hydrolase/ lipase [Arabidopsis thaliana] (TAIR:AT1G53990.1); similar to lipase SIL1 [Brass
GmaAffx.91805.1.S1_at	9.57E-07	0.000008594	1	-2.6	3.6	nodulin_nodulin-like	nodulin_nodulin-like
GmaAffx.91782.1.S1_s_at	7.03E-08	0.00000138	-0.9	-4.1	3.3	stress.abiotic	ALPHA-DOX1 (ALPHA-DIOXYGENASE 1) Encodes an alpha-dioxygenase involved in protection against oxidative stress and cell death. Induced in response to Salicylic acid and oxidative stress. Independent of NPR1 in induction by salicylic acid. similar to pat
GmaAffx.91782.1.S1_at	8.02E-08	0.000001502	-0.6	-4.2	3.5	stress.abiotic	ALPHA-DOX1 (ALPHA-DIOXYGENASE 1) Encodes an alpha-dioxygenase involved in protection against oxidative stress and cell death. Induced in response to Salicylic acid and oxidative stress. Independent of NPR1 in induction by salicylic acid. similar to pat
GmaAffx.91779.1.S1_s_at	0.00008993	0.0002907	0.4	2.4	-2	tetrapyrrole synthesis.GSA	GSA2 (GLUTAMATE-1-SEMIALDEHYDE 2,1-AMINOMUTASE 2); glutamate-1-semialdehyde 2,1-aminomutase Identical to Glutamate-1-semialdehyde 2,1-aminomutase 2, chloroplast precursor (EC 5.4.3.8) (GSA 2) (Glutamate-1-semialdehyde aminotransferase 2) (GSA-AT 2) (GSA
GmaAffx.91778.1.S1_s_at	0.00002161	0.00009359	-2.3	-1.6	-0.7	RNA.regulation of transcription.MYB-related transcription factor family	myb family transcription factor similar to myb family transcription factor [Arabidopsis thaliana] (TAIR:AT5G58900.1); similar to MYB transcription factor [Hevea brasiliensis] (GB:AAU06309.1); contains InterPro domain Homeodomain-related; (InterPro:IPR01
GmaAffx.91768.1.S1_s_at	0.00002597	0.0001083	-0.9	-3.3	2.3	RNA.regulation of transcription.WRKY domain transcription factor family	WRKY40 (WRKY DNA-binding protein 40); transcription factor Pathogen-induced transcription factor. Binds W-box sequences in vitro. Forms protein complexes with itself and with WRKY40 and WRKY60. Coexpression with WRKY18 or WRKY60 made plants more suscept
GmaAffx.91768.1.S1_at	2.84E-08	0.000000737	0.2	-3	3.3	RNA.regulation of transcription.WRKY domain transcription factor family	WRKY40 (WRKY DNA-binding protein 40); transcription factor Pathogen-induced transcription factor. Binds W-box sequences in vitro. Forms protein complexes with itself and with WRKY40 and WRKY60. Coexpression with WRKY18 or WRKY60 made plants more suscept
GmaAffx.91763.1.S1_x_at	0.000002912	0.00001984	2.2	2.3	-0.1	cell wall.modification	EXGT-A4 (ENDOXYLOGLUCAN TRANSFERASE A4); hydrolase, acting on glycosyl bonds EXGT-A4, endoxyloglucan transferase, Identical to Probable xyloglucan endotransglucosylase/hydrolase protein 5 precursor (EC 2.4.1.207) (At-XTH5) (XTH-5) (XTH5) [Arabidopsis Tha
GmaAffx.91763.1.S1_s_at	0.000001949	0.00001461	1.7	2.3	-0.6	cell wall.modification	EXGT-A4 (ENDOXYLOGLUCAN TRANSFERASE A4); hydrolase, acting on glycosyl bonds EXGT-A4, endoxyloglucan transferase, Identical to Probable xyloglucan endotransglucosylase/hydrolase protein 5 precursor (EC 2.4.1.207) (At-XTH5) (XTH-5) (XTH5) [Arabidopsis Tha
GmaAffx.91760.1.S1_at	6.37E-07	0.000006354	0.5	1.6	-1.1	cell wall.precursor synthesis	DRT101 (DNA-DAMAGE-REPAIR/TOLERATION 101); intramolecular transferase, phosphotransferases encodes a novel protein involved in DNA repair from UV damage. Isolated by functional complementation of E. coli UV-sensitive mutants (UVR genes). Identical to Phos
GmaAffx.91760.1.S1_at	6.37E-07	0.000006354	0.5	1.6	-1.1	glycolysis.PGM	phosphoglucosamine mutase family protein similar to phosphoglucomutase, putative / glucose phosphomutase, putative [Arabidopsis thaliana] (TAIR:AT1G70820.1); similar to Os07g0447800 [Oryza sativa (japonica cultivar-group)] (GB:NP_001059541.1); similar t
GmaAffx.91743.1.S1_s_at	0.000008943	0.00004679	0.9	-0.8	1.7	RNA.regulation of transcription.Alfin-like	PHD finger family protein similar to PHD finger family protein [Arabidopsis thaliana] (TAIR:AT5G05610.2); similar to PHD4 [Medicago truncatula] (GB:ABJ99761.1); contains InterPro domain Zinc finger, FYVE/PHD-type; (InterPro:IPR011011); contains InterPro
GmaAffx.9174.2.S1_at	0.00004806	0.0001758	2	1.4	0.6	cell wall.degradation.mannan-xylose-arabinose-fucose	BGAL9 (BETA GALACTOSIDASE 9); beta-galactosidase putative beta-galactosidase similar to BGAL1 (BETA GALACTOSIDASE 1), beta-galactosidase [Arabidopsis thaliana] (TAIR:AT3G13750.1); similar to BGAL8 (beta-glactosidase 8), beta-galactosidase [Arabidopsis tha
GmaAffx.9174.2.S1_at	0.00004806	0.0001758	2	1.4	0.6	cell.cycle	CAK1AT (CDK-ACTIVATING KINASE 1AT); kinase/ protein serine/threonine kinase Encodes a CDK-activating kinase that regulates root initial cell differentiation. Phosphorylates CDKD2 and CDKD3, but not CDKD1. Controls CDK activities and basal transcription.
GmaAffx.9174.2.S1_at	0.00004806	0.0001758	2	1.4	0.6	cell.division	AT;CDCKD;3/CAK2AT/CDKD1;3 (CYCLIN-DEPENDENT KINASE D1;3); kinase/ protein kinase similar to AT,CDKD,1/CAK3AT/CDKD1,1 (CYCLIN-DEPENDENT KINASE D1,1), kinase [Arabidopsis thaliana] (TAIR:AT1G73690.1); similar to CDK-activating kinase [Medicago sativa subsp
GmaAffx.9174.2.S1_at	0.00004806	0.0001758	2	1.4	0.6	cell.organisation	CAK1AT (CDK-ACTIVATING KINASE 1AT); kinase/ protein serine/threonine kinase Encodes a CDK-activating kinase that regulates root initial cell differentiation. Phosphorylates CDKD2 and CDKD3, but not CDKD1. Controls CDK activities and basal transcription.
GmaAffx.9174.2.S1_at	0.00004806	0.0001758	2	1.4	0.6	development.unspecified	IRE (INCOMPLETE ROOT HAIR ELONGATION); kinase Encodes a protein with a serine/threonine kinase domain. There are two other closely related members in Arabidopsis. Knock-out mutation results in incomplete root hair elongation. Expression is found all orga
GmaAffx.9174.2.S1_at	0.00004806	0.0001758	2	1.4	0.6	glycolysis.PEPCK	PPCK2 (PHOSPHOENOLPYRUVATE CARBOXYLASE KINASE 2); kinase Encodes a second Arabidopsis phosphoenolpyruvate carboxylase kinase gene product with a different expression pattern from PPCK1. Expression of the gene is upregulated by exposure of the plant to lig
GmaAffx.9174.2.S1_at	0.00004806	0.0001758	2	1.4	0.6	hormone metabolism.auxin.induced-regulated-responsive-activated	WAG1; kinase The WAG1 and its homolog, WAG2 each encodes a protein-serine/threonine kinase that are nearly 70% identical to PsPK3 protein. All three together with CsPK3 belong to PsPK3-type kinases. At the N-terminus, all four possess a serine/threonine-r
GmaAffx.9174.2.S1_at	0.00004806	0.0001758	2	1.4	0.6	hormone metabolism.brassinosteroid.signal transduction.BRI	BRL3 (BRI1-LIKE 3); protein binding / protein kinase Similar to BRI, brassinosteroid receptor protein. Identical to Serine/threonine-protein kinase BRI1-like 3 precursor (EC 2.7.11.1) (BRASSINOSTEROID INSENSITIVE 1-like protein 3) (BRL3) [Arabidopsis Thal
GmaAffx.9174.2.S1_at	0.00004806	0.0001758	2	1.4	0.6	hormone metabolism.brassinosteroid.signal transduction.other	BAK1 (BRI1-ASSOCIATED RECEPTOR KINASE); kinase Leu-rich receptor Serine/threonine protein kinase. Component of BR signaling that interacts with BRI1 in vitro and in vivo to form a heterodimer. Brassinolide-dependent association of BRI1 and BAK1 in vivo.
GmaAffx.9174.2.S1_at	0.00004806	0.0001758	2	1.4	0.6	lipid metabolism.lipid degradation.lysophospholipases.glycerophosphodiester phosphodiesterase	protein kinase family protein / glycerophosphoryl diester phosphodiesterase family protein similar to glycerophosphoryl diester phosphodiesterase family protein [Arabidopsis thaliana] (TAIR:AT5G55480.1); similar to glycerophosphoryl diester phosphodieste
GmaAffx.9174.2.S1_at	0.00004806	0.0001758	2	1.4	0.6	misc.gluco-, galacto- and mannosidases	BGAL9 (BETA GALACTOSIDASE 9); beta-galactosidase putative beta-galactosidase similar to BGAL1 (BETA GALACTOSIDASE 1), beta-galactosidase [Arabidopsis thaliana] (TAIR:AT3G13750.1); similar to BGAL8 (beta-glactosidase 8), beta-galactosidase [Arabidopsis tha
GmaAffx.9174.2.S1_at	0.00004806	0.0001758	2	1.4	0.6	misc.myrosinases-lectin-jacalin	lectin protein kinase family protein similar to lectin protein kinase, putative [Arabidopsis thaliana] (TAIR:AT4G04960.1); similar to putative receptor kinase Lecrk [Oryza sativa (japonica cultivar-group)] (GB:BAC84737.1); similar to putative receptor-li
GmaAffx.9174.2.S1_at	0.00004806	0.0001758	2	1.4	0.6	protein.postranslational modification	CIPK9 (CBL-INTERACTING PROTEIN KINASE 9); kinase Encodes a CBL-interacting protein kinase with similarity to SOS2 similar to CIPK23 (CBL-INTERACTING PROTEIN KINASE 23), kinase [Arabidopsis thaliana] (TAIR:AT1G30270.2); similar to CBL-interacting protein k
GmaAffx.9174.2.S1_at	0.00004806	0.0001758	2	1.4	0.6	protein.postranslational modification.kinase.receptor like cytoplasmatic kinase III	protein kinase, putative similar to protein kinase, putative [Arabidopsis thaliana] (TAIR:AT3G57730.1); similar to OSJNba0093F12.22 [Oryza sativa (japonica cultivar-group)] (GB:CAE03948.3); similar to wall-associated kinase 1 [Triticum aestivum] (GB:AAY3
GmaAffx.9174.2.S1_at	0.00004806	0.0001758	2	1.4	0.6	protein.postranslational modification.kinase.receptor like cytoplasmatic kinase IV	CRCK3 (calmodulin-binding receptor-like cytoplasmic kinase 3); kinase high overall homology to CRCK1 similar to CRCK1 (CALMODULIN-BINDING RECEPTOR-LIKE CYTOPLASMIC KINASE 1), kinase [Arabidopsis thaliana] (TAIR:AT5G58940.1); similar to Protein kinase [Med
GmaAffx.9174.2.S1_at	0.00004806	0.0001758	2	1.4	0.6	protein.postranslational modification.kinase.receptor like cytoplasmatic kinase IX	protein kinase family protein similar to protein kinase family protein [Arabidopsis thaliana] (TAIR:AT4G25160.1); similar to protein kinase family protein [Arabidopsis thaliana] (TAIR:AT5G61560.1); similar to protein kinase family protein [Arabidopsis th
GmaAffx.9174.2.S1_at	0.00004806	0.0001758	2	1.4	0.6	protein.postranslational modification.kinase.receptor like cytoplasmatic kinase V	protein kinase family protein similar to protein kinase family protein [Arabidopsis thaliana] (TAIR:AT2G42960.1); similar to protein kinase family protein [Musa acuminata] (GB:ABF69953.1); similar to putative kinase [Oryza sativa (japonica cultivar-group
GmaAffx.9174.2.S1_at	0.00004806	0.0001758	2	1.4	0.6	protein.postranslational modification.kinase.receptor like cytoplasmatic kinase VII	protein kinase family protein similar to protein kinase, putative [Arabidopsis thaliana] (TAIR:AT2G39110.1); similar to protein kinase, putative [Arabidopsis thaliana] (TAIR:AT3G09830.2); similar to Os02g0819600 [Oryza sativa (japonica cultivar-group)]
GmaAffx.9174.2.S1_at	0.00004806	0.0001758	2	1.4	0.6	protein.postranslational modification.kinase.receptor like cytoplasmatic kinase VIII	protein kinase, putative similar to kinase [Arabidopsis thaliana] (TAIR:AT3G59350.3); similar to protein kinase 2 [Nicotiana tabacum] (GB:CAE55204.1); contains InterPro domain Protein kinase-like; (InterPro:IPR011009); contains InterPro domain Protein ki
GmaAffx.9174.2.S1_at	0.00004806	0.0001758	2	1.4	0.6	protein.postranslational modification.kinase.receptor like cytoplasmatic kinase X	protein kinase family protein similar to protein kinase family protein [Arabidopsis thaliana] (TAIR:AT5G51770.1); similar to Os03g0251700 [Oryza sativa (japonica cultivar-group)] (GB:NP_001049573.1); similar to Protein kinase domain containing protein, e
GmaAffx.9174.2.S1_at	0.00004806	0.0001758	2	1.4	0.6	protein.synthesis.misc ribososomal protein	ATPK19/ATPK2 (ARABIDOPSIS THALIANA SERINE/THREONINE PROTEIN KINASE 19, ARABIDOPSIS THALIANA SERINE/THREONINE PROTEIN KINASE 2); kinase Encodes a ribosomal-protein S6 kinase. Gene expression is induced by cold and salt (NaCl). Activation of AtS6k is regul
GmaAffx.9174.2.S1_at	0.00004806	0.0001758	2	1.4	0.6	PS.lightreaction.state transition	protein kinase family protein similar to protein kinase family protein [Arabidopsis thaliana] (TAIR:AT1G01540.2); similar to Protein kinase [Medicago truncatula] (GB:ABE93550.1); contains InterPro domain Protein kinase-like; (InterPro:IPR011009); contain
GmaAffx.9174.2.S1_at	0.00004806	0.0001758	2	1.4	0.6	signalling.calcium	ATCDPK1; calcium- and calmodulin-dependent protein kinase/ kinase/ protein kinase encodes a calcium-dependent protein kinase whose gene expression is induced by dehydration and high salt. Kinase activity could not be detected in vitro. similar to CPK7 (CA
GmaAffx.9174.2.S1_at	0.00004806	0.0001758	2	1.4	0.6	signalling.in sugar and nutrient physiology	AKIN11 (Arabidopsis SNF1 kinase homolog 11, SNF1-RELATED PROTEIN KINASE 1.2); protein kinase encodes a SNF1-related protein kinase that physically interacts with SCF subunit SKP1/ASK1 and 20S proteosome subunit PAD1. It has also been shown to interact wi
GmaAffx.9174.2.S1_at	0.00004806	0.0001758	2	1.4	0.6	signalling.light	PHOT1 (phototropin 1); kinase Blue-light photoreceptor. Contains a light activated serine-threonine kinase domain and LOV1 and LOV2 repeats. Mutants are defective in blue-light response. Mediates blue light-induced growth enhancements. PHOT1 and PHOT2 med
GmaAffx.9174.2.S1_at	0.00004806	0.0001758	2	1.4	0.6	signalling.MAP kinases	MEK1 (mitogen-activated protein kinase kinase 1); MAP kinase kinase/ kinase Member of MAP Kinase Kinase. Likely functions in a stress-activated MAPK pathway. Can phosphorylate the MAPK AtMPK4, in response to stress. Gets phosphorylated by MEKK1 in respon
GmaAffx.9174.2.S1_at	0.00004806	0.0001758	2	1.4	0.6	signalling.receptor kinases.Catharanthus roseus-like RLK1	protein kinase family protein similar to protein kinase family protein [Arabidopsis thaliana] (TAIR:AT5G54380.1); similar to protein kinase, putative [Arabidopsis thaliana] (TAIR:AT5G59700.1); similar to protein kinase, putative [Arabidopsis thaliana] (T
GmaAffx.9174.2.S1_at	0.00004806	0.0001758	2	1.4	0.6	signalling.receptor kinases.C-Lectin	protein kinase family protein / C-type lectin domain-containing protein similar to leucine-rich repeat family protein / protein kinase family protein [Arabidopsis thaliana] (TAIR:AT5G49760.1); similar to Os01g0104000 [Oryza sativa (japonica cultivar-grou
GmaAffx.9174.2.S1_at	0.00004806	0.0001758	2	1.4	0.6	signalling.receptor kinases.crinkly like	protein kinase family protein similar to protein kinase family protein [Arabidopsis thaliana] (TAIR:AT2G39180.1); similar to Os03g0637800 [Oryza sativa (japonica cultivar-group)] (GB:NP_001050726.1); similar to Putative receptor protein kinase CRINKLY4 p
GmaAffx.9174.2.S1_at	0.00004806	0.0001758	2	1.4	0.6	signalling.receptor kinases.DUF 26	protein kinase family protein similar to protein kinase family protein [Arabidopsis thaliana] (TAIR:AT4G11530.1); similar to CRK11 (CYSTEINE-RICH RLK11), kinase [Arabidopsis thaliana] (TAIR:AT4G23190.1); similar to receptor-like protein kinase homolog RK
GmaAffx.9174.2.S1_at	0.00004806	0.0001758	2	1.4	0.6	signalling.receptor kinases.extensin	protein kinase family protein similar to protein kinase family protein [Arabidopsis thaliana] (TAIR:AT5G56890.1); similar to putative receptor protein kinase PERK1 [Oryza sativa (japonica cultivar-group)] (GB:BAD22003.1); similar to Os02g0815900 [Oryza s
GmaAffx.9174.2.S1_at	0.00004806	0.0001758	2	1.4	0.6	signalling.receptor kinases.legume-lectin	lectin protein kinase family protein similar to lectin protein kinase, putative [Arabidopsis thaliana] (TAIR:AT5G55830.1); similar to OSJNBa0088A01.21 [Oryza sativa (japonica cultivar-group)] (GB:CAD41381.2); similar to lectin-like protein kinase [Populu
GmaAffx.9174.2.S1_at	0.00004806	0.0001758	2	1.4	0.6	signalling.receptor kinases.leucine rich repeat I	leucine-rich repeat protein kinase, putative similar to leucine-rich repeat protein kinase, putative [Arabidopsis thaliana] (TAIR:AT5G59680.1); similar to leucine-rich repeat protein kinase, putative [Arabidopsis thaliana] (TAIR:AT5G59650.1); similar to
GmaAffx.9174.2.S1_at	0.00004806	0.0001758	2	1.4	0.6	signalling.receptor kinases.leucine rich repeat II	NIK2 (NSP-INTERACTING KINASE 2); protein kinase similar to leucine-rich repeat family protein / protein kinase family protein [Arabidopsis thaliana] (TAIR:AT2G23950.1); similar to NIK1 (NSP-INTERACTING KINASE 1), kinase [Arabidopsis thaliana] (TAIR:AT5G1
GmaAffx.9174.2.S1_at	0.00004806	0.0001758	2	1.4	0.6	signalling.receptor kinases.leucine rich repeat III	leucine-rich repeat transmembrane protein kinase, putative similar to leucine-rich repeat transmembrane protein kinase, putative [Arabidopsis thaliana] (TAIR:AT3G20190.1); similar to receptor-like protein kinase [Lycopersicon esculentum] (GB:AAC12254.1);
GmaAffx.9174.2.S1_at	0.00004806	0.0001758	2	1.4	0.6	signalling.receptor kinases.leucine rich repeat IX	leucine-rich repeat family protein / protein kinase family protein similar to leucine-rich repeat family protein / protein kinase family protein [Arabidopsis thaliana] (TAIR:AT1G24650.1); similar to leucine-rich repeat protein kinase, putative [Arabidops
GmaAffx.9174.2.S1_at	0.00004806	0.0001758	2	1.4	0.6	signalling.receptor kinases.leucine rich repeat V	kinase similar to leucine-rich repeat transmembrane protein kinase, putative [Arabidopsis thaliana] (TAIR:AT1G53730.1); similar to leucine-rich repeat transmembrane protein kinase, putative [Arabidopsis thaliana] (TAIR:AT3G14350.1); similar to Protein ki
GmaAffx.9174.2.S1_at	0.00004806	0.0001758	2	1.4	0.6	signalling.receptor kinases.leucine rich repeat VII	leucine-rich repeat transmembrane protein kinase, putative similar to leucine-rich repeat transmembrane protein kinase, putative [Arabidopsis thaliana] (TAIR:AT1G12460.1); similar to putative receptor-like protein kinase [Oryza sativa (japonica cultivar-
GmaAffx.9174.2.S1_at	0.00004806	0.0001758	2	1.4	0.6	signalling.receptor kinases.leucine rich repeat VIII-1	leucine-rich repeat transmembrane protein kinase, putative similar to leucine-rich repeat transmembrane protein kinase, putative [Arabidopsis thaliana] (TAIR:AT5G49780.1); similar to leucine-rich repeat transmembrane protein kinase, putative [Arabidopsis
GmaAffx.9174.2.S1_at	0.00004806	0.0001758	2	1.4	0.6	signalling.receptor kinases.leucine rich repeat VIII-2	kinase/ protein serine/threonine kinase similar to leucine-rich repeat family protein / protein kinase family protein [Arabidopsis thaliana] (TAIR:AT1G29740.1); similar to leucine-rich repeat transmembrane protein kinase, putative [Arabidopsis thaliana]
GmaAffx.9174.2.S1_at	0.00004806	0.0001758	2	1.4	0.6	signalling.receptor kinases.leucine rich repeat X	EMS1 (EXCESS MICROSPOROCYTES1); kinase Leucine-rich repeat receptor protein kinase involved in tapetal cell fate specification. Identical to Leucine-rich repeat receptor protein kinase EXS precursor (EC 2.7.11.1) (Extra sporogenous cells protein) (EXCESS
GmaAffx.9174.2.S1_at	0.00004806	0.0001758	2	1.4	0.6	signalling.receptor kinases.leucine rich repeat XI	EDA23 (embryo sac development arrest 23); ATP binding / protein serine/threonine kinase similar to leucine-rich repeat transmembrane protein kinase, putative [Arabidopsis thaliana] (TAIR:AT2G33170.1); similar to leucine-rich repeat transmembrane protein
GmaAffx.9174.2.S1_at	0.00004806	0.0001758	2	1.4	0.6	signalling.receptor kinases.leucine rich repeat XII	FLS2 (FLAGELLIN-SENSITIVE 2); ATP binding / kinase/ protein binding / protein serine/threonine kinase/ transmembrane receptor protein serine/threonine kinase Encodes a leucine-rich repeat serine/threonine protein kinase that is expressed ubiquitously. FLS
GmaAffx.9174.2.S1_at	0.00004806	0.0001758	2	1.4	0.6	signalling.receptor kinases.leucine rich repeat XIII	protein kinase family protein similar to leucine-rich repeat transmembrane protein kinase, putative [Arabidopsis thaliana] (TAIR:AT1G31420.1); similar to Os01g0247500 [Oryza sativa (japonica cultivar-group)] (GB:NP_001042578.1); similar to putative brass
GmaAffx.9174.2.S1_at	0.00004806	0.0001758	2	1.4	0.6	signalling.receptor kinases.lysine motif	protein kinase family protein / peptidoglycan-binding LysM domain-containing protein similar to protein kinase family protein / peptidoglycan-binding LysM domain-containing protein [Arabidopsis thaliana] (TAIR:AT2G33580.1); similar to Os02g0193000 [Oryza
GmaAffx.9174.2.S1_at	0.00004806	0.0001758	2	1.4	0.6	signalling.receptor kinases.misc	lectin protein kinase, putative similar to lectin protein kinase, putative [Arabidopsis thaliana] (TAIR:AT3G08870.1); similar to lectin protein kinase, putative [Arabidopsis thaliana] (TAIR:AT5G01540.1); similar to lectin protein kinase, putative [Arabid
GmaAffx.9174.2.S1_at	0.00004806	0.0001758	2	1.4	0.6	signalling.receptor kinases.proline extensin like	protein kinase family protein similar to ATPERK1 (PROLINE EXTENSIN-LIKE RECEPTOR KINASE 1), ATP binding / protein kinase [Arabidopsis thaliana] (TAIR:AT3G24550.1); similar to protein kinase family protein [Arabidopsis thaliana] (TAIR:AT3G18810.1); simila
GmaAffx.9174.2.S1_at	0.00004806	0.0001758	2	1.4	0.6	signalling.receptor kinases.RKF3 like	protein kinase family protein similar to RKF3 (RECEPTOR-LIKE KINASE IN IN FLOWERS 3), kinase [Arabidopsis thaliana] (TAIR:AT2G48010.1); similar to Os05g0423500 [Oryza sativa (japonica cultivar-group)] (GB:NP_001055591.1); similar to SHR5-receptor-like ki
GmaAffx.9174.2.S1_at	0.00004806	0.0001758	2	1.4	0.6	signalling.receptor kinases.S-locus glycoprotein like	S-locus protein kinase, putative similar to ARK1 (A. THALIANA RECEPTOR KINASE I), kinase [Arabidopsis thaliana] (TAIR:AT1G65790.1); similar to S-locus protein kinase, putative [Arabidopsis thaliana] (TAIR:AT4G27300.1); similar to ARK3 (Arabidopsis Recept
GmaAffx.9174.2.S1_at	0.00004806	0.0001758	2	1.4	0.6	signalling.receptor kinases.thaumatin like	receptor serine/threonine kinase, putative Encodes a Protease inhibitor/seed storage/LTP family protein similar to receptor serine/threonine kinase, putative [Arabidopsis thaliana] (TAIR:AT4G18250.1); similar to PR5K (PR5-like receptor kinase), kinase/ tr
GmaAffx.9174.2.S1_at	0.00004806	0.0001758	2	1.4	0.6	signalling.receptor kinases.wall associated kinase	WAK3 (WALL ASSOCIATED KINASE 3); kinase/ protein serine/threonine kinase encodes a wall-associated kinase Identical to Wall-associated receptor kinase 3 precursor (EC 2.7.11.-) (WAK3) [Arabidopsis Thaliana] (GB:Q9LMN8); similar to WAK2 (wall-associated ki
GmaAffx.9174.2.S1_at	0.00004806	0.0001758	2	1.4	0.6	signalling.receptor kinases.wheat LRK10 like	protein kinase family protein similar to serine/threonine protein kinase family protein [Arabidopsis thaliana] (TAIR:AT1G66880.1); similar to wall-associated kinase 4-like [Oryza sativa (japonica cultivar-group)] (GB:BAD82478.1); similar to Os01g0136400
GmaAffx.9174.2.S1_at	0.00004806	0.0001758	2	1.4	0.6	stress.biotic	protein kinase family protein similar to protein kinase family protein [Arabidopsis thaliana] (TAIR:AT4G25160.1); similar to protein kinase family protein [Arabidopsis thaliana] (TAIR:AT5G61550.1); similar to U-box domain containing protein, expressed [O
GmaAffx.9174.2.S1_at	0.00004806	0.0001758	2	1.4	0.6	tetrapyrrole synthesis.heme oxygenase	HO3 (HEME OXYGENASE 3); heme oxygenase (decyclizing) Encodes a member (HO3) of the heme oxygenase family. similar to HY1 (HEME OXYGENASE 1) [Arabidopsis thaliana] (TAIR:AT2G26670.1); similar to putative heme oxygenase 1 precursor [Pisum sativum] (GB:AAK82
GmaAffx.91731.1.S1_s_at	5.97E-08	0.000001233	3.6	-0.3	3.9	hormone metabolism.ethylene.synthesis-degradation	2-oxoglutarate-dependent dioxygenase, putative encodes a protein similar to a 2-oxoglutarate-dependent dioxygenase similar to 2-oxoglutarate-dependent dioxygenase, putative [Arabidopsis thaliana] (TAIR:AT1G04350.1); similar to unknown [Prunus armeniaca] (
GmaAffx.91731.1.S1_s_at	5.97E-08	0.000001233	3.6	-0.3	3.9	hormone metabolism.ethylene.synthesis-degradation.1-aminocyclopropane-1-carboxylate oxidase	EFE (ethylene forming enzyme) Encodes 1-aminocyclopropane-1-carboxylate oxidase Identical to 1-aminocyclopropane-1-carboxylate oxidase (EC 1.14.17.4) (ACC oxidase) (Ethylene-forming enzyme) (EFE) (ACO) [Arabidopsis Thaliana] (GB:Q06588;GB:Q94K94;GB:Q9S9K
GmaAffx.91731.1.S1_s_at	5.97E-08	0.000001233	3.6	-0.3	3.9	misc.oxidases - copper, flavone etc.	oxidoreductase, 2OG-Fe(II) oxygenase family protein similar to oxidoreductase, acting on paired donors, with incorporation or reduction of molecular oxygen, 2-oxoglutarate as one donor, and incorporation of one atom each of oxygen into both donors [Arabi
GmaAffx.91731.1.S1_s_at	5.97E-08	0.000001233	3.6	-0.3	3.9	nodulin_nodulin-like	nodulin_nodulin-like
GmaAffx.91731.1.S1_s_at	5.97E-08	0.000001233	3.6	-0.3	3.9	redox.ascorbate and glutathione	2-oxoglutarate-dependent dioxygenase, putative encodes a protein whose sequence is similar to 2-oxoglutarate-dependent dioxygenase similar to 2-oxoglutarate-dependent dioxygenase, putative [Arabidopsis thaliana] (TAIR:AT1G06640.1); similar to unknown [Pru
GmaAffx.91731.1.S1_s_at	5.97E-08	0.000001233	3.6	-0.3	3.9	secondary metabolism.flavonoids.flavonols	oxidoreductase, 2OG-Fe(II) oxygenase family protein similar to SRG1 (SENESCENCE-RELATED GENE 1), oxidoreductase, acting on paired donors, with incorporation or reduction of molecular oxygen, 2-oxoglutarate as one donor, and incorporation of one atom each
GmaAffx.91731.1.S1_at	0.00000776	0.00004196	3.3	2.5	0.8	hormone metabolism.ethylene.synthesis-degradation	2-oxoglutarate-dependent dioxygenase, putative encodes a protein similar to a 2-oxoglutarate-dependent dioxygenase similar to 2-oxoglutarate-dependent dioxygenase, putative [Arabidopsis thaliana] (TAIR:AT1G04350.1); similar to unknown [Prunus armeniaca] (
GmaAffx.91731.1.S1_at	0.00000776	0.00004196	3.3	2.5	0.8	hormone metabolism.ethylene.synthesis-degradation.1-aminocyclopropane-1-carboxylate oxidase	EFE (ethylene forming enzyme) Encodes 1-aminocyclopropane-1-carboxylate oxidase Identical to 1-aminocyclopropane-1-carboxylate oxidase (EC 1.14.17.4) (ACC oxidase) (Ethylene-forming enzyme) (EFE) (ACO) [Arabidopsis Thaliana] (GB:Q06588;GB:Q94K94;GB:Q9S9K
GmaAffx.91731.1.S1_at	0.00000776	0.00004196	3.3	2.5	0.8	misc.oxidases - copper, flavone etc.	oxidoreductase, 2OG-Fe(II) oxygenase family protein similar to oxidoreductase, acting on paired donors, with incorporation or reduction of molecular oxygen, 2-oxoglutarate as one donor, and incorporation of one atom each of oxygen into both donors [Arabi
GmaAffx.91731.1.S1_at	0.00000776	0.00004196	3.3	2.5	0.8	nodulin_nodulin-like	nodulin_nodulin-like
GmaAffx.91731.1.S1_at	0.00000776	0.00004196	3.3	2.5	0.8	redox.ascorbate and glutathione	2-oxoglutarate-dependent dioxygenase, putative encodes a protein whose sequence is similar to 2-oxoglutarate-dependent dioxygenase similar to 2-oxoglutarate-dependent dioxygenase, putative [Arabidopsis thaliana] (TAIR:AT1G06640.1); similar to unknown [Pru
GmaAffx.91731.1.S1_at	0.00000776	0.00004196	3.3	2.5	0.8	secondary metabolism.flavonoids.flavonols	oxidoreductase, 2OG-Fe(II) oxygenase family protein similar to SRG1 (SENESCENCE-RELATED GENE 1), oxidoreductase, acting on paired donors, with incorporation or reduction of molecular oxygen, 2-oxoglutarate as one donor, and incorporation of one atom each
GmaAffx.91729.1.S1_s_at	0.00003292	0.0001305	-3.5	-1.3	-2.2	N-metabolism.ammonia metabolism.glutamate synthase.ferredoxin dependent	GLU2 (Glutamate synthase) Encodes a gene whose sequence is similar to ferredoxin dependent glutamate synthase (Fd-GOGAT). Expression is most abundant in root. Identical to Ferredoxin-dependent glutamate synthase 2, chloroplast precursor (EC 1.4.7.1) (Fd-
GmaAffx.91729.1.S1_at	0.00002805	0.0001151	-3.6	0	-3.7	N-metabolism.ammonia metabolism.glutamate synthase.ferredoxin dependent	GLU2 (Glutamate synthase) Encodes a gene whose sequence is similar to ferredoxin dependent glutamate synthase (Fd-GOGAT). Expression is most abundant in root. Identical to Ferredoxin-dependent glutamate synthase 2, chloroplast precursor (EC 1.4.7.1) (Fd-
GmaAffx.91722.1.S1_at	0.00003602	0.0001401	-0.4	-1.5	1.1	transport.unspecified cations	NHX2 (sodium proton exchanger 2); sodium:hydrogen antiporter member of Sodium proton exchanger family Identical to Sodium/hydrogen exchanger 2 (Na(+)/H(+) exchanger 2) (NHE-2) (NHX2) [Arabidopsis Thaliana] (GB:Q56XP4;GB:Q9CAW6); similar to NHX4 (sodium p
GmaAffx.91720.1.S1_s_at	0.0000212	0.00009221	1.1	0.9	0.2	mitochondrial electron transport / ATP synthesis.F1-ATPase	Identical to Probable ATP synthase 24 kDa subunit, mitochondrial precursor (EC 3.6.3.14) [Arabidopsis Thaliana] (GB:Q9SJ12;GB:Q8LBN3); similar to hypothetical protein MtrDRAFT_AC155898g5v1 [Medicago truncatula] (GB:ABE87707.1)
GmaAffx.91720.1.S1_s_at	0.0000212	0.00009221	1.1	0.9	0.2	transport.p- and v-ATPases	DET3 (DE-ETIOLATED 3) Encodes subunit C of the vacuolar H(+)-ATPase (V-ATPase). Bound and phosphorylated by AtWNK8. Identical to Vacuolar ATP synthase subunit C (EC 3.6.3.14) (V-ATPase C subunit) (Vacuolar proton pump C subunit) (VATC) [Arabidopsis Thali
GmaAffx.91701.1.S1_x_at	7.11E-08	0.00000139	-3.3	-1.2	-2.1	not assigned.unknown	not assigned.unknown
GmaAffx.91688.1.S1_at	0.000005048	0.00003007	-3.2	-0.8	-2.4	not assigned.unknown	not assigned.unknown
GmaAffx.91687.1.S1_at	0.00006779	0.0002312	0.9	-1.4	2.3	not assigned.no ontology	DC1 domain-containing protein similar to electron carrier [Arabidopsis thaliana] (TAIR:AT4G31240.2); similar to PDI-like protein [Zea mays] (GB:AAD04231.1); similar to protein disulfide isomerase (PDI)-like protein 3 [Cucumis melo] (GB:AAU04767.1); simil
[truncated: 23,059 more rows]
