# Supplementary material for: Transcript profiling of common bean (Phaseolus vulgaris L.) using the GeneChip® Soybean Genome Array: optimizing analysis by masking biased probes
Source: BMC Plant Biol. 2010 May 7;10:85. doi: 10.1186/1471-2229-10-85 (PMC3017814; doi:10.1186/1471-2229-10-85)
Supplement: Additional file 2 — Common bean genes differentially expressed among nodule, root, and leaf. A table listing genes (probe sets) that were differentially expressed among nodule, root, and leaf (p-value < 0.0001, FDR < 0.0015, ≥ 2 -fold difference) including corresponding p-values, FDR values, log ratios, and MapMan functional classes for common bean. [file 1471-2229-10-85-S2.TXT]

Gm_ID	P-Value	BH FDR	Log2(Pv80(N/L))	Log2(Pv80(N/R)	Log2(Pv80(R/L))	MapMan_Class	DESCRIPTION
AFFX-Gm_GlutTrans_5_s_at	3.171E-10	6.189E-08	-0.1	-4.1	4	not assigned.no ontology	not assigned.no ontology
AFFX-Gm_GlutTrans_M_at	1.69E-09	1.951E-07	0.1	-2.1	2.2	not assigned.no ontology	not assigned.no ontology
AFFX-r2-Gma-actin-5_at	0.00004801	0.0002792	-0.6	-1	0.4	not assigned.no ontology	not assigned.no ontology
AFFX-r2-Gma-gapdh-M_at	3.051E-07	0.000006815	1.2	-0.4	1.6	not assigned.no ontology	not assigned.no ontology
AFFX-r2-Gma-gapdh-M_x_at	0.000009195	0.00008069	0.9	-0.3	1.2	not assigned.no ontology	not assigned.no ontology
GmaAffx.80927.1.S1_s_at	0.00000462	0.00004841	-2	-1	-1	DNA.synthesis/chromatin structure	Encodes one of the membrane anchor subunits of the mitochondrial respiratory complex II. The protein is encoded by the nuclear genome but is imported into the mitochondrion. There are two genes that encode this protein, the other is SDH3-1. retrotransposo
GmaAffx.80927.1.S1_s_at	0.00000462	0.00004841	-2	-1	-1	protein.folding	heat shock cognate 70 kDa protein 2 (HSC70-2) (HSP70-2) Identical to Heat shock cognate 70 kDa protein 2 (Hsc70.2) (HSC70-2) [Arabidopsis Thaliana] (GB:P22954;GB:Q9LZ53); similar to HSP70 (heat shock protein 70), ATP binding [Arabidopsis thaliana] (TAIR:
GmaAffx.80927.1.S1_s_at	0.00000462	0.00004841	-2	-1	-1	stress.abiotic.heat	luminal binding protein 3 (BiP-3) (BP3) similar to BIP (LUMINAL BINDING PROTEIN), ATP binding [Arabidopsis thaliana] (TAIR:AT5G42020.1); similar to luminal binding protein 1 (BiP-1) (BP1) [Arabidopsis thaliana] (TAIR:AT5G28540.1); similar to HSP70B (hea
Gma.6207.1.S1_s_at	0.000002991	0.00003515	0.7	-0.4	1.2	signalling.G-proteins	RHA1 small GTP binding protein Identical to Ras-related protein RHA1 (RHA1) [Arabidopsis Thaliana] (GB:P31582); similar to ARA7, GTP binding [Arabidopsis thaliana] (TAIR:AT4G19640.1); similar to ras-related GTP-binding protein [Nicotiana tabacum] (GB:CAA
Gma.289.1.S1_s_at	5.149E-10	8.542E-08	-8.5	-0.4	-8	PS.calvin cyle.rubisco small subunit	ribulose bisphosphate carboxylase small chain 3B / RuBisCO small subunit 3B (RBCS-3B) (ATS3B) Identical to Ribulose bisphosphate carboxylase small chain 3B, chloroplast precursor (EC 4.1.1.39) (RuBisCO small subunit 3B) (RBCS-3B) [Arabidopsis Thaliana]
Gma.2540.2.S1_s_at	0.00005262	0.0002991	-5.1	-1.5	-3.6	not assigned.unknown	not assigned.unknown
Gma.1179.1.S1_at	0.00002801	0.0001865	-1.1	0.2	-1.4	amino acid metabolism.degradation.aspartate family.asparagine.L-asparaginase	L-asparaginase, putative / L-asparagine amidohydrolase, putative Identical to Probable L-asparaginase 2 precursor (EC 3.5.1.1) (L-asparagine amidohydrolase 2) [Contains: L-asparaginase 2 subunit alpha; L- asparaginase 2 subunit beta] [Arabidopsis Thalia
Gma.10882.1.S1_s_at	1.394E-10	3.483E-08	-4.8	0.2	-5	PS.lightreaction.photosystem II.LHC-II	LHB1B1 (Photosystem II light harvesting complex gene 1.4); chlorophyll binding Photosystem II type I chlorophyll a/b-binding protein similar to CAB1 (CHLOROPHYLL A/B BINDING PROTEIN 1), chlorophyll binding [Arabidopsis thaliana] (TAIR:AT1G2993
GmaAffx.1301.131.A1_x_at	2.811E-12	3.42E-09	-8.9	-0.1	-8.8	PS.lightreaction.photosystem II.LHC-II	LHB1B1 (Photosystem II light harvesting complex gene 1.4); chlorophyll binding Photosystem II type I chlorophyll a/b-binding protein similar to CAB1 (CHLOROPHYLL A/B BINDING PROTEIN 1), chlorophyll binding [Arabidopsis thaliana] (TAIR:AT1G2993
Gma.2444.1.S1_at	8.588E-08	0.000002754	-1.5	0.8	-2.4	redox.dismutases and catalases	CAT2 (CATALASE 2); catalase Encodes a peroxisomal catalase, highly expressed in bolts and leaves. mRNA expression patterns show circadian regulation with mRNA levels being high in the subjective early morning. Identical to Catalase-2 (EC 1.11.1.6) (CAT2
Gma.2444.1.S1_x_at	2.668E-08	0.000001219	-1.5	0.9	-2.3	redox.dismutases and catalases	CAT2 (CATALASE 2); catalase Encodes a peroxisomal catalase, highly expressed in bolts and leaves. mRNA expression patterns show circadian regulation with mRNA levels being high in the subjective early morning. Identical to Catalase-2 (EC 1.11.1.6) (CAT2
Gma.595.1.S1_at	0.000003073	0.00003588	-4	-1	-3	major CHO metabolism.degradation.starch.starch cleavage	ATBETA-AMY (BETA-AMYLASE); beta-amylase cytosolic beta-amylase expressed in rosette leaves and inducible by sugar. RAM1 mutants have reduced beta amylase in leaves and stems. Identical to Beta-amylase (EC 3.2.1.2) (1,4-alpha-D-glucan maltohydrolase) (BMY
Gma.6664.1.S1_s_at	1.95E-08	9.805E-07	-2	-2.4	0.4	nodulin_nodulin-like	nodulin_nodulin-like
Gma.6664.1.S1_s_at	1.95E-08	9.805E-07	-2	-2.4	0.4	PS.lightreaction.other electron carrier (ox/red).ferredoxin	ferredoxin-related similar to ferredoxin-related [Arabidopsis thaliana] (TAIR:AT4G32590.1); similar to Ferredoxin [Medicago truncatula] (GB:ABE80924.1); contains InterPro domain 2Fe-2S Ferredoxin-like fold; (InterPro:IPR012675); contains InterPro domain
Gma.6664.1.S1_s_at	1.95E-08	9.805E-07	-2	-2.4	0.4	transport.Major Intrinsic Proteins.NIP	pseudogene, major intrinsic protein (MIP) family, contains Pfam profile: MIP PF00230; blastp match of 61% identity and 1.8e-40 P-value to PIR|S01444|S01444 nodulin-26 precursor - soybean
Gma.6664.1.S1_s_at	1.95E-08	9.805E-07	-2	-2.4	0.4	transport.Major Intrinsic Proteins.PIP	PIP1C (PLASMA MEMBRANE INTRINSIC PROTEIN 1;3); water channel a member of the plasma membrane intrinsic protein subfamily PIP1. localizes to the plasma membrane and exhibits water transport activity in Xenopus oocyte. expressed ubiquitously and protein lev
Gma.6664.1.S1_s_at	1.95E-08	9.805E-07	-2	-2.4	0.4	transport.Major Intrinsic Proteins.TIP	GAMMA-TIP (Tonoplast intrinsic protein (TIP) gamma); water channel encodes a tonoplast intrinsic protein, which functions as water channel. highly expressed in root, stem, cauline leaves and flowers. Identical to Aquaporin TIP1.1 (Tonoplast intrinsic pro
Gma.5046.1.S1_s_at	8.79E-08	0.000002798	-2	0.8	-2.7	lipid metabolism.'exotics' (steroids, squalene etc).sphingolipids	delta-8 sphingolipid desaturase, putative similar to delta-8 sphingolipid desaturase (SLD1) [Arabidopsis thaliana] (TAIR:AT3G61580.1); similar to Fatty acid desaturase, putative [Medicago truncatula] (GB:ABE90798.1); similar to delta-8 sphingolipid desat
Gma.5046.1.S1_s_at	8.79E-08	0.000002798	-2	0.8	-2.7	lipid metabolism.FA desaturation.omega 3 desaturase	FAD7 (FATTY ACID DESATURASE 7); omega-3 fatty acid desaturase Chloroplastic enzyme responsible for the synthesis of 16:3 and 18:3 fatty acids from galactolipids, sulpholipids and phosphatidylglycerol. Uses ferredoxin as electron donor. Gene expression is
Gma.5046.1.S1_s_at	8.79E-08	0.000002798	-2	0.8	-2.7	lipid metabolism.FA desaturation.omega 6 desaturase	FAD2 (FATTY ACID DESATURASE 2); delta12-fatty acid dehydrogenase Major enzyme responsible for the synthesis of 18:2 fatty acids in the endoplasmic reticulum. Contains His-rich motifs, which contribute to the interaction with the electron donor cytochrome
Gma.2220.1.S1_s_at	0.00000505	0.00005177	0.8	-2.2	3	stress.biotic	trypsin and protease inhibitor family protein / Kunitz family protein similar to trypsin and protease inhibitor family protein / Kunitz family protein [Arabidopsis thaliana] (TAIR:AT1G73260.1); similar to Lemir [Lycopersicon esculentum] (GB:AAC63057.1);
Gma.15625.1.S1_a_at	4.886E-08	0.000001835	-5.6	-3.7	-1.9	amino acid metabolism.synthesis.aspartate family.asparagine.asparagine synthetase	ASN1 (DARK INDUCIBLE 6) encodes a glutamine-dependent asparagine synthetase, the predicted ASN1 peptide contains a purF-type glutamine-binding domain, and is expressed predominantly in shoot tissues, where light has a negative effect on its mRNA accumul
Gma.15625.1.S1_x_at	6.49E-09	4.718E-07	-4.5	-3.7	-0.8	amino acid metabolism.synthesis.aspartate family.asparagine.asparagine synthetase	ASN1 (DARK INDUCIBLE 6) encodes a glutamine-dependent asparagine synthetase, the predicted ASN1 peptide contains a purF-type glutamine-binding domain, and is expressed predominantly in shoot tissues, where light has a negative effect on its mRNA accumul
Gma.15564.1.S1_a_at	1.931E-09	2.155E-07	-5.6	-0.6	-5	minor CHO metabolism.myo-inositol.InsP Synthases	inositol-3-phosphate synthase isozyme 2 / myo-inositol-1-phosphate synthase 2 / MI-1-P synthase 2 / IPS 2 Identical to Inositol-3-phosphate synthase isozyme 2 (EC 5.5.1.4) (Myo-inositol-1- phosphate synthase 2) (MI-1-P synthase 2) (IPS 2) [Arabidopsis T
Gma.15564.1.S1_at	4.286E-07	0.000008723	-4.2	-1	-3.2	minor CHO metabolism.myo-inositol.InsP Synthases	inositol-3-phosphate synthase isozyme 2 / myo-inositol-1-phosphate synthase 2 / MI-1-P synthase 2 / IPS 2 Identical to Inositol-3-phosphate synthase isozyme 2 (EC 5.5.1.4) (Myo-inositol-1- phosphate synthase 2) (MI-1-P synthase 2) (IPS 2) [Arabidopsis T
Gma.2730.1.S1_at	0.00001366	0.0001084	0.4	-1	1.3	misc.glutathione S transferases	ATGSTU9 (GLUTATHIONE S-TRANSFERASE TAU 9); glutathione transferase Encodes glutathione transferase belonging to the tau class of GSTs. Naming convention according to Wagner et al. (2002). similar to ATGSTU10 (Arabidopsis thaliana Glutathione S-transferas
Gma.2730.1.S1_at	0.00001366	0.0001084	0.4	-1	1.3	redox.ascorbate and glutathione.ascorbate	dehydroascorbate reductase, putative similar to DHAR2, glutathione dehydrogenase (ascorbate) [Arabidopsis thaliana] (TAIR:AT1G75270.1); similar to dehydroascorbate reductase [Nicotiana tabacum] (GB:AAL71857.1); contains InterPro domain Thioredoxin-like f
Gma.17610.1.S1_at	0.00004794	0.000279	-2.1	-3.1	1	hormone metabolism.jasmonate.synthesis-degradation.lipoxygenase	LOX1 (Lipoxygenase 1); lipoxygenase lipoxygenase, a defense gene conferring resistance Xanthomonas campestris Identical to Lipoxygenase 1 (EC 1.13.11.12) (LOX1) [Arabidopsis Thaliana] (GB:Q06327); similar to LOX3 (Lipoxygenase 3), iron ion binding / lipo
Gma.17610.1.S1_x_at	0.00005545	0.0003117	-2.2	-3.1	0.8	hormone metabolism.jasmonate.synthesis-degradation.lipoxygenase	LOX1 (Lipoxygenase 1); lipoxygenase lipoxygenase, a defense gene conferring resistance Xanthomonas campestris Identical to Lipoxygenase 1 (EC 1.13.11.12) (LOX1) [Arabidopsis Thaliana] (GB:Q06327); similar to LOX3 (Lipoxygenase 3), iron ion binding / lipo
Gma.4375.1.S1_s_at	1.515E-10	3.761E-08	6	0.5	5.5	N-metabolism.ammonia metabolism.glutamine synthase	ATGSR1 (Arabidopsis thaliana glutamine synthase clone R1); glutamate-ammonia ligase encodes a cytosolic glutamine synthetase, the enzyme has high affinity with substrate ammonium Identical to Glutamine synthetase cytosolic isozyme 1-1 (EC 6.3.1.2) (GLN1;
Gma.5648.1.S1_at	8.228E-07	0.00001393	-1.3	0.5	-1.8	S-assimilation.APR	APR1 (PAPS REDUCTASE HOMOLOG 19) Encodes a protein disulfide isomerase-like (PDIL) protein, a member of a multigene family within the thioredoxin (TRX) superfamily. This protein also belongs to the adenosine 5'-phosphosulfate reductase-like (APRL) group
Gma.17539.1.S1_at	0.00000524	0.00005321	0.8	-0.7	1.5	misc.protease inhibitor/seed storage/lipid transfer protein (LTP) family protein	protease inhibitor/seed storage/lipid transfer protein (LTP) family protein similar to protease inhibitor/seed storage/lipid transfer protein (LTP)-related [Arabidopsis thaliana] (TAIR:AT1G05450.2); similar to expressed protein [Oryza sativa (japonica cu
Gma.17539.1.S1_at	0.00000524	0.00005321	0.8	-0.7	1.5	protein.degradation	PAD1 (20S proteasome alpha subunit D1); peptidase 20S proteosomal alpha subunits. Interacts with SnRK, SKP1/ASK1 during proteasomal binding of an SCF ubiquitin ligase. Identical to Proteasome subunit alpha type 7-A (EC 3.4.25.1) (Proteasome subunit alpha
Gma.17539.1.S1_at	0.00000524	0.00005321	0.8	-0.7	1.5	protein.degradation.ubiquitin.proteasom	PAA1 (20S proteasome alpha subunit A1); peptidase Encodes 20S proteasome subunit PAA1 (PAA1). Identical to Proteasome subunit alpha type 6-A (EC 3.4.25.1) (Proteasome subunit alpha type 1) (20S proteasome alpha subunit A-1) (Proteasome component 1) (PAA1
Gma.1089.1.S1_s_at	4.219E-09	3.625E-07	-3.5	-1.2	-2.2	metal handling.binding, chelation and storage	ATFER1 (ferretin 1); ferric iron binding Encodes a ferretin protein that is targeted to the chloroplast. Member of a Ferritin gene family. Gene expression is induced in response to iron overload and by nitric oxide. Identical to Ferritin-1, chloroplast
Gma.15534.1.S1_at	5.277E-08	0.00000193	2.6	-1.1	3.7	hormone metabolism.jasmonate.synthesis-degradation.lipoxygenase	LOX1 (Lipoxygenase 1); lipoxygenase lipoxygenase, a defense gene conferring resistance Xanthomonas campestris Identical to Lipoxygenase 1 (EC 1.13.11.12) (LOX1) [Arabidopsis Thaliana] (GB:Q06327); similar to LOX3 (Lipoxygenase 3), iron ion binding / lipo
Gma.12207.1.S1_at	0.00003835	0.0002368	1.4	0.4	1	development.unspecified	embryo-abundant protein-related similar to embryo-abundant protein-related [Arabidopsis thaliana] (TAIR:AT1G55450.1); similar to embryo-abundant protein EMB-like [Oryza sativa (japonica cultivar-group)] (GB:BAB89030.1); similar to Os01g0716500 [Oryza sat
Gma.12207.1.S1_at	0.00003835	0.0002368	1.4	0.4	1	hormone metabolism.brassinosteroid.synthesis-degradation.sterols.SMT	SMT1 (STEROL METHYLTRANSFERASE 1) SMT1 controls the level of cholesterol in plants Identical to Cycloartenol-C-24-methyltransferase (EC 2.1.1.41) (24-sterol C- methyltransferase 1) (Sterol C-methyltransferase 1) (Protein STEROL METHYLTRANSFERASE 1) (Prot
Gma.12207.1.S1_at	0.00003835	0.0002368	1.4	0.4	1	hormone metabolism.brassinosteroid.synthesis-degradation.sterols.SMT	SMT2 (STEROL METHYLTRANSFERASE 2) Encodes a sterol-C24-methyltransferases involved in sterol biosynthesis. Mutants display altered sterol composition, serrated petals and sepals and altered cotyledon vascular patterning as well as ectopic endoreduplicatio
Gma.12207.1.S1_at	0.00003835	0.0002368	1.4	0.4	1	lipid metabolism.Phospholipid synthesis	phosphoethanolamine N-methyltransferase 3, putative (NMT3) Identical to Putative phosphoethanolamine N-methyltransferase 3 (EC 2.1.1.103) (NMT3) [Arabidopsis Thaliana] (GB:Q9C6B9;GB:Q9C9V1); similar to NMT1 (N-METHYLTRANSFERASE 1), phosphoethanolamine N-
Gma.12207.1.S1_at	0.00003835	0.0002368	1.4	0.4	1	metal handling.binding, chelation and storage	nicotianamine synthase, putative Identical to Nicotianamine synthase 1 (EC 2.5.1.43) (S-adenosyl-L-methionine:S- adenosyl-L-methionine:S-adenosyl-methionine 3-amino-3- carboxypropyltransferase 1) (AtNAS1) (NAS1) [Arabidopsis Thaliana] (GB:Q9FF79;GB:Q9ZWF
Gma.12207.1.S1_at	0.00003835	0.0002368	1.4	0.4	1	misc.O- methyl transferases	methyltransferase similar to protein arginine N-methyltransferase, putative [Arabidopsis thaliana] (TAIR:AT2G19670.1); similar to Os07g0640000 [Oryza sativa (japonica cultivar-group)] (GB:NP_001060419.1); similar to Protein ar (GB:BAD31262.1); contains I
Gma.12207.1.S1_at	0.00003835	0.0002368	1.4	0.4	1	RNA.regulation of transcription.unclassified	embryo-abundant protein-related similar to embryo-abundant protein-related [Arabidopsis thaliana] (TAIR:AT3G54150.1); similar to embryo-abundant protein EMB-like [Oryza sativa (japonica cultivar-group)] (GB:BAB89030.1); similar to Os01g0716500 [Oryza sat
Gma.12207.1.S1_at	0.00003835	0.0002368	1.4	0.4	1	secondary metabolism.isoprenoids.tocopherol biosynthesis.MPBQ/MSBQ methyltransferase	APG1 (ALBINO OR PALE GREEN MUTANT 1); methyltransferase Encodes a MPBQ/MSBQ methyltransferase located in the chloroplast inner envelope membrane. Mutant plants lack plastoquinone (PQ), suggesting that the APG1 protein is involved in the methylation step
Gma.12207.1.S1_at	0.00003835	0.0002368	1.4	0.4	1	secondary metabolism.isoprenoids.tocopherol biosynthesis.tocopherol methyltransferase	G-TMT (GAMMA-TOCOPHEROL METHYLTRANSFERASE) gamma-tocopherol methyltransferase (g-TMT) mRNA, nuclear; mutant has Deficient in alpha and beta tocopherol; Accumulates gamma tocopherol in leaves Identical to Tocopherol O-methyltransferase, chloroplast precurs
Gma.12207.1.S1_at	0.00003835	0.0002368	1.4	0.4	1	secondary metabolism.phenylpropanoids.lignin biosynthesis.CCoAOMT	caffeoyl-CoA 3-O-methyltransferase, putative Identical to Probable caffeoyl-CoA O-methyltransferase At4g26220 (EC 2.1.1.104) (Trans-caffeoyl-CoA 3-O-methyltransferase) (CCoAMT) (CCoAOMT) [Arabidopsis Thaliana] (GB:Q9C5D7;GB:Q8LBF3;GB:Q9STR2); similar to
Gma.12207.1.S1_at	0.00003835	0.0002368	1.4	0.4	1	tetrapyrrole synthesis.magnesium protoporphyrin IX methyltransferase	CHLM (MAGNESIUM-PROTOPORPHYRIN IX METHYLTRANSFERASE); magnesium protoporphyrin IX methyltransferase Encodes a protein with methyltransferase activity responsible for the methylation of magnesium protoporphyrin IX. Mutants defective in this gene are affect
Gma.2544.2.S1_a_at	7.899E-07	0.0000135	1.7	0.2	1.5	development.multitarget.target of rapamycin	TOR (TARGET OF RAPAMYCIN) Related to TOR proteins from yeast and mammals, regulators of cell growth in response to nutrient availability. TOR proteins belong to the family of phosphatidylinositol 3-kinase and are targets of the antiproliferative drug rapa
Gma.2544.2.S1_a_at	7.899E-07	0.0000135	1.7	0.2	1.5	signalling.lipids	ATVPS34 (Arabidopsis thaliana vacuolar protein sorting 34); phosphatidylinositol 3-kinase phosphatidylinositol 3-kinase (AtVps34) Identical to Phosphatidylinositol 3-kinase VPS34 (EC 2.7.1.137) (PtdIns-3-kinase VSP34) (PI3-kinase VPS34) (PI3K VPS34) (AtV
GmaAffx.91648.1.S1_s_at	0.000001876	0.000025	-2.6	0	-2.6	not assigned.unknown	not assigned.unknown
Gma.1586.1.S1_at	0.00003226	0.0002079	1.5	0.4	1	metal handling.binding, chelation and storage	ATFER4 (FERRITIN 4); ferric iron binding Identical to Ferritin-4, chloroplast precursor (EC 1.16.3.1) (FER4) [Arabidopsis Thaliana] (GB:Q9S756;GB:Q8WHW5); similar to ATFER3 (FERRITIN 3), ferric iron binding [Arabidopsis thaliana] (TAIR:AT3G56090.1); sim
GmaAffx.89966.1.S1_s_at	5.125E-07	0.00000987	1.2	0.7	0.5	signalling.14-3-3 proteins	GRF5 (GENERAL REGULATORY FACTOR 5); protein phosphorylated amino acid binding Encodes GF14 upsilon chain, a 14-3-3 gene family member. Identical to 14-3-3-like protein GF14 upsilon (General regulatory factor 5) (GRF5) [Arabidopsis Thaliana] (GB:P42645);
Gma.10969.1.S1_a_at	0.000003987	0.00004362	1	1.1	-0.1	hormone metabolism.jasmonate.synthesis-degradation.lipoxygenase	LOX1 (Lipoxygenase 1); lipoxygenase lipoxygenase, a defense gene conferring resistance Xanthomonas campestris Identical to Lipoxygenase 1 (EC 1.13.11.12) (LOX1) [Arabidopsis Thaliana] (GB:Q06327); similar to LOX3 (Lipoxygenase 3), iron ion binding / lipo
Gma.15492.1.S1_s_at	1.029E-08	6.407E-07	1.9	-3.5	5.4	secondary metabolism.flavonoids.chalcones	TT5 (TRANSPARENT TESTA 5); chalcone isomerase Catalyzes the conversion of chalcones into flavanones. Required for the accumulation of purple anthocyanins in leaves and stems. Identical to Chalcone--flavonone isomerase (EC 5.5.1.6) (Chalcone isomerase) (TR
Gma.57.1.S1_at	1.099E-07	0.000003249	0	-1.7	1.7	not assigned.unknown	metal ion binding similar to heavy-metal-associated domain-containing protein [Arabidopsis thaliana] (TAIR:AT1G51090.1); similar to unknown protein [Glycine max] (GB:AAN03471.1); contains InterPro domain Heavy metal transport/detoxification protein; (Int
Gma.2503.1.S1_s_at	7.526E-09	5.222E-07	-8	0	-8	amino acid metabolism.degradation.serine-glycine-cysteine group.glycine	HPR (Hydroxypyruvate reductase); NAD binding / cofactor binding / oxidoreductase, acting on the CH-OH group of donors, NAD or NADP as acceptor Encodes hydroxypyruvate reductase. similar to EDA9 (embryo sac development arrest 9), NAD binding / amino acid
Gma.2503.1.S1_s_at	7.526E-09	5.222E-07	-8	0	-8	amino acid metabolism.degradation.serine-glycine-cysteine group.serine	HPR (Hydroxypyruvate reductase); NAD binding / cofactor binding / oxidoreductase, acting on the CH-OH group of donors, NAD or NADP as acceptor Encodes hydroxypyruvate reductase. similar to EDA9 (embryo sac development arrest 9), NAD binding / amino acid
Gma.2503.1.S1_s_at	7.526E-09	5.222E-07	-8	0	-8	C1-metabolism.formate dehydrogenase	FDH (FORMATE DEHYDROGENASE); NAD binding / cofactor binding / oxidoreductase, acting on the CH-OH group of donors, NAD or NADP as acceptor Encodes a NAD-dependent formate dehydrogenase. Identical to Formate dehydrogenase, mitochondrial precursor (EC 1.2.1
Gma.2503.1.S1_s_at	7.526E-09	5.222E-07	-8	0	-8	Co-factor and vitamine metabolism.coenzyme M.2-hydroxyacid dehydrogenase	oxidoreductase family protein similar to oxidoreductase family protein [Arabidopsis thaliana] (TAIR:AT1G12550.1); similar to hydroxyphenylpyruvate reductase (HPPR) [Solenostemon scutellarioides] (GB:CAD47810.2); contains InterPro domain D-isomer specific
Gma.2503.1.S1_s_at	7.526E-09	5.222E-07	-8	0	-8	misc.misc2	oxidoreductase family protein similar to oxidoreductase family protein [Arabidopsis thaliana] (TAIR:AT1G12550.1); similar to hydroxyphenylpyruvate reductase (HPPR) [Solenostemon scutellarioides] (GB:CAD47810.2); contains InterPro domain D-isomer specific
Gma.2503.1.S1_s_at	7.526E-09	5.222E-07	-8	0	-8	PS.photorespiration.hydroxypyruvate reductase	HPR (Hydroxypyruvate reductase); NAD binding / cofactor binding / oxidoreductase, acting on the CH-OH group of donors, NAD or NADP as acceptor Encodes hydroxypyruvate reductase. similar to EDA9 (embryo sac development arrest 9), NAD binding / amino acid
Gma.2886.1.S1_a_at	0.000001634	0.00002268	0.2	-1.6	1.8	RNA.regulation of transcription.AP2/EREBP, APETALA2/Ethylene-responsive element binding protein family	RAP2.2; DNA binding / transcription factor encodes a member of the ERF (ethylene response factor) subfamily B-2 of ERF/AP2 transcription factor family (RAP2.2). The protein contains one AP2 domain. There are 5 members in this subfamily including RAP2.2 A
Gma.3328.1.S1_at	0.000003791	0.00004203	0.7	-0.7	1.4	protein.synthesis.misc ribososomal protein	P40 (40S ribosomal protein SA); structural constituent of ribosome acidic protein associated to 40S ribosomal subunit of ribosomes. Involved in polysome formation during active protein synthesis. Expressed in actively growing tissue. Identical to 40S rib
Gma.3328.1.S1_at	0.000003791	0.00004203	0.7	-0.7	1.4	protein.synthesis.mito/plastid ribosomal protein.mitochondrial	RPS2 (RIBOSOMAL PROTEIN S2); structural constituent of ribosome Structural component of the mitochondrial ribosome small subunit Identical to Mitochondrial ribosomal protein S2 (RPS2) [Arabidopsis Thaliana] (GB:Q9GCB9;GB:Q8LGB5;GB:Q9SS62); similar to puta
Gma.2311.1.S1_at	0.000004048	0.00004413	-2.4	-1.8	-0.6	amino acid metabolism.degradation.aspartate family.methionine.methionine gamma-lyase	ATMGL; catalytic/ methionine gamma-lyase Encodes a functional methionine gamma-lyase, a cytosolic enzyme catalyzes the degradation of methionine into methanethiol, alpha-ketobutyrate and ammonia. The catabolism of excess methionine is important to methion
Gma.2311.1.S1_at	0.000004048	0.00004413	-2.4	-1.8	-0.6	amino acid metabolism.synthesis.aspartate family.methionine.cystathionine beta-lyase	MTO1 (METHIONINE OVERACCUMULATION 1) encodes a cystathionine gamma-synthase, which performs the first committed step in methionine biosynthesis. A conserved motif of 13 amino acids in the first exon is required for posttranscriptional autoregulation. Thi
Gma.2311.1.S1_at	0.000004048	0.00004413	-2.4	-1.8	-0.6	amino acid metabolism.synthesis.aspartate family.methionine.cystathionine gamma-synthase	cystathionine gamma-synthase, chloroplast, putative / O-succinylhomoserine (Thiol)-lyase, putative similar to MTO1 (METHIONINE OVERACCUMULATION 1) [Arabidopsis thaliana] (TAIR:AT3G01120.1); similar to similar to the metB gene product of Escherichia coli;
Gma.339.1.S1_s_at	7.413E-07	0.00001288	1.9	-1	2.9	misc.glutathione S transferases	ATGSTU25 (Arabidopsis thaliana Glutathione S-transferase (class tau) 25); glutathione transferase Encodes glutathione transferase belonging to the tau class of GSTs. Naming convention according to Wagner et al. (2002). similar to ATGSTU24 (Arabidopsis th
Gma.339.1.S1_s_at	7.413E-07	0.00001288	1.9	-1	2.9	redox.ascorbate and glutathione.ascorbate	dehydroascorbate reductase, putative similar to DHAR2, glutathione dehydrogenase (ascorbate) [Arabidopsis thaliana] (TAIR:AT1G75270.1); similar to dehydroascorbate reductase [Nicotiana tabacum] (GB:AAL71857.1); contains InterPro domain Thioredoxin-like f
Gma.2495.1.S1_at	2.496E-07	0.00000588	-3.1	-1.8	-1.3	nodulin_nodulin-like	nodulin_nodulin-like
Gma.2495.1.S1_at	2.496E-07	0.00000588	-3.1	-1.8	-1.3	PS.lightreaction.other electron carrier (ox/red).ferredoxin	ferredoxin-related similar to ferredoxin-related [Arabidopsis thaliana] (TAIR:AT4G32590.1); similar to Ferredoxin [Medicago truncatula] (GB:ABE80924.1); contains InterPro domain 2Fe-2S Ferredoxin-like fold; (InterPro:IPR012675); contains InterPro domain
Gma.2495.1.S1_at	2.496E-07	0.00000588	-3.1	-1.8	-1.3	transport.Major Intrinsic Proteins.NIP	pseudogene, major intrinsic protein (MIP) family, contains Pfam profile: MIP PF00230; blastp match of 61% identity and 1.8e-40 P-value to PIR|S01444|S01444 nodulin-26 precursor - soybean
Gma.2495.1.S1_at	2.496E-07	0.00000588	-3.1	-1.8	-1.3	transport.Major Intrinsic Proteins.PIP	PIP2B (plasma membrane intrinsic protein 2;2); water channel a member of the plasma membrane intrinsic protein subfamily PIP2. localizes to the plasma membrane and exhibits water transport activity in Xenopus oocyte. expressed specifically in the vascula
Gma.2495.1.S1_at	2.496E-07	0.00000588	-3.1	-1.8	-1.3	transport.Major Intrinsic Proteins.TIP	BETA-TIP (BETA-TONOPLAST INTRINSIC PROTEIN); water channel beta-tonoplast intrinsic protein (beta-TIP) mRNA, complete Identical to Probable aquaporin TIP3.2 (Tonoplast intrinsic protein 3.2) (Beta- tonoplast intrinsic protein) (Beta-TIP) (TIP3.2) [Arabido
Gma.5637.1.S1_at	0.00001731	0.0001288	-2.1	-0.2	-1.8	minor CHO metabolism.raffinose family.galactinol synthases.known	ATGOLS1 (ARABIDOPSIS THALIANA GALACTINOL SYNTHASE 1); transferase, transferring hexosyl groups similar to ATGOLS2 (ARABIDOPSIS THALIANA GALACTINOL SYNTHASE 2), transferase, transferring glycosyl groups / transferase, transferring hexosyl groups [Arabido
Gma.9829.1.S1_a_at	0.000002621	0.00003187	0.9	-0.7	1.6	protein.synthesis.misc ribososomal protein	60S acidic ribosomal protein P0 (RPP0A) Identical to 60S acidic ribosomal protein P0-1 (RPP0A) [Arabidopsis Thaliana] (GB:O04204); similar to 60S acidic ribosomal protein P0 (RPP0B) [Arabidopsis thaliana] (TAIR:AT3G09200.1); similar to Ribosomal protein
Gma.9829.1.S1_a_at	0.000002621	0.00003187	0.9	-0.7	1.6	protein.synthesis.mito/plastid ribosomal protein.unknown	ribosomal protein L10 family protein similar to ribosomal protein L10 family protein [Arabidopsis thaliana] (TAIR:AT5G13510.1); similar to 50S ribosomal protein L10, chloroplast precursor (CL10) (GB:O80362); contains InterPro domain Ribosomal protein L10
Gma.1634.1.S1_at	0.00001186	0.0000974	1.1	0	1.1	RNA.regulation of transcription.C2H2 zinc finger family	DNAJ heat shock N-terminal domain-containing protein, contains Pfam domains PF00226: DnaJ domain and PF00096: Zinc finger, C2H2 type
Gma.1634.1.S1_at	0.00001186	0.0000974	1.1	0	1.1	RNA.regulation of transcription.unclassified	DNAJ heat shock N-terminal domain-containing protein similar to DNAJ heat shock N-terminal domain-containing protein [Arabidopsis thaliana] (TAIR:AT4G19590.1); similar to Aminotransferase, class-II; Heat shock protein DnaJ [Medicago truncatula] (GB:ABE78
Gma.1634.1.S1_at	0.00001186	0.0000974	1.1	0	1.1	stress.abiotic.heat	ATJ3 (Arabidopsis thaliana DnaJ homologue 3) homologous to the co-chaperon DNAJ protein from E coli Identical to Chaperone protein dnaJ 3 (AtJ3) (AtDjA3) (ATJ3) [Arabidopsis Thaliana] (GB:Q94AW8;GB:O22663;GB:Q42530); similar to ATJ2 (Arabidopsis thaliana
Gma.10881.1.S1_at	0.00004099	0.0002489	-2.6	-0.7	-1.9	amino acid metabolism.degradation.glutamate family.arginine	ADC2 (ARGININE DECARBOXYLASE 2) encodes a arginine decarboxylase (ADC), a rate-limiting enzyme that catalyzes the first step of polyamine (PA) biosynthesis via ADC pathway in Arabidopsis thaliana. Arabidopsis genome has two ADC paralogs, ADC1 and ADC2. A
Gma.10881.1.S1_at	0.00004099	0.0002489	-2.6	-0.7	-1.9	polyamine metabolism.synthesis.arginine decarboxylase	ADC2 (ARGININE DECARBOXYLASE 2) encodes a arginine decarboxylase (ADC), a rate-limiting enzyme that catalyzes the first step of polyamine (PA) biosynthesis via ADC pathway in Arabidopsis thaliana. Arabidopsis genome has two ADC paralogs, ADC1 and ADC2. A
Gma.1689.1.S1_s_at	2.867E-07	0.000006516	1.1	-1.4	2.5	OPP.oxidative PP.6-phosphogluconate dehydrogenase	6-phosphogluconate dehydrogenase family protein similar to 6-phosphogluconate dehydrogenase family protein [Arabidopsis thaliana] (TAIR:AT1G64190.1); similar to 6-phosphogluconate dehydrogenase family protein [Arabidopsis thaliana] (TAIR:AT5G41670.2); s
Gma.17631.1.S1_at	0.00008007	0.0004111	0.4	-1.1	1.5	DNA.synthesis/chromatin structure	Encodes one of the membrane anchor subunits of the mitochondrial respiratory complex II. The protein is encoded by the nuclear genome but is imported into the mitochondrion. There are two genes that encode this protein, the other is SDH3-1. retrotransposo
Gma.17631.1.S1_at	0.00008007	0.0004111	0.4	-1.1	1.5	protein.folding	heat shock cognate 70 kDa protein 2 (HSC70-2) (HSP70-2) Identical to Heat shock cognate 70 kDa protein 2 (Hsc70.2) (HSC70-2) [Arabidopsis Thaliana] (GB:P22954;GB:Q9LZ53); similar to HSP70 (heat shock protein 70), ATP binding [Arabidopsis thaliana] (TAIR:
Gma.17631.1.S1_at	0.00008007	0.0004111	0.4	-1.1	1.5	stress.abiotic.heat	luminal binding protein 1 (BiP-1) (BP1) Identical to Luminal-binding protein 2 precursor (BiP2) (AtBP2) [Arabidopsis Thaliana] (GB:Q39043;GB:Q39042); Identical to Luminal-binding protein 1 precursor (BiP1) (AtBP1) [Arabidopsis Thaliana] (GB:Q9LKR3;GB:Q4
Gma.6038.1.S1_at	1.783E-08	0.000000927	1	2.2	-1.2	tetrapyrrole synthesis.ALA dehydratase	HEMB1; porphobilinogen synthase Identical to Delta-aminolevulinic acid dehydratase, chloroplast precursor (EC 4.2.1.24) (Porphobilinogen synthase) (ALADH) [Arabidopsis Thaliana] (GB:Q9SFH9); similar to HEMB2, porphobilinogen synthase [Arabidopsis thalia
Gma.10215.1.S1_a_at	0.000007814	0.00007115	1.1	0.1	1	cell wall.degradation.mannan-xylose-arabinose-fucose	BGAL9 (BETA GALACTOSIDASE 9); beta-galactosidase putative beta-galactosidase similar to BGAL1 (BETA GALACTOSIDASE 1), beta-galactosidase [Arabidopsis thaliana] (TAIR:AT3G13750.1); similar to BGAL8 (beta-glactosidase 8), beta-galactosidase [Arabidopsis tha
Gma.10215.1.S1_a_at	0.000007814	0.00007115	1.1	0.1	1	cell.cycle	CAK1AT (CDK-ACTIVATING KINASE 1AT); kinase/ protein serine/threonine kinase Encodes a CDK-activating kinase that regulates root initial cell differentiation. Phosphorylates CDKD2 and CDKD3, but not CDKD1. Controls CDK activities and basal transcription.
Gma.10215.1.S1_a_at	0.000007814	0.00007115	1.1	0.1	1	cell.division	AT;CDCKD;3/CAK2AT/CDKD1;3 (CYCLIN-DEPENDENT KINASE D1;3); kinase/ protein kinase similar to AT,CDKD,1/CAK3AT/CDKD1,1 (CYCLIN-DEPENDENT KINASE D1,1), kinase [Arabidopsis thaliana] (TAIR:AT1G73690.1); similar to CDK-activating kinase [Medicago sativa subsp
Gma.10215.1.S1_a_at	0.000007814	0.00007115	1.1	0.1	1	cell.organisation	CAK1AT (CDK-ACTIVATING KINASE 1AT); kinase/ protein serine/threonine kinase Encodes a CDK-activating kinase that regulates root initial cell differentiation. Phosphorylates CDKD2 and CDKD3, but not CDKD1. Controls CDK activities and basal transcription.
Gma.10215.1.S1_a_at	0.000007814	0.00007115	1.1	0.1	1	development.unspecified	IRE (INCOMPLETE ROOT HAIR ELONGATION); kinase Encodes a protein with a serine/threonine kinase domain. There are two other closely related members in Arabidopsis. Knock-out mutation results in incomplete root hair elongation. Expression is found all orga
Gma.10215.1.S1_a_at	0.000007814	0.00007115	1.1	0.1	1	glycolysis.PEPCK	PPCK2 (PHOSPHOENOLPYRUVATE CARBOXYLASE KINASE 2); kinase Encodes a second Arabidopsis phosphoenolpyruvate carboxylase kinase gene product with a different expression pattern from PPCK1. Expression of the gene is upregulated by exposure of the plant to lig
Gma.10215.1.S1_a_at	0.000007814	0.00007115	1.1	0.1	1	hormone metabolism.auxin.induced-regulated-responsive-activated	WAG1; kinase The WAG1 and its homolog, WAG2 each encodes a protein-serine/threonine kinase that are nearly 70% identical to PsPK3 protein. All three together with CsPK3 belong to PsPK3-type kinases. At the N-terminus, all four possess a serine/threonine-r
Gma.10215.1.S1_a_at	0.000007814	0.00007115	1.1	0.1	1	hormone metabolism.brassinosteroid.signal transduction.BRI	BRL3 (BRI1-LIKE 3); protein binding / protein kinase Similar to BRI, brassinosteroid receptor protein. Identical to Serine/threonine-protein kinase BRI1-like 3 precursor (EC 2.7.11.1) (BRASSINOSTEROID INSENSITIVE 1-like protein 3) (BRL3) [Arabidopsis Thal
Gma.10215.1.S1_a_at	0.000007814	0.00007115	1.1	0.1	1	hormone metabolism.brassinosteroid.signal transduction.other	BAK1 (BRI1-ASSOCIATED RECEPTOR KINASE); kinase Leu-rich receptor Serine/threonine protein kinase. Component of BR signaling that interacts with BRI1 in vitro and in vivo to form a heterodimer. Brassinolide-dependent association of BRI1 and BAK1 in vivo.
Gma.10215.1.S1_a_at	0.000007814	0.00007115	1.1	0.1	1	lipid metabolism.lipid degradation.lysophospholipases.glycerophosphodiester phosphodiesterase	protein kinase family protein / glycerophosphoryl diester phosphodiesterase family protein similar to glycerophosphoryl diester phosphodiesterase family protein [Arabidopsis thaliana] (TAIR:AT5G55480.1); similar to glycerophosphoryl diester phosphodieste
Gma.10215.1.S1_a_at	0.000007814	0.00007115	1.1	0.1	1	misc.gluco-, galacto- and mannosidases	BGAL9 (BETA GALACTOSIDASE 9); beta-galactosidase putative beta-galactosidase similar to BGAL1 (BETA GALACTOSIDASE 1), beta-galactosidase [Arabidopsis thaliana] (TAIR:AT3G13750.1); similar to BGAL8 (beta-glactosidase 8), beta-galactosidase [Arabidopsis tha
Gma.10215.1.S1_a_at	0.000007814	0.00007115	1.1	0.1	1	misc.myrosinases-lectin-jacalin	lectin protein kinase family protein similar to lectin protein kinase, putative [Arabidopsis thaliana] (TAIR:AT4G04960.1); similar to putative receptor kinase Lecrk [Oryza sativa (japonica cultivar-group)] (GB:BAC84737.1); similar to putative receptor-li
Gma.10215.1.S1_a_at	0.000007814	0.00007115	1.1	0.1	1	protein.postranslational modification	CIPK9 (CBL-INTERACTING PROTEIN KINASE 9); kinase Encodes a CBL-interacting protein kinase with similarity to SOS2 similar to CIPK23 (CBL-INTERACTING PROTEIN KINASE 23), kinase [Arabidopsis thaliana] (TAIR:AT1G30270.2); similar to CBL-interacting protein k
Gma.10215.1.S1_a_at	0.000007814	0.00007115	1.1	0.1	1	protein.postranslational modification.kinase.receptor like cytoplasmatic kinase III	protein kinase, putative similar to protein kinase, putative [Arabidopsis thaliana] (TAIR:AT3G57730.1); similar to OSJNba0093F12.22 [Oryza sativa (japonica cultivar-group)] (GB:CAE03948.3); similar to wall-associated kinase 1 [Triticum aestivum] (GB:AAY3
Gma.10215.1.S1_a_at	0.000007814	0.00007115	1.1	0.1	1	protein.postranslational modification.kinase.receptor like cytoplasmatic kinase IV	CRCK3 (calmodulin-binding receptor-like cytoplasmic kinase 3); kinase high overall homology to CRCK1 similar to CRCK1 (CALMODULIN-BINDING RECEPTOR-LIKE CYTOPLASMIC KINASE 1), kinase [Arabidopsis thaliana] (TAIR:AT5G58940.1); similar to Protein kinase [Med
Gma.10215.1.S1_a_at	0.000007814	0.00007115	1.1	0.1	1	protein.postranslational modification.kinase.receptor like cytoplasmatic kinase IX	protein kinase family protein similar to protein kinase family protein [Arabidopsis thaliana] (TAIR:AT4G25160.1); similar to protein kinase family protein [Arabidopsis thaliana] (TAIR:AT5G61560.1); similar to protein kinase family protein [Arabidopsis th
Gma.10215.1.S1_a_at	0.000007814	0.00007115	1.1	0.1	1	protein.postranslational modification.kinase.receptor like cytoplasmatic kinase V	protein kinase family protein similar to protein kinase family protein [Arabidopsis thaliana] (TAIR:AT2G42960.1); similar to protein kinase family protein [Musa acuminata] (GB:ABF69953.1); similar to putative kinase [Oryza sativa (japonica cultivar-group
Gma.10215.1.S1_a_at	0.000007814	0.00007115	1.1	0.1	1	protein.postranslational modification.kinase.receptor like cytoplasmatic kinase VII	protein kinase, putative similar to protein kinase, putative [Arabidopsis thaliana] (TAIR:AT3G09830.2); similar to Os02g0819600 [Oryza sativa (japonica cultivar-group)] (GB:NP_001048536.1); similar to protein serine/threonine kinase [Lophopyrum elongatum
Gma.10215.1.S1_a_at	0.000007814	0.00007115	1.1	0.1	1	protein.postranslational modification.kinase.receptor like cytoplasmatic kinase VIII	serine/threonine protein kinase, putative similar to serine/threonine protein kinase, putative [Arabidopsis thaliana] (TAIR:AT2G43230.1); similar to protein kinase Pti1 [Glycine max] (GB:AAO92595.1); contains InterPro domain Protein kinase-like; (InterP
Gma.10215.1.S1_a_at	0.000007814	0.00007115	1.1	0.1	1	protein.postranslational modification.kinase.receptor like cytoplasmatic kinase X	protein kinase family protein similar to protein kinase family protein [Arabidopsis thaliana] (TAIR:AT5G51770.1); similar to Os03g0251700 [Oryza sativa (japonica cultivar-group)] (GB:NP_001049573.1); similar to Protein kinase domain containing protein, e
Gma.10215.1.S1_a_at	0.000007814	0.00007115	1.1	0.1	1	protein.synthesis.misc ribososomal protein	ATPK19/ATPK2 (ARABIDOPSIS THALIANA SERINE/THREONINE PROTEIN KINASE 19, ARABIDOPSIS THALIANA SERINE/THREONINE PROTEIN KINASE 2); kinase Encodes a ribosomal-protein S6 kinase. Gene expression is induced by cold and salt (NaCl). Activation of AtS6k is regul
Gma.10215.1.S1_a_at	0.000007814	0.00007115	1.1	0.1	1	PS.lightreaction.state transition	protein kinase family protein similar to protein kinase family protein [Arabidopsis thaliana] (TAIR:AT1G01540.2); similar to Protein kinase [Medicago truncatula] (GB:ABE93550.1); contains InterPro domain Protein kinase-like; (InterPro:IPR011009); contain
Gma.10215.1.S1_a_at	0.000007814	0.00007115	1.1	0.1	1	signalling.calcium	ATCDPK1; calcium- and calmodulin-dependent protein kinase/ kinase/ protein kinase encodes a calcium-dependent protein kinase whose gene expression is induced by dehydration and high salt. Kinase activity could not be detected in vitro. similar to CPK7 (CA
Gma.10215.1.S1_a_at	0.000007814	0.00007115	1.1	0.1	1	signalling.in sugar and nutrient physiology	AKIN11 (Arabidopsis SNF1 kinase homolog 11, SNF1-RELATED PROTEIN KINASE 1.2); protein kinase encodes a SNF1-related protein kinase that physically interacts with SCF subunit SKP1/ASK1 and 20S proteosome subunit PAD1. It has also been shown to interact wi
Gma.10215.1.S1_a_at	0.000007814	0.00007115	1.1	0.1	1	signalling.light	PHOT1 (phototropin 1); kinase Blue-light photoreceptor. Contains a light activated serine-threonine kinase domain and LOV1 and LOV2 repeats. Mutants are defective in blue-light response. Mediates blue light-induced growth enhancements. PHOT1 and PHOT2 med
Gma.10215.1.S1_a_at	0.000007814	0.00007115	1.1	0.1	1	signalling.MAP kinases	MEK1 (mitogen-activated protein kinase kinase 1); MAP kinase kinase/ kinase Member of MAP Kinase Kinase. Likely functions in a stress-activated MAPK pathway. Can phosphorylate the MAPK AtMPK4, in response to stress. Gets phosphorylated by MEKK1 in respon
Gma.10215.1.S1_a_at	0.000007814	0.00007115	1.1	0.1	1	signalling.receptor kinases.Catharanthus roseus-like RLK1	protein kinase family protein similar to protein kinase family protein [Arabidopsis thaliana] (TAIR:AT5G54380.1); similar to protein kinase, putative [Arabidopsis thaliana] (TAIR:AT5G59700.1); similar to protein kinase, putative [Arabidopsis thaliana] (T
Gma.10215.1.S1_a_at	0.000007814	0.00007115	1.1	0.1	1	signalling.receptor kinases.C-Lectin	protein kinase family protein / C-type lectin domain-containing protein similar to leucine-rich repeat family protein / protein kinase family protein [Arabidopsis thaliana] (TAIR:AT5G49760.1); similar to Os01g0104000 [Oryza sativa (japonica cultivar-grou
Gma.10215.1.S1_a_at	0.000007814	0.00007115	1.1	0.1	1	signalling.receptor kinases.crinkly like	protein kinase family protein similar to protein kinase family protein [Arabidopsis thaliana] (TAIR:AT2G39180.1); similar to Os03g0637800 [Oryza sativa (japonica cultivar-group)] (GB:NP_001050726.1); similar to Putative receptor protein kinase CRINKLY4 p
Gma.10215.1.S1_a_at	0.000007814	0.00007115	1.1	0.1	1	signalling.receptor kinases.DUF 26	protein kinase family protein similar to protein kinase family protein [Arabidopsis thaliana] (TAIR:AT4G11530.1); similar to CRK11 (CYSTEINE-RICH RLK11), kinase [Arabidopsis thaliana] (TAIR:AT4G23190.1); similar to receptor-like protein kinase homolog RK
Gma.10215.1.S1_a_at	0.000007814	0.00007115	1.1	0.1	1	signalling.receptor kinases.extensin	protein kinase family protein similar to protein kinase family protein [Arabidopsis thaliana] (TAIR:AT5G56890.1); similar to putative receptor protein kinase PERK1 [Oryza sativa (japonica cultivar-group)] (GB:BAD22003.1); similar to Os02g0815900 [Oryza s
Gma.10215.1.S1_a_at	0.000007814	0.00007115	1.1	0.1	1	signalling.receptor kinases.legume-lectin	lectin protein kinase family protein similar to lectin protein kinase, putative [Arabidopsis thaliana] (TAIR:AT5G55830.1); similar to OSJNBa0088A01.21 [Oryza sativa (japonica cultivar-group)] (GB:CAD41381.2); similar to lectin-like protein kinase [Populu
Gma.10215.1.S1_a_at	0.000007814	0.00007115	1.1	0.1	1	signalling.receptor kinases.leucine rich repeat I	leucine-rich repeat protein kinase, putative similar to leucine-rich repeat protein kinase, putative [Arabidopsis thaliana] (TAIR:AT5G59680.1); similar to leucine-rich repeat protein kinase, putative [Arabidopsis thaliana] (TAIR:AT5G59650.1); similar to
Gma.10215.1.S1_a_at	0.000007814	0.00007115	1.1	0.1	1	signalling.receptor kinases.leucine rich repeat II	NIK2 (NSP-INTERACTING KINASE 2); protein kinase similar to leucine-rich repeat family protein / protein kinase family protein [Arabidopsis thaliana] (TAIR:AT2G23950.1); similar to NIK1 (NSP-INTERACTING KINASE 1), kinase [Arabidopsis thaliana] (TAIR:AT5G1
Gma.10215.1.S1_a_at	0.000007814	0.00007115	1.1	0.1	1	signalling.receptor kinases.leucine rich repeat III	leucine-rich repeat transmembrane protein kinase, putative similar to leucine-rich repeat transmembrane protein kinase, putative [Arabidopsis thaliana] (TAIR:AT3G20190.1); similar to receptor-like protein kinase [Lycopersicon esculentum] (GB:AAC12254.1);
Gma.10215.1.S1_a_at	0.000007814	0.00007115	1.1	0.1	1	signalling.receptor kinases.leucine rich repeat IX	leucine-rich repeat family protein / protein kinase family protein similar to leucine-rich repeat family protein / protein kinase family protein [Arabidopsis thaliana] (TAIR:AT1G24650.1); similar to leucine-rich repeat protein kinase, putative [Arabidops
Gma.10215.1.S1_a_at	0.000007814	0.00007115	1.1	0.1	1	signalling.receptor kinases.leucine rich repeat V	kinase similar to leucine-rich repeat transmembrane protein kinase, putative [Arabidopsis thaliana] (TAIR:AT1G53730.1); similar to leucine-rich repeat transmembrane protein kinase, putative [Arabidopsis thaliana] (TAIR:AT3G14350.1); similar to Protein ki
Gma.10215.1.S1_a_at	0.000007814	0.00007115	1.1	0.1	1	signalling.receptor kinases.leucine rich repeat VII	leucine-rich repeat transmembrane protein kinase, putative similar to leucine-rich repeat transmembrane protein kinase, putative [Arabidopsis thaliana] (TAIR:AT1G12460.1); similar to putative receptor-like protein kinase [Oryza sativa (japonica cultivar-
Gma.10215.1.S1_a_at	0.000007814	0.00007115	1.1	0.1	1	signalling.receptor kinases.leucine rich repeat VIII-1	leucine-rich repeat transmembrane protein kinase, putative similar to leucine-rich repeat transmembrane protein kinase, putative [Arabidopsis thaliana] (TAIR:AT5G49780.1); similar to leucine-rich repeat transmembrane protein kinase, putative [Arabidopsis
Gma.10215.1.S1_a_at	0.000007814	0.00007115	1.1	0.1	1	signalling.receptor kinases.leucine rich repeat VIII-2	kinase/ protein serine/threonine kinase similar to leucine-rich repeat family protein / protein kinase family protein [Arabidopsis thaliana] (TAIR:AT1G29740.1); similar to leucine-rich repeat transmembrane protein kinase, putative [Arabidopsis thaliana]
Gma.10215.1.S1_a_at	0.000007814	0.00007115	1.1	0.1	1	signalling.receptor kinases.leucine rich repeat X	EMS1 (EXCESS MICROSPOROCYTES1); kinase Leucine-rich repeat receptor protein kinase involved in tapetal cell fate specification. Identical to Leucine-rich repeat receptor protein kinase EXS precursor (EC 2.7.11.1) (Extra sporogenous cells protein) (EXCESS
Gma.10215.1.S1_a_at	0.000007814	0.00007115	1.1	0.1	1	signalling.receptor kinases.leucine rich repeat XI	EDA23 (embryo sac development arrest 23); ATP binding / protein serine/threonine kinase similar to leucine-rich repeat transmembrane protein kinase, putative [Arabidopsis thaliana] (TAIR:AT2G33170.1); similar to leucine-rich repeat transmembrane protein
Gma.10215.1.S1_a_at	0.000007814	0.00007115	1.1	0.1	1	signalling.receptor kinases.leucine rich repeat XII	FLS2 (FLAGELLIN-SENSITIVE 2); ATP binding / kinase/ protein binding / protein serine/threonine kinase/ transmembrane receptor protein serine/threonine kinase Encodes a leucine-rich repeat serine/threonine protein kinase that is expressed ubiquitously. FLS
Gma.10215.1.S1_a_at	0.000007814	0.00007115	1.1	0.1	1	signalling.receptor kinases.leucine rich repeat XIII	protein kinase family protein similar to leucine-rich repeat transmembrane protein kinase, putative [Arabidopsis thaliana] (TAIR:AT1G31420.1); similar to Os01g0247500 [Oryza sativa (japonica cultivar-group)] (GB:NP_001042578.1); similar to putative brass
Gma.10215.1.S1_a_at	0.000007814	0.00007115	1.1	0.1	1	signalling.receptor kinases.lysine motif	protein kinase family protein / peptidoglycan-binding LysM domain-containing protein similar to protein kinase family protein / peptidoglycan-binding LysM domain-containing protein [Arabidopsis thaliana] (TAIR:AT2G33580.1); similar to Os02g0193000 [Oryza
Gma.10215.1.S1_a_at	0.000007814	0.00007115	1.1	0.1	1	signalling.receptor kinases.misc	lectin protein kinase, putative similar to lectin protein kinase, putative [Arabidopsis thaliana] (TAIR:AT3G08870.1); similar to lectin protein kinase, putative [Arabidopsis thaliana] (TAIR:AT5G01540.1); similar to lectin protein kinase, putative [Arabid
Gma.10215.1.S1_a_at	0.000007814	0.00007115	1.1	0.1	1	signalling.receptor kinases.proline extensin like	protein kinase family protein similar to ATPERK1 (PROLINE EXTENSIN-LIKE RECEPTOR KINASE 1), ATP binding / protein kinase [Arabidopsis thaliana] (TAIR:AT3G24550.1); similar to protein kinase family protein [Arabidopsis thaliana] (TAIR:AT3G18810.1); simila
Gma.10215.1.S1_a_at	0.000007814	0.00007115	1.1	0.1	1	signalling.receptor kinases.RKF3 like	protein kinase family protein similar to RKF3 (RECEPTOR-LIKE KINASE IN IN FLOWERS 3), kinase [Arabidopsis thaliana] (TAIR:AT2G48010.1); similar to Os05g0423500 [Oryza sativa (japonica cultivar-group)] (GB:NP_001055591.1); similar to SHR5-receptor-like ki
Gma.10215.1.S1_a_at	0.000007814	0.00007115	1.1	0.1	1	signalling.receptor kinases.S-locus glycoprotein like	S-locus protein kinase, putative similar to ARK1 (A. THALIANA RECEPTOR KINASE I), kinase [Arabidopsis thaliana] (TAIR:AT1G65790.1); similar to S-locus protein kinase, putative [Arabidopsis thaliana] (TAIR:AT4G27300.1); similar to ARK3 (Arabidopsis Recept
Gma.10215.1.S1_a_at	0.000007814	0.00007115	1.1	0.1	1	signalling.receptor kinases.thaumatin like	receptor serine/threonine kinase, putative Encodes a Protease inhibitor/seed storage/LTP family protein similar to receptor serine/threonine kinase, putative [Arabidopsis thaliana] (TAIR:AT4G18250.1); similar to PR5K (PR5-like receptor kinase), kinase/ tr
Gma.10215.1.S1_a_at	0.000007814	0.00007115	1.1	0.1	1	signalling.receptor kinases.wall associated kinase	WAK3 (WALL ASSOCIATED KINASE 3); kinase/ protein serine/threonine kinase encodes a wall-associated kinase Identical to Wall-associated receptor kinase 3 precursor (EC 2.7.11.-) (WAK3) [Arabidopsis Thaliana] (GB:Q9LMN8); similar to WAK2 (wall-associated ki
Gma.10215.1.S1_a_at	0.000007814	0.00007115	1.1	0.1	1	signalling.receptor kinases.wheat LRK10 like	protein kinase family protein similar to serine/threonine protein kinase family protein [Arabidopsis thaliana] (TAIR:AT1G66880.1); similar to wall-associated kinase 4-like [Oryza sativa (japonica cultivar-group)] (GB:BAD82478.1); similar to Os01g0136400
Gma.10215.1.S1_a_at	0.000007814	0.00007115	1.1	0.1	1	stress.biotic	protein kinase family protein similar to protein kinase family protein [Arabidopsis thaliana] (TAIR:AT4G25160.1); similar to protein kinase family protein [Arabidopsis thaliana] (TAIR:AT5G61550.1); similar to U-box domain containing protein, expressed [O
Gma.10215.1.S1_a_at	0.000007814	0.00007115	1.1	0.1	1	tetrapyrrole synthesis.heme oxygenase	HO3 (HEME OXYGENASE 3); heme oxygenase (decyclizing) Encodes a member (HO3) of the heme oxygenase family. similar to HY1 (HEME OXYGENASE 1) [Arabidopsis thaliana] (TAIR:AT2G26670.1); similar to putative heme oxygenase 1 precursor [Pisum sativum] (GB:AAK82
Gma.449.1.S1_at	0.00002563	0.000174	2.1	-1	3.1	misc.glutathione S transferases	ATGSTF9 (Arabidopsis thaliana Glutathione S-transferase (class phi) 9); glutathione transferase Encodes glutathione transferase belonging to the phi class of GSTs. Naming convention according to Wagner et al. (2002). similar to ATGSTF10 (EARLY DEHYDRATIO
Gma.449.1.S1_at	0.00002563	0.000174	2.1	-1	3.1	redox.ascorbate and glutathione.ascorbate	dehydroascorbate reductase, putative similar to DHAR2, glutathione dehydrogenase (ascorbate) [Arabidopsis thaliana] (TAIR:AT1G75270.1); similar to dehydroascorbate reductase [Nicotiana tabacum] (GB:AAL71857.1); contains InterPro domain Thioredoxin-like f
GmaAffx.90733.1.A1_at	0.00005541	0.0003115	0.6	-1.2	1.8	cell wall.precursor synthesis.UGD	UDP-glucose 6-dehydrogenase, putative similar to ATUGD1/UGD1 (UDP-glucose dehydrogenase 1), UDP-glucose 6-dehydrogenase [Arabidopsis thaliana] (TAIR:AT1G26570.1); similar to UDP-glucose 6-dehydrogenase [Arabidopsis thaliana] (TAIR:AT3G29360.2); similar
GmaAffx.90733.1.A1_s_at	0.000001174	0.00001802	0.9	-0.9	1.9	cell wall.precursor synthesis.UGD	UDP-glucose 6-dehydrogenase, putative similar to ATUGD1/UGD1 (UDP-glucose dehydrogenase 1), UDP-glucose 6-dehydrogenase [Arabidopsis thaliana] (TAIR:AT1G26570.1); similar to UDP-glucose 6-dehydrogenase [Arabidopsis thaliana] (TAIR:AT3G29360.2); similar
Gma.8111.1.S1_at	0.000001511	0.00002152	1.9	-1.3	3.2	cell wall.degradation.mannan-xylose-arabinose-fucose	BGAL9 (BETA GALACTOSIDASE 9); beta-galactosidase putative beta-galactosidase similar to BGAL1 (BETA GALACTOSIDASE 1), beta-galactosidase [Arabidopsis thaliana] (TAIR:AT3G13750.1); similar to BGAL8 (beta-glactosidase 8), beta-galactosidase [Arabidopsis tha
Gma.8111.1.S1_at	0.000001511	0.00002152	1.9	-1.3	3.2	cell.cycle	CAK1AT (CDK-ACTIVATING KINASE 1AT); kinase/ protein serine/threonine kinase Encodes a CDK-activating kinase that regulates root initial cell differentiation. Phosphorylates CDKD2 and CDKD3, but not CDKD1. Controls CDK activities and basal transcription.
Gma.8111.1.S1_at	0.000001511	0.00002152	1.9	-1.3	3.2	cell.division	AT;CDCKD;3/CAK2AT/CDKD1;3 (CYCLIN-DEPENDENT KINASE D1;3); kinase/ protein kinase similar to AT,CDKD,1/CAK3AT/CDKD1,1 (CYCLIN-DEPENDENT KINASE D1,1), kinase [Arabidopsis thaliana] (TAIR:AT1G73690.1); similar to CDK-activating kinase [Medicago sativa subsp
Gma.8111.1.S1_at	0.000001511	0.00002152	1.9	-1.3	3.2	cell.organisation	CAK1AT (CDK-ACTIVATING KINASE 1AT); kinase/ protein serine/threonine kinase Encodes a CDK-activating kinase that regulates root initial cell differentiation. Phosphorylates CDKD2 and CDKD3, but not CDKD1. Controls CDK activities and basal transcription.
Gma.8111.1.S1_at	0.000001511	0.00002152	1.9	-1.3	3.2	development.unspecified	IRE (INCOMPLETE ROOT HAIR ELONGATION); kinase Encodes a protein with a serine/threonine kinase domain. There are two other closely related members in Arabidopsis. Knock-out mutation results in incomplete root hair elongation. Expression is found all orga
Gma.8111.1.S1_at	0.000001511	0.00002152	1.9	-1.3	3.2	glycolysis.PEPCK	PPCK2 (PHOSPHOENOLPYRUVATE CARBOXYLASE KINASE 2); kinase Encodes a second Arabidopsis phosphoenolpyruvate carboxylase kinase gene product with a different expression pattern from PPCK1. Expression of the gene is upregulated by exposure of the plant to lig
Gma.8111.1.S1_at	0.000001511	0.00002152	1.9	-1.3	3.2	hormone metabolism.auxin.induced-regulated-responsive-activated	WAG1; kinase The WAG1 and its homolog, WAG2 each encodes a protein-serine/threonine kinase that are nearly 70% identical to PsPK3 protein. All three together with CsPK3 belong to PsPK3-type kinases. At the N-terminus, all four possess a serine/threonine-r
Gma.8111.1.S1_at	0.000001511	0.00002152	1.9	-1.3	3.2	hormone metabolism.brassinosteroid.signal transduction.BRI	BRL3 (BRI1-LIKE 3); protein binding / protein kinase Similar to BRI, brassinosteroid receptor protein. Identical to Serine/threonine-protein kinase BRI1-like 3 precursor (EC 2.7.11.1) (BRASSINOSTEROID INSENSITIVE 1-like protein 3) (BRL3) [Arabidopsis Thal
Gma.8111.1.S1_at	0.000001511	0.00002152	1.9	-1.3	3.2	hormone metabolism.brassinosteroid.signal transduction.other	BAK1 (BRI1-ASSOCIATED RECEPTOR KINASE); kinase Leu-rich receptor Serine/threonine protein kinase. Component of BR signaling that interacts with BRI1 in vitro and in vivo to form a heterodimer. Brassinolide-dependent association of BRI1 and BAK1 in vivo.
Gma.8111.1.S1_at	0.000001511	0.00002152	1.9	-1.3	3.2	lipid metabolism.lipid degradation.lysophospholipases.glycerophosphodiester phosphodiesterase	protein kinase family protein / glycerophosphoryl diester phosphodiesterase family protein similar to glycerophosphoryl diester phosphodiesterase family protein [Arabidopsis thaliana] (TAIR:AT5G55480.1); similar to glycerophosphoryl diester phosphodieste
Gma.8111.1.S1_at	0.000001511	0.00002152	1.9	-1.3	3.2	misc.gluco-, galacto- and mannosidases	BGAL9 (BETA GALACTOSIDASE 9); beta-galactosidase putative beta-galactosidase similar to BGAL1 (BETA GALACTOSIDASE 1), beta-galactosidase [Arabidopsis thaliana] (TAIR:AT3G13750.1); similar to BGAL8 (beta-glactosidase 8), beta-galactosidase [Arabidopsis tha
Gma.8111.1.S1_at	0.000001511	0.00002152	1.9	-1.3	3.2	misc.myrosinases-lectin-jacalin	lectin protein kinase family protein similar to lectin protein kinase, putative [Arabidopsis thaliana] (TAIR:AT4G04960.1); similar to putative receptor kinase Lecrk [Oryza sativa (japonica cultivar-group)] (GB:BAC84737.1); similar to putative receptor-li
Gma.8111.1.S1_at	0.000001511	0.00002152	1.9	-1.3	3.2	protein.postranslational modification	ATMPK8 (Arabidopsis thaliana MAP kinase 21); MAP kinase ATMPK8, Identical to Mitogen-activated protein kinase 8 (EC 2.7.11.24) (MAP kinase 8) (AtMPK8) (MPK8) [Arabidopsis Thaliana] (GB:Q9LM33;GB:Q9LMS2;GB:Q9MB23); similar to ATMPK15 (Arabidopsis thaliana
Gma.8111.1.S1_at	0.000001511	0.00002152	1.9	-1.3	3.2	protein.postranslational modification.kinase.receptor like cytoplasmatic kinase III	protein kinase, putative similar to protein kinase, putative [Arabidopsis thaliana] (TAIR:AT3G57730.1); similar to OSJNba0093F12.22 [Oryza sativa (japonica cultivar-group)] (GB:CAE03948.3); similar to wall-associated kinase 1 [Triticum aestivum] (GB:AAY3
Gma.8111.1.S1_at	0.000001511	0.00002152	1.9	-1.3	3.2	protein.postranslational modification.kinase.receptor like cytoplasmatic kinase IV	CRCK3 (calmodulin-binding receptor-like cytoplasmic kinase 3); kinase high overall homology to CRCK1 similar to CRCK1 (CALMODULIN-BINDING RECEPTOR-LIKE CYTOPLASMIC KINASE 1), kinase [Arabidopsis thaliana] (TAIR:AT5G58940.1); similar to Protein kinase [Med
Gma.8111.1.S1_at	0.000001511	0.00002152	1.9	-1.3	3.2	protein.postranslational modification.kinase.receptor like cytoplasmatic kinase IX	protein kinase family protein similar to protein kinase family protein [Arabidopsis thaliana] (TAIR:AT4G25160.1); similar to protein kinase family protein [Arabidopsis thaliana] (TAIR:AT5G61560.1); similar to protein kinase family protein [Arabidopsis th
Gma.8111.1.S1_at	0.000001511	0.00002152	1.9	-1.3	3.2	protein.postranslational modification.kinase.receptor like cytoplasmatic kinase V	protein kinase family protein similar to protein kinase family protein [Arabidopsis thaliana] (TAIR:AT2G42960.1); similar to protein kinase family protein [Musa acuminata] (GB:ABF69953.1); similar to putative kinase [Oryza sativa (japonica cultivar-group
Gma.8111.1.S1_at	0.000001511	0.00002152	1.9	-1.3	3.2	protein.postranslational modification.kinase.receptor like cytoplasmatic kinase VII	protein kinase, putative similar to protein kinase, putative [Arabidopsis thaliana] (TAIR:AT3G09830.2); similar to Os02g0819600 [Oryza sativa (japonica cultivar-group)] (GB:NP_001048536.1); similar to protein serine/threonine kinase [Lophopyrum elongatum
Gma.8111.1.S1_at	0.000001511	0.00002152	1.9	-1.3	3.2	protein.postranslational modification.kinase.receptor like cytoplasmatic kinase VIII	protein kinase, putative similar to kinase [Arabidopsis thaliana] (TAIR:AT3G59350.3); similar to protein kinase 2 [Nicotiana tabacum] (GB:CAE55204.1); contains InterPro domain Protein kinase-like; (InterPro:IPR011009); contains InterPro domain Protein ki
Gma.8111.1.S1_at	0.000001511	0.00002152	1.9	-1.3	3.2	protein.postranslational modification.kinase.receptor like cytoplasmatic kinase X	protein kinase family protein similar to protein kinase family protein [Arabidopsis thaliana] (TAIR:AT5G51770.1); similar to Os03g0251700 [Oryza sativa (japonica cultivar-group)] (GB:NP_001049573.1); similar to Protein kinase domain containing protein, e
Gma.8111.1.S1_at	0.000001511	0.00002152	1.9	-1.3	3.2	protein.synthesis.misc ribososomal protein	ATPK19/ATPK2 (ARABIDOPSIS THALIANA SERINE/THREONINE PROTEIN KINASE 19, ARABIDOPSIS THALIANA SERINE/THREONINE PROTEIN KINASE 2); kinase Encodes a ribosomal-protein S6 kinase. Gene expression is induced by cold and salt (NaCl). Activation of AtS6k is regul
Gma.8111.1.S1_at	0.000001511	0.00002152	1.9	-1.3	3.2	PS.lightreaction.state transition	protein kinase family protein similar to protein kinase family protein [Arabidopsis thaliana] (TAIR:AT1G01540.2); similar to Protein kinase [Medicago truncatula] (GB:ABE93550.1); contains InterPro domain Protein kinase-like; (InterPro:IPR011009); contain
Gma.8111.1.S1_at	0.000001511	0.00002152	1.9	-1.3	3.2	signalling.calcium	CPK9 (CALMODULIN-DOMAIN PROTEIN KINASE 9); calcium- and calmodulin-dependent protein kinase/ kinase calmodulin-domain protein kinase CDPK isoform 9 (CPK9) similar to CPK33 (calcium-dependent protein kinase 33), calcium- and calmodulin-dependent protein k
Gma.8111.1.S1_at	0.000001511	0.00002152	1.9	-1.3	3.2	signalling.in sugar and nutrient physiology	AKIN11 (Arabidopsis SNF1 kinase homolog 11, SNF1-RELATED PROTEIN KINASE 1.2); protein kinase encodes a SNF1-related protein kinase that physically interacts with SCF subunit SKP1/ASK1 and 20S proteosome subunit PAD1. It has also been shown to interact wi
Gma.8111.1.S1_at	0.000001511	0.00002152	1.9	-1.3	3.2	signalling.light	PHOT1 (phototropin 1); kinase Blue-light photoreceptor. Contains a light activated serine-threonine kinase domain and LOV1 and LOV2 repeats. Mutants are defective in blue-light response. Mediates blue light-induced growth enhancements. PHOT1 and PHOT2 med
Gma.8111.1.S1_at	0.000001511	0.00002152	1.9	-1.3	3.2	signalling.MAP kinases	MEK1 (mitogen-activated protein kinase kinase 1); MAP kinase kinase/ kinase Member of MAP Kinase Kinase. Likely functions in a stress-activated MAPK pathway. Can phosphorylate the MAPK AtMPK4, in response to stress. Gets phosphorylated by MEKK1 in respon
Gma.8111.1.S1_at	0.000001511	0.00002152	1.9	-1.3	3.2	signalling.receptor kinases.Catharanthus roseus-like RLK1	protein kinase family protein similar to protein kinase family protein [Arabidopsis thaliana] (TAIR:AT5G54380.1); similar to protein kinase, putative [Arabidopsis thaliana] (TAIR:AT5G59700.1); similar to protein kinase, putative [Arabidopsis thaliana] (T
Gma.8111.1.S1_at	0.000001511	0.00002152	1.9	-1.3	3.2	signalling.receptor kinases.C-Lectin	protein kinase family protein / C-type lectin domain-containing protein similar to leucine-rich repeat family protein / protein kinase family protein [Arabidopsis thaliana] (TAIR:AT5G49760.1); similar to Os01g0104000 [Oryza sativa (japonica cultivar-grou
Gma.8111.1.S1_at	0.000001511	0.00002152	1.9	-1.3	3.2	signalling.receptor kinases.crinkly like	protein kinase family protein similar to protein kinase family protein [Arabidopsis thaliana] (TAIR:AT2G39180.1); similar to Os03g0637800 [Oryza sativa (japonica cultivar-group)] (GB:NP_001050726.1); similar to Putative receptor protein kinase CRINKLY4 p
Gma.8111.1.S1_at	0.000001511	0.00002152	1.9	-1.3	3.2	signalling.receptor kinases.DUF 26	protein kinase family protein similar to protein kinase family protein [Arabidopsis thaliana] (TAIR:AT4G11530.1); similar to CRK11 (CYSTEINE-RICH RLK11), kinase [Arabidopsis thaliana] (TAIR:AT4G23190.1); similar to receptor-like protein kinase homolog RK
Gma.8111.1.S1_at	0.000001511	0.00002152	1.9	-1.3	3.2	signalling.receptor kinases.extensin	protein kinase family protein similar to protein kinase family protein [Arabidopsis thaliana] (TAIR:AT5G56890.1); similar to putative receptor protein kinase PERK1 [Oryza sativa (japonica cultivar-group)] (GB:BAD22003.1); similar to Os02g0815900 [Oryza s
Gma.8111.1.S1_at	0.000001511	0.00002152	1.9	-1.3	3.2	signalling.receptor kinases.legume-lectin	lectin protein kinase family protein similar to lectin protein kinase, putative [Arabidopsis thaliana] (TAIR:AT5G55830.1); similar to OSJNBa0088A01.21 [Oryza sativa (japonica cultivar-group)] (GB:CAD41381.2); similar to lectin-like protein kinase [Populu
Gma.8111.1.S1_at	0.000001511	0.00002152	1.9	-1.3	3.2	signalling.receptor kinases.leucine rich repeat I	leucine-rich repeat protein kinase, putative similar to leucine-rich repeat protein kinase, putative [Arabidopsis thaliana] (TAIR:AT5G59680.1); similar to leucine-rich repeat protein kinase, putative [Arabidopsis thaliana] (TAIR:AT5G59650.1); similar to
Gma.8111.1.S1_at	0.000001511	0.00002152	1.9	-1.3	3.2	signalling.receptor kinases.leucine rich repeat II	NIK2 (NSP-INTERACTING KINASE 2); protein kinase similar to leucine-rich repeat family protein / protein kinase family protein [Arabidopsis thaliana] (TAIR:AT2G23950.1); similar to NIK1 (NSP-INTERACTING KINASE 1), kinase [Arabidopsis thaliana] (TAIR:AT5G1
Gma.8111.1.S1_at	0.000001511	0.00002152	1.9	-1.3	3.2	signalling.receptor kinases.leucine rich repeat III	leucine-rich repeat transmembrane protein kinase, putative similar to leucine-rich repeat transmembrane protein kinase, putative [Arabidopsis thaliana] (TAIR:AT3G20190.1); similar to receptor-like protein kinase [Lycopersicon esculentum] (GB:AAC12254.1);
Gma.8111.1.S1_at	0.000001511	0.00002152	1.9	-1.3	3.2	signalling.receptor kinases.leucine rich repeat IX	leucine-rich repeat family protein / protein kinase family protein similar to leucine-rich repeat family protein / protein kinase family protein [Arabidopsis thaliana] (TAIR:AT1G24650.1); similar to leucine-rich repeat protein kinase, putative [Arabidops
Gma.8111.1.S1_at	0.000001511	0.00002152	1.9	-1.3	3.2	signalling.receptor kinases.leucine rich repeat V	kinase similar to leucine-rich repeat transmembrane protein kinase, putative [Arabidopsis thaliana] (TAIR:AT1G53730.1); similar to leucine-rich repeat transmembrane protein kinase, putative [Arabidopsis thaliana] (TAIR:AT3G14350.1); similar to Protein ki
Gma.8111.1.S1_at	0.000001511	0.00002152	1.9	-1.3	3.2	signalling.receptor kinases.leucine rich repeat VII	leucine-rich repeat transmembrane protein kinase, putative similar to leucine-rich repeat transmembrane protein kinase, putative [Arabidopsis thaliana] (TAIR:AT1G12460.1); similar to putative receptor-like protein kinase [Oryza sativa (japonica cultivar-
Gma.8111.1.S1_at	0.000001511	0.00002152	1.9	-1.3	3.2	signalling.receptor kinases.leucine rich repeat VIII-1	leucine-rich repeat transmembrane protein kinase, putative similar to leucine-rich repeat transmembrane protein kinase, putative [Arabidopsis thaliana] (TAIR:AT5G49780.1); similar to leucine-rich repeat transmembrane protein kinase, putative [Arabidopsis
Gma.8111.1.S1_at	0.000001511	0.00002152	1.9	-1.3	3.2	signalling.receptor kinases.leucine rich repeat VIII-2	kinase/ protein serine/threonine kinase similar to leucine-rich repeat family protein / protein kinase family protein [Arabidopsis thaliana] (TAIR:AT1G29740.1); similar to leucine-rich repeat transmembrane protein kinase, putative [Arabidopsis thaliana]
Gma.8111.1.S1_at	0.000001511	0.00002152	1.9	-1.3	3.2	signalling.receptor kinases.leucine rich repeat X	EMS1 (EXCESS MICROSPOROCYTES1); kinase Leucine-rich repeat receptor protein kinase involved in tapetal cell fate specification. Identical to Leucine-rich repeat receptor protein kinase EXS precursor (EC 2.7.11.1) (Extra sporogenous cells protein) (EXCESS
Gma.8111.1.S1_at	0.000001511	0.00002152	1.9	-1.3	3.2	signalling.receptor kinases.leucine rich repeat XI	EDA23 (embryo sac development arrest 23); ATP binding / protein serine/threonine kinase similar to leucine-rich repeat transmembrane protein kinase, putative [Arabidopsis thaliana] (TAIR:AT2G33170.1); similar to leucine-rich repeat transmembrane protein
Gma.8111.1.S1_at	0.000001511	0.00002152	1.9	-1.3	3.2	signalling.receptor kinases.leucine rich repeat XII	FLS2 (FLAGELLIN-SENSITIVE 2); ATP binding / kinase/ protein binding / protein serine/threonine kinase/ transmembrane receptor protein serine/threonine kinase Encodes a leucine-rich repeat serine/threonine protein kinase that is expressed ubiquitously. FLS
Gma.8111.1.S1_at	0.000001511	0.00002152	1.9	-1.3	3.2	signalling.receptor kinases.leucine rich repeat XIII	protein kinase family protein similar to leucine-rich repeat transmembrane protein kinase, putative [Arabidopsis thaliana] (TAIR:AT1G31420.1); similar to Os01g0247500 [Oryza sativa (japonica cultivar-group)] (GB:NP_001042578.1); similar to putative brass
Gma.8111.1.S1_at	0.000001511	0.00002152	1.9	-1.3	3.2	signalling.receptor kinases.lysine motif	protein kinase family protein / peptidoglycan-binding LysM domain-containing protein similar to protein kinase family protein / peptidoglycan-binding LysM domain-containing protein [Arabidopsis thaliana] (TAIR:AT2G33580.1); similar to Os02g0193000 [Oryza
Gma.8111.1.S1_at	0.000001511	0.00002152	1.9	-1.3	3.2	signalling.receptor kinases.misc	lectin protein kinase, putative similar to lectin protein kinase, putative [Arabidopsis thaliana] (TAIR:AT3G08870.1); similar to lectin protein kinase, putative [Arabidopsis thaliana] (TAIR:AT5G01540.1); similar to lectin protein kinase, putative [Arabid
Gma.8111.1.S1_at	0.000001511	0.00002152	1.9	-1.3	3.2	signalling.receptor kinases.proline extensin like	protein kinase family protein similar to ATPERK1 (PROLINE EXTENSIN-LIKE RECEPTOR KINASE 1), ATP binding / protein kinase [Arabidopsis thaliana] (TAIR:AT3G24550.1); similar to protein kinase family protein [Arabidopsis thaliana] (TAIR:AT3G18810.1); simila
Gma.8111.1.S1_at	0.000001511	0.00002152	1.9	-1.3	3.2	signalling.receptor kinases.RKF3 like	protein kinase family protein similar to RKF3 (RECEPTOR-LIKE KINASE IN IN FLOWERS 3), kinase [Arabidopsis thaliana] (TAIR:AT2G48010.1); similar to Os05g0423500 [Oryza sativa (japonica cultivar-group)] (GB:NP_001055591.1); similar to SHR5-receptor-like ki
Gma.8111.1.S1_at	0.000001511	0.00002152	1.9	-1.3	3.2	signalling.receptor kinases.S-locus glycoprotein like	S-locus protein kinase, putative similar to ARK1 (A. THALIANA RECEPTOR KINASE I), kinase [Arabidopsis thaliana] (TAIR:AT1G65790.1); similar to S-locus protein kinase, putative [Arabidopsis thaliana] (TAIR:AT4G27300.1); similar to ARK3 (Arabidopsis Recept
Gma.8111.1.S1_at	0.000001511	0.00002152	1.9	-1.3	3.2	signalling.receptor kinases.thaumatin like	receptor serine/threonine kinase, putative Encodes a Protease inhibitor/seed storage/LTP family protein similar to receptor serine/threonine kinase, putative [Arabidopsis thaliana] (TAIR:AT4G18250.1); similar to PR5K (PR5-like receptor kinase), kinase/ tr
Gma.8111.1.S1_at	0.000001511	0.00002152	1.9	-1.3	3.2	signalling.receptor kinases.wall associated kinase	WAK3 (WALL ASSOCIATED KINASE 3); kinase/ protein serine/threonine kinase encodes a wall-associated kinase Identical to Wall-associated receptor kinase 3 precursor (EC 2.7.11.-) (WAK3) [Arabidopsis Thaliana] (GB:Q9LMN8); similar to WAK2 (wall-associated ki
Gma.8111.1.S1_at	0.000001511	0.00002152	1.9	-1.3	3.2	signalling.receptor kinases.wheat LRK10 like	protein kinase family protein similar to serine/threonine protein kinase family protein [Arabidopsis thaliana] (TAIR:AT1G66880.1); similar to wall-associated kinase 4-like [Oryza sativa (japonica cultivar-group)] (GB:BAD82478.1); similar to Os01g0136400
Gma.8111.1.S1_at	0.000001511	0.00002152	1.9	-1.3	3.2	stress.biotic	protein kinase family protein similar to protein kinase family protein [Arabidopsis thaliana] (TAIR:AT4G25160.1); similar to protein kinase family protein [Arabidopsis thaliana] (TAIR:AT5G61550.1); similar to U-box domain containing protein, expressed [O
Gma.8111.1.S1_at	0.000001511	0.00002152	1.9	-1.3	3.2	tetrapyrrole synthesis.heme oxygenase	HO3 (HEME OXYGENASE 3); heme oxygenase (decyclizing) Encodes a member (HO3) of the heme oxygenase family. similar to HY1 (HEME OXYGENASE 1) [Arabidopsis thaliana] (TAIR:AT2G26670.1); similar to putative heme oxygenase 1 precursor [Pisum sativum] (GB:AAK82
Gma.12150.1.S1_at	0.00006804	0.0003649	-1.1	-2.6	1.5	protein.degradation.cysteine protease	cysteine proteinase, putative similar to cysteine proteinase, putative [Arabidopsis thaliana] (TAIR:AT3G48350.1); similar to Vignain precursor (Cysteine endopeptidase) (GB:O65039); contains InterPro domain Peptidase, cysteine peptidase active site; (Int
Gma.15883.1.S1_s_at	3.562E-07	0.00000764	0.8	-0.8	1.6	misc.protease inhibitor/seed storage/lipid transfer protein (LTP) family protein	protease inhibitor/seed storage/lipid transfer protein (LTP) family protein similar to protease inhibitor/seed storage/lipid transfer protein (LTP)-related [Arabidopsis thaliana] (TAIR:AT1G05450.2); similar to expressed protein [Oryza sativa (japonica cu
Gma.15883.1.S1_s_at	3.562E-07	0.00000764	0.8	-0.8	1.6	protein.degradation	PAD1 (20S proteasome alpha subunit D1); peptidase 20S proteosomal alpha subunits. Interacts with SnRK, SKP1/ASK1 during proteasomal binding of an SCF ubiquitin ligase. Identical to Proteasome subunit alpha type 7-A (EC 3.4.25.1) (Proteasome subunit alpha
Gma.15883.1.S1_s_at	3.562E-07	0.00000764	0.8	-0.8	1.6	protein.degradation.ubiquitin.proteasom	PAE2 (20S proteasome alpha subunit E2); peptidase Encodes 20S proteasome subunit PAE2 (PAE2). Identical to Proteasome subunit alpha type 5-B (EC 3.4.25.1) (20S proteasome alpha subunit E-2) (Proteasome component Z) (PAE2) [Arabidopsis Thaliana] (GB:Q4213
Gma.15883.1.S1_x_at	0.00006536	0.0003539	1.1	-0.5	1.6	misc.protease inhibitor/seed storage/lipid transfer protein (LTP) family protein	protease inhibitor/seed storage/lipid transfer protein (LTP) family protein similar to protease inhibitor/seed storage/lipid transfer protein (LTP)-related [Arabidopsis thaliana] (TAIR:AT1G05450.2); similar to expressed protein [Oryza sativa (japonica cu
Gma.15883.1.S1_x_at	0.00006536	0.0003539	1.1	-0.5	1.6	protein.degradation	PAD1 (20S proteasome alpha subunit D1); peptidase 20S proteosomal alpha subunits. Interacts with SnRK, SKP1/ASK1 during proteasomal binding of an SCF ubiquitin ligase. Identical to Proteasome subunit alpha type 7-A (EC 3.4.25.1) (Proteasome subunit alpha
Gma.15883.1.S1_x_at	0.00006536	0.0003539	1.1	-0.5	1.6	protein.degradation.ubiquitin.proteasom	PAE2 (20S proteasome alpha subunit E2); peptidase Encodes 20S proteasome subunit PAE2 (PAE2). Identical to Proteasome subunit alpha type 5-B (EC 3.4.25.1) (20S proteasome alpha subunit E-2) (Proteasome component Z) (PAE2) [Arabidopsis Thaliana] (GB:Q4213
Gma.2854.2.S1_a_at	5.058E-10	8.506E-08	5.1	0.6	4.6	nodulin_nodulin-like	nodulin_nodulin-like
Gma.2854.2.S1_a_at	5.058E-10	8.506E-08	5.1	0.6	4.6	nucleotide metabolism.degradation	uricase / urate oxidase / nodulin 35, putative Identical to Uricase (EC 1.7.3.3) (Urate oxidase) (Nodulin 35 homolog) [Arabidopsis Thaliana] (GB:O04420;GB:O64848); similar to uricase [Lotus japonicus] (GB:BAB18538.1); contains InterPro domain Uricase; (
Gma.5734.1.S1_at	0.000001182	0.00001809	-1.3	0.5	-1.8	protein assembly and cofactor ligation	cytochrome c biogenesis protein family similar to c-type cytochrome biogenesis protein [Descurainia sophia] (GB:AAQ95739.1); contains InterPro domain Cytochrome c biogenesis protein, transmembrane region; (InterPro:IPR003834)
Gma.3.1.S1_at	0.00007495	0.0003906	1.4	2	-0.6	transport.misc	AWPM-19-like membrane family protein similar to AWPM-19-like membrane family protein [Arabidopsis thaliana] (TAIR:AT1G29520.1); similar to a Lea protein with hydrophobic domain, high pI value (11.6); 15kD protein; putative (GB:AAC37469.1); contains Inte
Gma.4591.1.S1_at	1.418E-07	0.000003885	-4.8	-1.6	-3.2	protein.degradation.cysteine protease	cysteine proteinase, putative similar to cysteine proteinase, putative [Arabidopsis thaliana] (TAIR:AT3G48350.1); similar to Vignain precursor (Cysteine endopeptidase) (GB:O65039); contains InterPro domain Peptidase, cysteine peptidase active site; (Int
Gma.2570.1.S1_at	0.00007195	0.0003798	-1.2	-1.1	-0.1	minor CHO metabolism.galactose.alpha-galactosidases	ATAGAL2 (ARABIDOPSIS THALIANA ALPHA-GALACTOSIDASE 2); alpha-galactosidase similar to ATAGAL1 (ARABIDOPSIS THALIANA ALPHA-GALACTOSIDASE 1), alpha-galactosidase [Arabidopsis thaliana] (TAIR:AT5G08380.1); similar to acid alpha galactosidase 2 [Cucumis sati
Gma.8422.1.A1_at	3.457E-11	1.558E-08	0.7	-1.4	2.1	cell.cycle	CYC3B (MITOTIC-LIKE CYCLIN 3B FROM ARABIDOPSIS); cyclin-dependent protein kinase regulator mitotic-like cyclin, core cell cycle gene that is expressed only in roots (RT_PCR), portions with mitotic activity only (whole mount in situ). similar to CYCA2,1 (
Gma.8422.1.A1_at	3.457E-11	1.558E-08	0.7	-1.4	2.1	cell.division	CYCA2;1 (CYCLIN A2;1); cyclin-dependent protein kinase regulator core cell cycle genes similar to CYC3B (MITOTIC-LIKE CYCLIN 3B FROM ARABIDOPSIS), cyclin-dependent protein kinase regulator [Arabidopsis thaliana] (TAIR:AT5G11300.1); similar to mitotic cycl
GmaAffx.90639.1.S1_at	0.000002502	0.00003076	-1.7	0.1	-1.8	cell.cycle	CYC3B (MITOTIC-LIKE CYCLIN 3B FROM ARABIDOPSIS); cyclin-dependent protein kinase regulator mitotic-like cyclin, core cell cycle gene that is expressed only in roots (RT_PCR), portions with mitotic activity only (whole mount in situ). similar to CYCA2,1 (
GmaAffx.90639.1.S1_at	0.000002502	0.00003076	-1.7	0.1	-1.8	cell.division	CYCA2;1 (CYCLIN A2;1); cyclin-dependent protein kinase regulator core cell cycle genes similar to CYC3B (MITOTIC-LIKE CYCLIN 3B FROM ARABIDOPSIS), cyclin-dependent protein kinase regulator [Arabidopsis thaliana] (TAIR:AT5G11300.1); similar to mitotic cycl
Gma.17486.1.S1_at	0.000003729	0.00004147	-0.3	0.7	-1	amino acid metabolism.synthesis.central amino acid metabolism.aspartate.aspartate aminotransferase	ASP5 (ASPARTATE AMINOTRANSFERASE 5) encodes a plastid-localized aspartate aminotransferase Identical to Aspartate aminotransferase, chloroplast precursor (EC 2.6.1.1) (Transaminase A) (ASP5) [Arabidopsis Thaliana] (GB:P46248;GB:O49392;GB:Q8LGE6); similar
Gma.8477.1.S1_at	3.068E-08	0.000001328	-0.1	-3.3	3.2	stress.biotic	glycosyl hydrolase family 81 protein similar to glycosyl hydrolase family 81 protein [Arabidopsis thaliana] (TAIR:AT1G18310.1); similar to hypothetical protein [Cleome spinosa] (GB:ABD96863.1); similar to beta-glucan-binding protein 4 [Medicago truncatu
Gma.1828.1.S1_at	2.301E-09	2.441E-07	5.1	0.3	4.9	lipid metabolism.glycolipid synthesis.sulfolipid synthase	SQD2 (SULFOQUINOVOSYLDIACYLGLYCEROL 2); UDP-sulfoquinovose:DAG sulfoquinovosyltransferase/ transferase, transferring glycosyl groups involved in sulfolipid biosynthesis similar to SETH2, transferase, transferring glycosyl groups [Arabidopsis thaliana] (TA
Gma.1828.1.S1_at	2.301E-09	2.441E-07	5.1	0.3	4.9	major CHO metabolism.degradation.sucrose.Susy	SUS4; UDP-glycosyltransferase/ sucrose synthase/ transferase, transferring glycosyl groups Encodes a protein with sucrose synthase activity (SUS4). similar to SUS1 (SUCROSE SYNTHASE 1), UDP-glycosyltransferase/ sucrose synthase [Arabidopsis thaliana] (TA
Gma.1828.1.S1_at	2.301E-09	2.441E-07	5.1	0.3	4.9	major CHO metabolism.synthesis.sucrose.SPS	ATSPS4F; sucrose-phosphate synthase/ transferase, transferring glycosyl groups Encodes a protein with putative sucrose-phosphate synthase activity. similar to ATSPS3F (sucrose phosphate synthase 3F), sucrose-phosphate synthase/ transferase, transferring g
Gma.1828.1.S1_at	2.301E-09	2.441E-07	5.1	0.3	4.9	misc.UDP glucosyl and glucoronyl transferases	glycosyl transferase family 1 protein similar to glycosyl transferase family 1 protein [Arabidopsis thaliana] (TAIR:AT4G19460.1); similar to glycosyltransferase family-like protein [Oryza sativa (japonica cultivar-group)] (GB:BAD10154.1); similar to Os01
Gma.1828.1.S1_at	2.301E-09	2.441E-07	5.1	0.3	4.9	nodulin_nodulin-like	nodulin_nodulin-like
Gma.1828.1.S1_at	2.301E-09	2.441E-07	5.1	0.3	4.9	protein.postranslational modification	SETH2; transferase, transferring glycosyl groups encodes Arabidopsis homolog of a conserved protein involved in the first step of the GPI biosynthetic pathway. similar to glycosyl transferase family 1 protein [Arabidopsis thaliana] (TAIR:AT1G73160.1); sim
Gma.1321.1.S1_at	0.000004561	0.00004798	-1.4	-1.7	0.2	metal handling.binding, chelation and storage	CCH (COPPER CHAPERONE) CCH protein belongs to a family of eukaryotic proteins that participate in intracellular copper homeostasis by delivering this metal to the secretory pathway; mainly located along the vascular bundles of senescing leaves and petio
Gma.2313.1.S1_at	6.606E-07	0.00001186	1.7	0.3	1.4	S-assimilation.APS	APS1 (ATP sulfurylase 3) encodes ATP sulfurylase, the first enzyme in the sulfate assimilation pathway of Arabidopsis. similar to APS3 (ATP sulfurylase 2), sulfate adenylyltransferase (ATP) [Arabidopsis thaliana] (TAIR:AT4G14680.1); similar to APS4 [Arab
Gma.2313.1.S1_s_at	5.412E-08	0.000001962	1.3	0	1.3	S-assimilation.APS	APS1 (ATP sulfurylase 3) encodes ATP sulfurylase, the first enzyme in the sulfate assimilation pathway of Arabidopsis. similar to APS3 (ATP sulfurylase 2), sulfate adenylyltransferase (ATP) [Arabidopsis thaliana] (TAIR:AT4G14680.1); similar to APS4 [Arab
Gma.2912.1.S1_at	2.456E-08	0.000001157	-1.7	0.1	-1.8	development.late embryogenesis abundant	late embryogenesis abundant protein, putative / LEA protein, putative similar to late embryogenesis abundant protein, putative / LEA protein, putative [Arabidopsis thaliana] (TAIR:AT3G15670.1); similar to late embryogenesis-abundant protein [Chorispora
Gma.105.1.S1_at	1.845E-07	0.000004688	1.7	1	0.8	signalling.14-3-3 proteins	GRF9 (General regulatory factor 9); protein phosphorylated amino acid binding 14-3-3 gene. Binds calcium and displays induced structural changes. Identical to 14-3-3-like protein GF14 mu (General regulatory factor 9) (GRF9) [Arabidopsis Thaliana] (GB:Q96
GmaAffx.90655.1.S1_s_at	1.707E-08	0.000000903	2.1	0.9	1.2	signalling.14-3-3 proteins	GRF9 (General regulatory factor 9); protein phosphorylated amino acid binding 14-3-3 gene. Binds calcium and displays induced structural changes. Identical to 14-3-3-like protein GF14 mu (General regulatory factor 9) (GRF9) [Arabidopsis Thaliana] (GB:Q96
Gma.4205.1.S1_at	0.0000655	0.0003545	1.3	0.4	0.9	RNA.regulation of transcription.CCAAT box binding factor family, DR1	TATA-binding protein-associated phosphoprotein Dr1 protein, putative (DR1) Identical to Dr1 protein homolog (DR1) [Arabidopsis Thaliana] (GB:P49592); similar to TATA-binding protein-associated phosphoprotein Dr1 protein, putative [Arabidopsis thaliana]
GmaAffx.92868.1.S1_s_at	0.000008184	0.00007364	-0.8	-1.2	0.4	cell.organisation	caltractin, putative / centrin, putative similar to ATCEN2 (CENTRIN2), calcium ion binding [Arabidopsis thaliana] (TAIR:AT3G50360.1); similar to Caltractin (Centrin) (GB:P41210); contains InterPro domain EF-Hand type; (InterPro:IPR011992); contains Inter
GmaAffx.92868.1.S1_s_at	0.000008184	0.00007364	-0.8	-1.2	0.4	DNA.synthesis/chromatin structure	caltractin, putative / centrin, putative similar to ATCEN2 (CENTRIN2), calcium ion binding [Arabidopsis thaliana] (TAIR:AT3G50360.1); similar to Caltractin (Centrin) (GB:P41210); contains InterPro domain EF-Hand type; (InterPro:IPR011992); contains Inter
GmaAffx.92868.1.S1_s_at	0.000008184	0.00007364	-0.8	-1.2	0.4	protein.postranslational modification	calmodulin, putative similar to calmodulin, putative [Arabidopsis thaliana] (TAIR:AT1G62820.1); similar to putative serine/threonine kinase [Vitis vinifera] (GB:AAO49473.1); similar to EF hand family protein [Solanum demissum] (GB:AAT40490.1); contains I
GmaAffx.92868.1.S1_s_at	0.000008184	0.00007364	-0.8	-1.2	0.4	signalling.calcium	CAM7 (CALMODULIN 7); calcium ion binding EF hand domain protein encodes a calmodulin. Can functionally complement a yeast CaM mutant. Identical to Calmodulin-7 (CaM-7) (CAM7) [Arabidopsis Thaliana] (GB:P59220); Identical to Calmodulin-6 (CaM-6) (CAM6) [A
GmaAffx.92868.1.S1_s_at	0.000008184	0.00007364	-0.8	-1.2	0.4	stress.abiotic.unspecified	polcalcin, putative / calcium-binding pollen allergen, putative similar to calcium-binding protein, putative [Arabidopsis thaliana] (TAIR:AT1G18210.2); similar to calcium-binding pollen allergen [Arachis hypogaea] (GB:AAZ20284.1); contains InterPro domai
Gma.204.1.S1_at	0.00001675	0.0001257	0.9	-0.7	1.6	protein.targeting.secretory pathway.unspecified	clathrin adaptor complex small chain family protein similar to clathrin adaptor complex small chain family protein [Arabidopsis thaliana] (TAIR:AT4G08520.1); similar to nonclathrin coat protein zeta1-COP [Brassica rapa] (GB:BAA92778.1); contains InterPr
Gma.3139.1.S1_s_at	1.098E-07	0.000003249	2.9	0.2	2.8	amino acid metabolism.synthesis.central amino acid metabolism.aspartate.aspartate aminotransferase	ASP3 (ASPARTATE AMINOTRANSFERASE 3) Encodes the chloroplastic isozyme of aspartate aminotransferase. Involved in aspartate biosynthesis and nitrogen metabolism. mRNA is expressed in senescing leaves. Identical to Aspartate aminotransferase, chloroplast
Gma.3291.1.S1_at	4.275E-11	1.66E-08	-5.5	0	-5.5	misc.protease inhibitor/seed storage/lipid transfer protein (LTP) family protein	protease inhibitor/seed storage/lipid transfer protein (LTP) family protein similar to protease inhibitor/seed storage/lipid transfer protein (LTP) family protein [Arabidopsis thaliana] (TAIR:AT1G62510.1); similar to 14 kDa polypeptide [Catharanthus rose
Gma.2063.1.S1_at	0.000001446	0.00002093	0.3	-1	1.4	protein.degradation.aspartate protease	aspartyl protease family protein similar to pepsin A [Arabidopsis thaliana] (TAIR:AT1G62290.2); similar to aspartyl protease family protein [Arabidopsis thaliana] (TAIR:AT4G04460.1); similar to aspartic protease (GB:AAB03108.1); similar to Aspartic prot
Gma.8489.1.S1_at	0.000004756	0.00004948	1.5	1.5	-0.1	not assigned.no ontology	"THI1 (THIAZOLE REQUIRING) Thiamine biosynthetic gene, has dual function in thiamine biosynthesis and mitochondrial DNA damage tolerance. Identical to Thiazole biosynthetic enzyme, chloroplast precursor (ARA6) (THI1) [Arabidopsis Thaliana] (GB:Q38814); si
Gma.8489.1.S1_s_at	7.188E-07	0.00001259	3.6	1.5	2.1	not assigned.no ontology	"THI1 (THIAZOLE REQUIRING) Thiamine biosynthetic gene, has dual function in thiamine biosynthesis and mitochondrial DNA damage tolerance. Identical to Thiazole biosynthetic enzyme, chloroplast precursor (ARA6) (THI1) [Arabidopsis Thaliana] (GB:Q38814); si
Gma.6256.1.S1_s_at	0.00008216	0.0004189	-1.7	0.2	-1.9	lipid metabolism.FA synthesis and FA elongation.ACP desaturase	SSI2 (fatty acid biosynthesis 2); acyl-[acyl-carrier-protein] desaturase Encodes a stearoyl-ACP desaturase, involved in fatty acid desaturation. The ssi2 mutants have increased 18:0 and reduced 18:1 fatty acids. Exogenous application of glycerol to wild
Gma.4928.1.S1_a_at	0.000004471	0.00004728	-0.2	-2.1	1.9	lipid metabolism.FA synthesis and FA elongation.acyl coa ligase	AMP-dependent synthetase and ligase family protein similar to 4-coumarate--CoA ligase, putative / 4-coumaroyl-CoA synthase, putative [Arabidopsis thaliana] (TAIR:AT4G05160.1); similar to putative acyl-CoA synthetase [Capsicum annuum] (GB:AAL29212.1); sim
Gma.4928.1.S1_a_at	0.000004471	0.00004728	-0.2	-2.1	1.9	secondary metabolism.phenylpropanoids	4-coumarate--CoA ligase family protein / 4-coumaroyl-CoA synthase family protein similar to OPCL1 (OPC-8:0 COA LIGASE1), 4-coumarate-CoA ligase [Arabidopsis thaliana] (TAIR:AT1G20510.1); similar to Putative AMP-binding protein [Oryza sativa (japonica cul
Gma.4928.1.S1_a_at	0.000004471	0.00004728	-0.2	-2.1	1.9	secondary metabolism.phenylpropanoids.lignin biosynthesis.4CL	4CL1 (4-COUMARATE:COA LIGASE 1); 4-coumarate-CoA ligase encodes an isoform of 4-coumarate:CoA ligase (4CL), which is involved in the last step of the general phenylpropanoid pathway. In addition to 4-coumarate, it also converts ferulate. The catalytic e
Gma.1190.1.S1_at	0.00001887	0.0001378	-4	-2.6	-1.4	lipid metabolism.FA synthesis and FA elongation.acyl coa ligase	AMP-dependent synthetase and ligase family protein similar to 4-coumarate--CoA ligase, putative / 4-coumaroyl-CoA synthase, putative [Arabidopsis thaliana] (TAIR:AT4G05160.1); similar to putative acyl-CoA synthetase [Capsicum annuum] (GB:AAL29212.1); sim
Gma.1190.1.S1_at	0.00001887	0.0001378	-4	-2.6	-1.4	secondary metabolism.phenylpropanoids	4-coumarate--CoA ligase family protein / 4-coumaroyl-CoA synthase family protein similar to OPCL1 (OPC-8:0 COA LIGASE1), 4-coumarate-CoA ligase [Arabidopsis thaliana] (TAIR:AT1G20510.1); similar to Putative AMP-binding protein [Oryza sativa (japonica cul
Gma.1190.1.S1_at	0.00001887	0.0001378	-4	-2.6	-1.4	secondary metabolism.phenylpropanoids.lignin biosynthesis.4CL	4CL1 (4-COUMARATE:COA LIGASE 1); 4-coumarate-CoA ligase encodes an isoform of 4-coumarate:CoA ligase (4CL), which is involved in the last step of the general phenylpropanoid pathway. In addition to 4-coumarate, it also converts ferulate. The catalytic e
Gma.3161.1.S1_at	6.396E-09	4.702E-07	-4.5	0.6	-5.1	N-metabolism.ammonia metabolism.glutamine synthase	GS2 (GLUTAMINE SYNTHETASE 2); glutamate-ammonia ligase chloroplastic glutamine synthetase Identical to Glutamine synthetase, chloroplast/mitochondrial precursor (EC 6.3.1.2) (Glutamate--ammonia ligase) (GS2) (GLN2) [Arabidopsis Thaliana] (GB:Q43127); sim
Gma.286.1.S1_at	5.927E-08	0.000002096	3.3	3	0.3	protein.degradation.aspartate protease	aspartyl protease family protein similar to aspartyl protease family protein [Arabidopsis thaliana] (TAIR:AT4G04460.1); similar to aspartyl protease family protein [Arabidopsis thaliana] (TAIR:AT1G11910.1); similar to aspartic protease (GB:AAB03108.1);
GmaAffx.92063.1.S1_s_at	2.809E-09	2.734E-07	3.1	3.2	-0.1	protein.degradation.aspartate protease	aspartyl protease family protein similar to pepsin A [Arabidopsis thaliana] (TAIR:AT1G62290.2); similar to aspartyl protease family protein [Arabidopsis thaliana] (TAIR:AT4G04460.1); similar to aspartic protease (GB:AAB03108.1); similar to Aspartic prot
Gma.10721.1.S1_at	0.00001099	0.00009199	-2.2	-0.2	-2.1	lipid metabolism.FA synthesis and FA elongation.pyruvate DH	dihydrolipoamide dehydrogenase 2, plastidic / lipoamide dehydrogenase 2 (PTLPD2) similar to LPD1 (LIPOAMIDE DEHYDROGENASE 1) [Arabidopsis thaliana] (TAIR:AT3G16950.1); similar to Pyridine nucleotide-disulphide oxidoreductase, class I [Medicago truncatula
Gma.10721.1.S1_at	0.00001099	0.00009199	-2.2	-0.2	-2.1	redox.ascorbate and glutathione.glutathione	ATGR1; glutathione-disulfide reductase Encodes a cytosolic glutathione reductase. Identical to Glutathione reductase, cytosolic (EC 1.8.1.7) (GR) (GRase) (OBP29) [Arabidopsis Thaliana] (GB:P48641;GB:Q94BM6;GB:Q9C5I4); similar to GR (GLUTATHIONE REDUCTASE)
Gma.10721.1.S1_at	0.00001099	0.00009199	-2.2	-0.2	-2.1	TCA / org. transformation.TCA.pyruvate DH.E3	LPD2 (LIPOAMIDE DEHYDROGENASE 2); FAD binding / dihydrolipoyl dehydrogenase/ disulfide oxidoreductase/ oxidoreductase lipoamide dehydrogenase precursor (lpd2) mRNA, complete Identical to Dihydrolipoyl dehydrogenase 2, mitochondrial precursor (EC 1.8.1.4)
Gma.10564.1.S1_at	0.000006377	0.00006141	-2.2	-2.2	0	lipid metabolism.'exotics' (steroids, squalene etc).sphingolipids	delta-8 sphingolipid desaturase, putative similar to delta-8 sphingolipid desaturase (SLD1) [Arabidopsis thaliana] (TAIR:AT3G61580.1); similar to Fatty acid desaturase, putative [Medicago truncatula] (GB:ABE90798.1); similar to delta-8 sphingolipid desat
Gma.10564.1.S1_at	0.000006377	0.00006141	-2.2	-2.2	0	lipid metabolism.FA desaturation.omega 3 desaturase	FAD8 (FATTY ACID DESATURASE 8); omega-3 fatty acid desaturase Encodes a temperature sensitive plastidic fatty acid desaturase. Identical to Temperature-sensitive omega-3 fatty acid desaturase, chloroplast precursor (EC 1.14.19.-) (FAD8) [Arabidopsis Thal
Gma.10564.1.S1_at	0.000006377	0.00006141	-2.2	-2.2	0	lipid metabolism.FA desaturation.omega 6 desaturase	FAD6 (FATTY ACID DESATURASE 6); omega-6 fatty acid desaturase Chloroplastic enzyme responsible for the synthesis of 16:2 and 18:2 fatty acids from galactolipids, sulpholipids and phosphatidylglycerol. Uses ferredoxin as electron donor. Gene mutation resul
Gma.10564.1.S1_at	0.000006377	0.00006141	-2.2	-2.2	0	secondary metabolism.isoprenoids.carotenoids	amine oxidase family protein similar to HEMG2/MEE61 (maternal effect embryo arrest 61), oxidoreductase/ protoporphyrinogen oxidase [Arabidopsis thaliana] (TAIR:AT5G14220.1); similar to putative oxidoreductase, FAD-binding [Oryza sativa (japonica cultivar
Gma.117.1.S1_at	9.712E-08	0.000002974	-1.7	0.7	-2.4	cell wall.degradation.mannan-xylose-arabinose-fucose	XTR6 (XYLOGLUCAN ENDOTRANSGLYCOSYLASE 6); hydrolase, acting on glycosyl bonds xyloglucan endotransglycosylase-related protein (XTR6) Identical to Probable xyloglucan endotransglucosylase/hydrolase protein 23 precursor (EC 2.4.1.207) (At-XTH23) (XTH-23) (
Gma.117.1.S1_at	9.712E-08	0.000002974	-1.7	0.7	-2.4	cell wall.modification	XTR6 (XYLOGLUCAN ENDOTRANSGLYCOSYLASE 6); hydrolase, acting on glycosyl bonds xyloglucan endotransglycosylase-related protein (XTR6) Identical to Probable xyloglucan endotransglucosylase/hydrolase protein 23 precursor (EC 2.4.1.207) (At-XTH23) (XTH-23) (
Gma.8449.1.S1_at	2.948E-07	0.000006637	2.3	2.4	-0.1	lipid metabolism.FA synthesis and FA elongation.acyl coa ligase	AMP-dependent synthetase and ligase family protein similar to 4-coumarate--CoA ligase, putative / 4-coumaroyl-CoA synthase, putative [Arabidopsis thaliana] (TAIR:AT4G05160.1); similar to putative acyl-CoA synthetase [Capsicum annuum] (GB:AAL29212.1); sim
Gma.8449.1.S1_at	2.948E-07	0.000006637	2.3	2.4	-0.1	secondary metabolism.phenylpropanoids	OPCL1 (OPC-8:0 COA LIGASE1); 4-coumarate-CoA ligase similar to 4-coumarate--CoA ligase family protein / 4-coumaroyl-CoA synthase family protein [Arabidopsis thaliana] (TAIR:AT1G20480.1); similar to 4-coumarate--CoA ligase family protein / 4-coumaroyl-CoA
Gma.8449.1.S1_at	2.948E-07	0.000006637	2.3	2.4	-0.1	secondary metabolism.phenylpropanoids.lignin biosynthesis.4CL	4CL3 (4-coumarate:CoA ligase 3); 4-coumarate-CoA ligase encodes an isoform of 4-coumarate:CoA ligase (4CL), which is involved in the last step of the general phenylpropanoid pathway. mRNA levels are not induced in response to wounding or to fungal infect
Gma.8449.1.S1_s_at	5.822E-09	4.436E-07	-1.7	-2.4	0.7	lipid metabolism.FA synthesis and FA elongation.acyl coa ligase	AMP-dependent synthetase and ligase family protein similar to 4-coumarate--CoA ligase, putative / 4-coumaroyl-CoA synthase, putative [Arabidopsis thaliana] (TAIR:AT4G05160.1); similar to putative acyl-CoA synthetase [Capsicum annuum] (GB:AAL29212.1); sim
Gma.8449.1.S1_s_at	5.822E-09	4.436E-07	-1.7	-2.4	0.7	secondary metabolism.phenylpropanoids	OPCL1 (OPC-8:0 COA LIGASE1); 4-coumarate-CoA ligase similar to 4-coumarate--CoA ligase family protein / 4-coumaroyl-CoA synthase family protein [Arabidopsis thaliana] (TAIR:AT1G20480.1); similar to 4-coumarate--CoA ligase family protein / 4-coumaroyl-CoA
Gma.8449.1.S1_s_at	5.822E-09	4.436E-07	-1.7	-2.4	0.7	secondary metabolism.phenylpropanoids.lignin biosynthesis.4CL	4CL3 (4-coumarate:CoA ligase 3); 4-coumarate-CoA ligase encodes an isoform of 4-coumarate:CoA ligase (4CL), which is involved in the last step of the general phenylpropanoid pathway. mRNA levels are not induced in response to wounding or to fungal infect
Gma.62.1.S1_a_at	4.228E-08	0.000001666	5.7	2.4	3.3	glycolysis.PEPCase	ATPPC3 (PHOSPHOENOLPYRUVATE CARBOXYLASE 3); phosphoenolpyruvate carboxylase One of four genes encoding phosphoenolpyruvate carboxylase, its mRNA is most abundantly expressed in roots and siliques. Identical to Phosphoenolpyruvate carboxylase 3 (EC 4.1.1.
Gma.4720.1.S1_a_at	0.000005243	0.00005322	2.5	0.7	1.8	misc.dynamin	ADL1 (ARABIDOPSIS DYNAMIN-LIKE PROTEIN); GTP binding Encodes a dynamin-like protein related to phragmoplastin. Mutations in this gene, in combination with mutation in ADL1E, result in defects in embryogenesis, cell plate formation and trichome branching.
Gma.4720.1.S1_a_at	0.000005243	0.00005322	2.5	0.7	1.8	signalling.G-proteins	ADL1 (ARABIDOPSIS DYNAMIN-LIKE PROTEIN); GTP binding Encodes a dynamin-like protein related to phragmoplastin. Mutations in this gene, in combination with mutation in ADL1E, result in defects in embryogenesis, cell plate formation and trichome branching.
Gma.6779.1.S1_at	2.117E-07	0.000005175	1	-0.1	1.1	signalling.G-proteins	ARA2 (Arabidopsis Rab GTPase homolog A1a); GTP binding small GTP-binding protein (ara-2) Identical to Ras-related protein ARA-2 (ARA-2) [Arabidopsis Thaliana] (GB:P28185); similar to AtRABA1c (Arabidopsis Rab GTPase homolog A1c), GTP binding [Arabidopsis
Gma.5269.1.S1_a_at	4.515E-08	0.000001744	3.7	3.8	0	secondary metabolism.flavonoids.isoflavonols	isoflavone reductase, putative isoflavone reductase, putative, identical to SP:P52577 Isoflavone reductase homolog P3 (EC 1.3.1.-) {Arabidopsis thaliana}; contains Pfam profile PF02716: isoflavone reductase. Involved in response to oxidative stress. Iden
Gma.1547.2.S1_a_at	7.395E-07	0.00001286	2.9	1.7	1.1	cell. vesicle transport	SYP31 (T-SNARE SED 5); t-SNARE A SNARE protein (ortholog of syntaxin 5), a membrane fusion machine component involved in cytokinesis Identical to Syntaxin-31 (AtSYP31) (AtSED5) (SYP31) [Arabidopsis Thaliana] (GB:Q9FFK1;GB:O65099); similar to SYP32 (syntax
Gma.1547.2.S1_a_at	7.395E-07	0.00001286	2.9	1.7	1.1	stress.abiotic.heat	DNAJ heat shock N-terminal domain-containing protein similar to DNAJ heat shock N-terminal domain-containing protein [Arabidopsis thaliana] (TAIR:AT3G14200.1); similar to DnaJ-like protein [Glycine max] (GB:AAM23263.1); contains InterPro domain Heat sho
Gma.46.1.S1_at	2.691E-07	0.000006221	4	0.5	3.5	RNA.regulation of transcription.bZIP transcription factor family	TGA4 (TGACG MOTIF-BINDING FACTOR 4); DNA binding / calmodulin binding / transcription factor Encodes a member of basic leucine zipper transcription gene family. Nomenclature according to Xiang, et al. (1997). Identical to Transcription factor TGA4 (Ocs
Gma.8536.1.S1_at	0.00002246	0.0001571	-2.8	-0.3	-2.5	RNA.regulation of transcription.bZIP transcription factor family	HY5 (ELONGATED HYPOCOTYL 5); DNA binding / transcription factor Basic leucine zipper (bZIP) transcription factor. Nuclear localization. Involved in light-regulated transcriptional activation of G-box-containing promoters. Negatively regulated by Cop1. Al
Gma.8536.1.S1_s_at	4.969E-07	0.000009682	-1.8	-0.1	-1.7	RNA.regulation of transcription.bZIP transcription factor family	HY5 (ELONGATED HYPOCOTYL 5); DNA binding / transcription factor Basic leucine zipper (bZIP) transcription factor. Nuclear localization. Involved in light-regulated transcriptional activation of G-box-containing promoters. Negatively regulated by Cop1. Al
Gma.2505.1.S1_a_at	2.882E-11	1.384E-08	-3.5	-0.1	-3.4	metal handling.binding, chelation and storage	ATFER1 (ferretin 1); ferric iron binding Encodes a ferretin protein that is targeted to the chloroplast. Member of a Ferritin gene family. Gene expression is induced in response to iron overload and by nitric oxide. Identical to Ferritin-1, chloroplast
Gma.136.1.S1_at	8.328E-07	0.00001401	2.4	1	1.5	minor CHO metabolism.trehalose.trehalase	ATTRE1 (TREHALASE 1); trehalase Encodes a trehalase, member of Glycoside Hydrolase Family 37. similar to trehalase 1 GMTRE1 [Glycine max] (GB:AAD22970.1); contains InterPro domain Six-hairpin glycosidase; (InterPro:IPR008928); contains InterPro domain Gl
Gma.169.1.S1_at	0.00000904	0.0000796	0.8	-0.3	1.1	stress.biotic	acidic endochitinase (CHIB1) Identical to Acidic endochitinase precursor (EC 3.2.1.14) (CHIB1) [Arabidopsis Thaliana] (GB:O22072;GB:O22073;GB:O24614;GB:Q5HYZ8); similar to acidic endochitinase (GB:AAA32768.1); contains InterPro domain Glycoside hydrolas
Gma.8415.1.S1_at	0.00007241	0.0003815	-1.4	0	-1.4	mitochondrial electron transport / ATP synthesis.alternative oxidase	AOX2 (alternative oxidase 2); alternative oxidase encodes an isoform of alternative oxidase, which is expressed in rosettes, stems, and roots. Transcript accumulates in dry seeds and decreased upon germination and is not affected by actinomycin A. Protei
Gma.13351.1.S1_s_at	0.0000314	0.0002037	1.3	0.7	0.7	signalling.G-proteins	AtRABG3a; GTP binding similar to RAB7 (Ras-related protein 7), GTP binding [Arabidopsis thaliana] (TAIR:AT1G22740.1); similar to RAB7A [Lotus japonicus] (GB:CAA98168.1); contains InterPro domain Small GTP-binding protein domain; (InterPro:IPR005225); co
Gma.16.1.S1_s_at	6.424E-09	4.708E-07	3.8	1.7	2.2	nucleotide metabolism.synthesis.purine.GAR transformylase	phosphoribosylglycinamide formyltransferase N10-formyltetrahydrofolate-dependent phosphoribosylglycinamide formyltransferase that catalyzes the conversion of phosphoribosyl glycineamide to phosphoribosyl N-formylglycineamide Identical to Phosphoribosylgl
Gma.8463.1.S1_at	1.099E-08	6.687E-07	-6.6	0	-6.7	lipid metabolism.'exotics' (steroids, squalene etc).sphingolipids	delta-8 sphingolipid desaturase, putative similar to delta-8 sphingolipid desaturase (SLD1) [Arabidopsis thaliana] (TAIR:AT3G61580.1); similar to Fatty acid desaturase, putative [Medicago truncatula] (GB:ABE90798.1); similar to delta-8 sphingolipid desat
Gma.8463.1.S1_at	1.099E-08	6.687E-07	-6.6	0	-6.7	lipid metabolism.FA desaturation.omega 3 desaturase	FAD8 (FATTY ACID DESATURASE 8); omega-3 fatty acid desaturase Encodes a temperature sensitive plastidic fatty acid desaturase. Identical to Temperature-sensitive omega-3 fatty acid desaturase, chloroplast precursor (EC 1.14.19.-) (FAD8) [Arabidopsis Thal
Gma.8463.1.S1_at	1.099E-08	6.687E-07	-6.6	0	-6.7	lipid metabolism.FA desaturation.omega 6 desaturase	FAD6 (FATTY ACID DESATURASE 6); omega-6 fatty acid desaturase Chloroplastic enzyme responsible for the synthesis of 16:2 and 18:2 fatty acids from galactolipids, sulpholipids and phosphatidylglycerol. Uses ferredoxin as electron donor. Gene mutation resul
Gma.8463.1.S1_at	1.099E-08	6.687E-07	-6.6	0	-6.7	secondary metabolism.isoprenoids.carotenoids	amine oxidase family protein similar to HEMG2/MEE61 (maternal effect embryo arrest 61), oxidoreductase/ protoporphyrinogen oxidase [Arabidopsis thaliana] (TAIR:AT5G14220.1); similar to putative oxidoreductase, FAD-binding [Oryza sativa (japonica cultivar
Gma.62.2.S1_at	2.832E-07	0.000006456	3.3	2.9	0.4	glycolysis.PEPCase	ATPPC3 (PHOSPHOENOLPYRUVATE CARBOXYLASE 3); phosphoenolpyruvate carboxylase One of four genes encoding phosphoenolpyruvate carboxylase, its mRNA is most abundantly expressed in roots and siliques. Identical to Phosphoenolpyruvate carboxylase 3 (EC 4.1.1.
Gma.49.1.S1_at	1.814E-07	0.00000465	-4.2	0.1	-4.3	lipid metabolism.'exotics' (steroids, squalene etc).sphingolipids	delta-8 sphingolipid desaturase, putative similar to delta-8 sphingolipid desaturase (SLD1) [Arabidopsis thaliana] (TAIR:AT3G61580.1); similar to Fatty acid desaturase, putative [Medicago truncatula] (GB:ABE90798.1); similar to delta-8 sphingolipid desat
Gma.49.1.S1_at	1.814E-07	0.00000465	-4.2	0.1	-4.3	lipid metabolism.FA desaturation.omega 3 desaturase	FAD7 (FATTY ACID DESATURASE 7); omega-3 fatty acid desaturase Chloroplastic enzyme responsible for the synthesis of 16:3 and 18:3 fatty acids from galactolipids, sulpholipids and phosphatidylglycerol. Uses ferredoxin as electron donor. Gene expression is
Gma.49.1.S1_at	1.814E-07	0.00000465	-4.2	0.1	-4.3	lipid metabolism.FA desaturation.omega 6 desaturase	FAD6 (FATTY ACID DESATURASE 6); omega-6 fatty acid desaturase Chloroplastic enzyme responsible for the synthesis of 16:2 and 18:2 fatty acids from galactolipids, sulpholipids and phosphatidylglycerol. Uses ferredoxin as electron donor. Gene mutation resu
Gma.141.1.S1_at	6.416E-07	0.00001161	-1.9	0.4	-2.2	hormone metabolism.abscisic acid.synthesis-degradation.degradation. 8-hydroxylase	CYP707A1 (cytochrome P450, family 707, subfamily A, polypeptide 1); oxygen binding Encodes a protein with ABA 8'-hydroxylase activity, involved in ABA catabolism. Member of the CYP707A gene family. CYP707A1 appears to play an important role in determining
Gma.141.1.S1_at	6.416E-07	0.00001161	-1.9	0.4	-2.2	hormone metabolism.brassinosteroid.synthesis-degradation.BRs.metabolic regulation	CYP72C1 (cytochrome P450, family 72, subfamily C, polypeptide 1); oxygen binding Encodes a protein with similarity to other cytochrome P450's and is a homolog of BAS1. Over expression causes a dwarf phenotype resembling brassinolide resistant mutants. Dou
Gma.141.1.S1_at	6.416E-07	0.00001161	-1.9	0.4	-2.2	hormone metabolism.brassinosteroid.synthesis-degradation.sterols.CYP51	putative obtusifoliol 14-alpha demethylase. Expressed pseudogene. pseudogene, obtusifoliol 14-alpha demethylase, putative, similar to obtusifoliol 14-alpha demethylase GI:14624983 from (Arabidopsis thaliana); blastp match of 72% identity and 1.9e-177 P-va
Gma.141.1.S1_at	6.416E-07	0.00001161	-1.9	0.4	-2.2	hormone metabolism.gibberelin.synthesis-degradation.ent-kaurene oxidase	GA3 (GA REQUIRING 3); oxygen binding Encodes a member of the CYP701A cytochrome p450 family that is involved in later steps of the gibberellin biosynthetic pathway. Identical to Ent-kaurene oxidase (EC 1.14.13.78) (AtKO1) (Cytochrome P450 701A3) (KO1) [Ar
Gma.141.1.S1_at	6.416E-07	0.00001161	-1.9	0.4	-2.2	hormone metabolism.gibberelin.synthesis-degradation.ent-kaurenoic acid hydroxylase/oxygenase	CYP88A3 (ENT-KAURENOIC ACID HYDROXYLASE 1); oxygen binding Encodes an ent-kaurenoic acid hydroxylase, a member of the CYP88A cytochrome p450 family. Identical to Ent-kaurenoic acid oxidase 1 (EC 1.14.13.79) (AtKAO1) (Cytochrome P450 88A3) (KAO1) [Arabido
Gma.141.1.S1_at	6.416E-07	0.00001161	-1.9	0.4	-2.2	misc.cytochrome P450	CYP71B36 (cytochrome P450, family 71, subfamily B, polypeptide 36); oxygen binding putative cytochrome P450 Identical to Cytochrome P450 71B36 (EC 1.14.-.-) (CYP71B36) [Arabidopsis Thaliana] (GB:Q9LIP4); similar to CYP71B34 (cytochrome P450, family 71, s
Gma.141.1.S1_at	6.416E-07	0.00001161	-1.9	0.4	-2.2	RNA.regulation of transcription.Nucleosome/chromatin assembly factor group	ATHMG (HIGH MOBILITY GROUP, STRUCTURE-SPECIFIC RECOGNITION PROTEIN 1); transcription factor encodes a component of the FAcilitates Chromatin Transcription (FACT) complex, SSRP1 Identical to FACT complex subunit SSRP1 (Facilitates chromatin transcription c
Gma.141.1.S1_at	6.416E-07	0.00001161	-1.9	0.4	-2.2	secondary metabolism.flavonoids.dihydroflavonols	CYP706A4 (cytochrome P450, family 706, subfamily A, polypeptide 4); oxygen binding member of CYP706A similar to CYP706A6 (cytochrome P450, family 706, subfamily A, polypeptide 6), oxygen binding [Arabidopsis thaliana] (TAIR:AT4G12320.1); similar to CYP706
Gma.141.1.S1_at	6.416E-07	0.00001161	-1.9	0.4	-2.2	secondary metabolism.flavonoids.dihydroflavonols.flavonoid 3'-monooxygenase	TT7 (TRANSPARENT TESTA 7); flavonoid 3'-monooxygenase/ oxygen binding Required for flavonoid 3' hydroxylase activity. Identical to Flavonoid 3'-monooxygenase (EC 1.14.13.21) (Flavonoid 3'-hydroxylase) (AtF3'H) (Cytochrome P450 75B1) (TRANSPARENT TESTA 7 p
Gma.141.1.S1_at	6.416E-07	0.00001161	-1.9	0.4	-2.2	secondary metabolism.phenylpropanoids.lignin biosynthesis.C3H	CYP98A8 (cytochrome P450, family 98, subfamily A, polypeptide 8); oxygen binding member of CYP98A similar to CYP98A9 (cytochrome P450, family 98, subfamily A, polypeptide 9), oxygen binding [Arabidopsis thaliana] (TAIR:AT1G74550.1); similar to cytochrome
Gma.141.1.S1_at	6.416E-07	0.00001161	-1.9	0.4	-2.2	secondary metabolism.phenylpropanoids.lignin biosynthesis.C4H	ATC4H (CINNAMATE-4-HYDROXYLASE) Encodes a cinnamate-4-hydroxylase. Identical to Trans-cinnamate 4-monooxygenase (EC 1.14.13.11) (Cinnamic acid 4- hydroxylase) (CA4H) (C4H) (P450C4H) (Cytochrome P450 73) (CYP73A5) [Arabidopsis Thaliana] (GB:P92994;GB:O0499
Gma.141.1.S1_at	6.416E-07	0.00001161	-1.9	0.4	-2.2	secondary metabolism.phenylpropanoids.lignin biosynthesis.F5H	FAH1 (FERULATE-5-HYDROXYLASE 1); ferulate 5-hydroxylase encodes ferulate 5-hydroxylase (F5H). Involved in lignin biosynthesis. Identical to Cytochrome P450 84A1 (EC 1.14.-.-) (Ferulate-5-hydroxylase) (F5H) (CYP84A1) [Arabidopsis Thaliana] (GB:Q42600); sim
Gma.141.1.S1_at	6.416E-07	0.00001161	-1.9	0.4	-2.2	secondary metabolism.sulfur-containing.glucosinolates	CYP79A2 (CYTOCHROME P450 79A2); oxygen binding Encodes cytochrome P450 CYP79A2. Identical to Cytochrome P450 79A2 (EC 1.-.-.-) (CYP79A2) [Arabidopsis Thaliana] (GB:Q9FLC8;GB:Q9M4Y7); similar to CYP79A3P (cytochrome P450, family 79, subfamily A, polypeptid
Gma.141.1.S1_at	6.416E-07	0.00001161	-1.9	0.4	-2.2	transporter.sugars	ANTR2 (anion transporter 2); organic anion transporter similar to inorganic phosphate transporter, putative [Arabidopsis thaliana] (TAIR:AT2G29650.1); similar to Na+/Pi transporter [Thellun (GB:ABK51380.1); similar to Major facilitator superfamily MFS_1
Gma.43.1.A1_at	0.00008326	0.0004236	-1.2	-0.5	-0.7	nodulin_nodulin-like	nodulin_nodulin-like
Gma.43.1.A1_at	0.00008326	0.0004236	-1.2	-0.5	-0.7	PS.lightreaction.other electron carrier (ox/red).ferredoxin	ferredoxin-related similar to ferredoxin-related [Arabidopsis thaliana] (TAIR:AT4G32590.1); similar to Ferredoxin [Medicago truncatula] (GB:ABE80924.1); contains InterPro domain 2Fe-2S Ferredoxin-like fold; (InterPro:IPR012675); contains InterPro domain
Gma.43.1.A1_at	0.00008326	0.0004236	-1.2	-0.5	-0.7	transport.Major Intrinsic Proteins.NIP	pseudogene, major intrinsic protein (MIP) family, contains Pfam profile: MIP PF00230; blastp match of 61% identity and 1.8e-40 P-value to PIR|S01444|S01444 nodulin-26 precursor - soybean
Gma.43.1.A1_at	0.00008326	0.0004236	-1.2	-0.5	-0.7	transport.Major Intrinsic Proteins.PIP	PIP1C (PLASMA MEMBRANE INTRINSIC PROTEIN 1;3); water channel a member of the plasma membrane intrinsic protein subfamily PIP1. localizes to the plasma membrane and exhibits water transport activity in Xenopus oocyte. expressed ubiquitously and protein lev
Gma.43.1.A1_at	0.00008326	0.0004236	-1.2	-0.5	-0.7	transport.Major Intrinsic Proteins.TIP	GAMMA-TIP3/TIP1;3 (tonoplast intrinsic protein 1;3); water channel Identical to Putative aquaporin TIP1.3 (Tonoplast intrinsic protein 1.3) (Gamma- tonoplast intrinsic protein 3) (Gamma-TIP3) (TIP1.3) [Arabidopsis Thaliana] (GB:O82598); similar to GAMMA
Gma.137.1.S1_at	0.00004592	0.000271	-1.2	0.1	-1.3	hormone metabolism.abscisic acid.synthesis-degradation.degradation. 8-hydroxylase	CYP707A1 (cytochrome P450, family 707, subfamily A, polypeptide 1); oxygen binding Encodes a protein with ABA 8'-hydroxylase activity, involved in ABA catabolism. Member of the CYP707A gene family. CYP707A1 appears to play an important role in determining
Gma.137.1.S1_at	0.00004592	0.000271	-1.2	0.1	-1.3	hormone metabolism.brassinosteroid.synthesis-degradation.BRs.metabolic regulation	CYP72C1 (cytochrome P450, family 72, subfamily C, polypeptide 1); oxygen binding Encodes a protein with similarity to other cytochrome P450's and is a homolog of BAS1. Over expression causes a dwarf phenotype resembling brassinolide resistant mutants. Dou
Gma.137.1.S1_at	0.00004592	0.000271	-1.2	0.1	-1.3	hormone metabolism.brassinosteroid.synthesis-degradation.sterols.CYP51	putative obtusifoliol 14-alpha demethylase. Expressed pseudogene. pseudogene, obtusifoliol 14-alpha demethylase, putative, similar to obtusifoliol 14-alpha demethylase GI:14624983 from (Arabidopsis thaliana); blastp match of 72% identity and 1.9e-177 P-va
Gma.137.1.S1_at	0.00004592	0.000271	-1.2	0.1	-1.3	hormone metabolism.gibberelin.synthesis-degradation.ent-kaurene oxidase	GA3 (GA REQUIRING 3); oxygen binding Encodes a member of the CYP701A cytochrome p450 family that is involved in later steps of the gibberellin biosynthetic pathway. Identical to Ent-kaurene oxidase (EC 1.14.13.78) (AtKO1) (Cytochrome P450 701A3) (KO1) [Ar
Gma.137.1.S1_at	0.00004592	0.000271	-1.2	0.1	-1.3	hormone metabolism.gibberelin.synthesis-degradation.ent-kaurenoic acid hydroxylase/oxygenase	CYP88A3 (ENT-KAURENOIC ACID HYDROXYLASE 1); oxygen binding Encodes an ent-kaurenoic acid hydroxylase, a member of the CYP88A cytochrome p450 family. Identical to Ent-kaurenoic acid oxidase 1 (EC 1.14.13.79) (AtKAO1) (Cytochrome P450 88A3) (KAO1) [Arabido
Gma.137.1.S1_at	0.00004592	0.000271	-1.2	0.1	-1.3	misc.cytochrome P450	CYP77A4 (cytochrome P450, family 77, subfamily A, polypeptide 4); oxygen binding encodes a protein with cytochrome P450 domain similar to CYP77A7 (cytochrome P450, family 77, subfamily A, polypeptide 7, unfertilized embryo sac 9), oxygen binding [Arabido
Gma.137.1.S1_at	0.00004592	0.000271	-1.2	0.1	-1.3	RNA.regulation of transcription.Nucleosome/chromatin assembly factor group	ATHMG (HIGH MOBILITY GROUP, STRUCTURE-SPECIFIC RECOGNITION PROTEIN 1); transcription factor encodes a component of the FAcilitates Chromatin Transcription (FACT) complex, SSRP1 Identical to FACT complex subunit SSRP1 (Facilitates chromatin transcription c
Gma.137.1.S1_at	0.00004592	0.000271	-1.2	0.1	-1.3	secondary metabolism.flavonoids.dihydroflavonols	CYP706A4 (cytochrome P450, family 706, subfamily A, polypeptide 4); oxygen binding member of CYP706A similar to CYP706A6 (cytochrome P450, family 706, subfamily A, polypeptide 6), oxygen binding [Arabidopsis thaliana] (TAIR:AT4G12320.1); similar to CYP706
Gma.137.1.S1_at	0.00004592	0.000271	-1.2	0.1	-1.3	secondary metabolism.flavonoids.dihydroflavonols.flavonoid 3'-monooxygenase	TT7 (TRANSPARENT TESTA 7); flavonoid 3'-monooxygenase/ oxygen binding Required for flavonoid 3' hydroxylase activity. Identical to Flavonoid 3'-monooxygenase (EC 1.14.13.21) (Flavonoid 3'-hydroxylase) (AtF3'H) (Cytochrome P450 75B1) (TRANSPARENT TESTA 7 p
Gma.137.1.S1_at	0.00004592	0.000271	-1.2	0.1	-1.3	secondary metabolism.phenylpropanoids.lignin biosynthesis.C3H	CYP98A8 (cytochrome P450, family 98, subfamily A, polypeptide 8); oxygen binding member of CYP98A similar to CYP98A9 (cytochrome P450, family 98, subfamily A, polypeptide 9), oxygen binding [Arabidopsis thaliana] (TAIR:AT1G74550.1); similar to cytochrome
Gma.137.1.S1_at	0.00004592	0.000271	-1.2	0.1	-1.3	secondary metabolism.phenylpropanoids.lignin biosynthesis.C4H	ATC4H (CINNAMATE-4-HYDROXYLASE) Encodes a cinnamate-4-hydroxylase. Identical to Trans-cinnamate 4-monooxygenase (EC 1.14.13.11) (Cinnamic acid 4- hydroxylase) (CA4H) (C4H) (P450C4H) (Cytochrome P450 73) (CYP73A5) [Arabidopsis Thaliana] (GB:P92994;GB:O0499
Gma.137.1.S1_at	0.00004592	0.000271	-1.2	0.1	-1.3	secondary metabolism.phenylpropanoids.lignin biosynthesis.F5H	FAH1 (FERULATE-5-HYDROXYLASE 1); ferulate 5-hydroxylase encodes ferulate 5-hydroxylase (F5H). Involved in lignin biosynthesis. Identical to Cytochrome P450 84A1 (EC 1.14.-.-) (Ferulate-5-hydroxylase) (F5H) (CYP84A1) [Arabidopsis Thaliana] (GB:Q42600); sim
Gma.137.1.S1_at	0.00004592	0.000271	-1.2	0.1	-1.3	secondary metabolism.sulfur-containing.glucosinolates	CYP79A2 (CYTOCHROME P450 79A2); oxygen binding Encodes cytochrome P450 CYP79A2. Identical to Cytochrome P450 79A2 (EC 1.-.-.-) (CYP79A2) [Arabidopsis Thaliana] (GB:Q9FLC8;GB:Q9M4Y7); similar to CYP79A3P (cytochrome P450, family 79, subfamily A, polypeptid
Gma.137.1.S1_at	0.00004592	0.000271	-1.2	0.1	-1.3	transporter.sugars	ANTR2 (anion transporter 2); organic anion transporter similar to inorganic phosphate transporter, putative [Arabidopsis thaliana] (TAIR:AT2G29650.1); similar to Na+/Pi transporter [Thellun (GB:ABK51380.1); similar to Major facilitator superfamily MFS_1
Gma.8451.1.S1_at	2.935E-10	5.885E-08	7.3	1.4	6	N-metabolism.ammonia metabolism.glutamine synthase	glutamate-ammonia ligase similar to glutamine synthetase, putative, expressed [Oryza sativa (japonica cultivar-group)] (GB:ABB47747.2); similar to glutamine synthetase, putative, expressed [Oryza sativa (japonica cultivar-group)] (GB:ABG66111.1); simila
Gma.8451.1.S1_at	2.935E-10	5.885E-08	7.3	1.4	6	nodulin_nodulin-like	nodulin_nodulin-like
Gma.5672.1.A1_at	5.637E-10	9.309E-08	-6.3	-0.5	-5.8	tetrapyrrole synthesis.magnesium chelatase	CHLI1 (CHLORINA 42); magnesium chelatase Encodes the CHLI subunit of magnesium chelatase which is required for chlorophyll biosynthesis. Identical to Magnesium-chelatase subunit chlI, chloroplast precursor (EC 6.6.1.1) (Mg-protoporphyrin IX chelatase) (P
Gma.8482.1.S1_at	9.359E-07	0.00001526	0.2	-2.1	2.2	transport.nitrate	ATNRT2.4 (Arabidopsis thaliana high affinity nitrate transporter 2.4); nitrate transporter member of High affinity nitrate transporter family similar to ATNRT2.3 (Arabidopsis thaliana high affinity nitrate transporter 2.3), nitrate transporter [Arabidops
Gma.121.1.S1_at	0.00001568	0.0001197	0.1	-1.3	1.4	RNA.regulation of transcription.MYB-related transcription factor family	myb family transcription factor similar to myb family transcription factor [Arabidopsis thaliana] (TAIR:AT5G08520.1); similar to syringolide-induced protein 1-3-1A [Glycine max] (GB:BAB86892.1); contains InterPro domain Homeodomain-related; (InterPro:IP
Gma.8529.1.S1_at	0.000003852	0.00004256	2.5	0.6	1.9	development.late embryogenesis abundant	late embryogenesis abundant protein, putative / LEA protein, putative similar to ATECP31 (late embryogenesis abundant protein ECP31) [Arabidopsis thaliana] (TAIR:AT3G22500.1); similar to Late embryogenesis abundant protein D-34 (LEA D-34) (GB:P09444); c
Gma.16818.1.S1_at	2.801E-08	0.000001263	2.2	2.1	0.1	cell wall.degradation.mannan-xylose-arabinose-fucose	BGAL9 (BETA GALACTOSIDASE 9); beta-galactosidase putative beta-galactosidase similar to BGAL1 (BETA GALACTOSIDASE 1), beta-galactosidase [Arabidopsis thaliana] (TAIR:AT3G13750.1); similar to BGAL8 (beta-glactosidase 8), beta-galactosidase [Arabidopsis tha
Gma.16818.1.S1_at	2.801E-08	0.000001263	2.2	2.1	0.1	cell.cycle	CAK1AT (CDK-ACTIVATING KINASE 1AT); kinase/ protein serine/threonine kinase Encodes a CDK-activating kinase that regulates root initial cell differentiation. Phosphorylates CDKD2 and CDKD3, but not CDKD1. Controls CDK activities and basal transcription.
Gma.16818.1.S1_at	2.801E-08	0.000001263	2.2	2.1	0.1	cell.division	AT;CDCKD;3/CAK2AT/CDKD1;3 (CYCLIN-DEPENDENT KINASE D1;3); kinase/ protein kinase similar to AT,CDKD,1/CAK3AT/CDKD1,1 (CYCLIN-DEPENDENT KINASE D1,1), kinase [Arabidopsis thaliana] (TAIR:AT1G73690.1); similar to CDK-activating kinase [Medicago sativa subsp
Gma.16818.1.S1_at	2.801E-08	0.000001263	2.2	2.1	0.1	cell.organisation	CAK1AT (CDK-ACTIVATING KINASE 1AT); kinase/ protein serine/threonine kinase Encodes a CDK-activating kinase that regulates root initial cell differentiation. Phosphorylates CDKD2 and CDKD3, but not CDKD1. Controls CDK activities and basal transcription.
Gma.16818.1.S1_at	2.801E-08	0.000001263	2.2	2.1	0.1	development.unspecified	IRE (INCOMPLETE ROOT HAIR ELONGATION); kinase Encodes a protein with a serine/threonine kinase domain. There are two other closely related members in Arabidopsis. Knock-out mutation results in incomplete root hair elongation. Expression is found all orga
Gma.16818.1.S1_at	2.801E-08	0.000001263	2.2	2.1	0.1	glycolysis.PEPCK	PPCK2 (PHOSPHOENOLPYRUVATE CARBOXYLASE KINASE 2); kinase Encodes a second Arabidopsis phosphoenolpyruvate carboxylase kinase gene product with a different expression pattern from PPCK1. Expression of the gene is upregulated by exposure of the plant to lig
Gma.16818.1.S1_at	2.801E-08	0.000001263	2.2	2.1	0.1	hormone metabolism.auxin.induced-regulated-responsive-activated	WAG1; kinase The WAG1 and its homolog, WAG2 each encodes a protein-serine/threonine kinase that are nearly 70% identical to PsPK3 protein. All three together with CsPK3 belong to PsPK3-type kinases. At the N-terminus, all four possess a serine/threonine-r
Gma.16818.1.S1_at	2.801E-08	0.000001263	2.2	2.1	0.1	hormone metabolism.brassinosteroid.signal transduction.BRI	BRL3 (BRI1-LIKE 3); protein binding / protein kinase Similar to BRI, brassinosteroid receptor protein. Identical to Serine/threonine-protein kinase BRI1-like 3 precursor (EC 2.7.11.1) (BRASSINOSTEROID INSENSITIVE 1-like protein 3) (BRL3) [Arabidopsis Thal
Gma.16818.1.S1_at	2.801E-08	0.000001263	2.2	2.1	0.1	hormone metabolism.brassinosteroid.signal transduction.other	BAK1 (BRI1-ASSOCIATED RECEPTOR KINASE); kinase Leu-rich receptor Serine/threonine protein kinase. Component of BR signaling that interacts with BRI1 in vitro and in vivo to form a heterodimer. Brassinolide-dependent association of BRI1 and BAK1 in vivo.
Gma.16818.1.S1_at	2.801E-08	0.000001263	2.2	2.1	0.1	lipid metabolism.lipid degradation.lysophospholipases.glycerophosphodiester phosphodiesterase	protein kinase family protein / glycerophosphoryl diester phosphodiesterase family protein similar to glycerophosphoryl diester phosphodiesterase family protein [Arabidopsis thaliana] (TAIR:AT5G55480.1); similar to glycerophosphoryl diester phosphodieste
Gma.16818.1.S1_at	2.801E-08	0.000001263	2.2	2.1	0.1	misc.gluco-, galacto- and mannosidases	BGAL9 (BETA GALACTOSIDASE 9); beta-galactosidase putative beta-galactosidase similar to BGAL1 (BETA GALACTOSIDASE 1), beta-galactosidase [Arabidopsis thaliana] (TAIR:AT3G13750.1); similar to BGAL8 (beta-glactosidase 8), beta-galactosidase [Arabidopsis tha
Gma.16818.1.S1_at	2.801E-08	0.000001263	2.2	2.1	0.1	misc.myrosinases-lectin-jacalin	lectin protein kinase family protein similar to lectin protein kinase, putative [Arabidopsis thaliana] (TAIR:AT4G04960.1); similar to putative receptor kinase Lecrk [Oryza sativa (japonica cultivar-group)] (GB:BAC84737.1); similar to putative receptor-li
Gma.16818.1.S1_at	2.801E-08	0.000001263	2.2	2.1	0.1	protein.postranslational modification	ATMPK8 (Arabidopsis thaliana MAP kinase 21); MAP kinase ATMPK8, Identical to Mitogen-activated protein kinase 8 (EC 2.7.11.24) (MAP kinase 8) (AtMPK8) (MPK8) [Arabidopsis Thaliana] (GB:Q9LM33;GB:Q9LMS2;GB:Q9MB23); similar to ATMPK15 (Arabidopsis thaliana
Gma.16818.1.S1_at	2.801E-08	0.000001263	2.2	2.1	0.1	protein.postranslational modification.kinase.receptor like cytoplasmatic kinase III	protein kinase, putative similar to protein kinase, putative [Arabidopsis thaliana] (TAIR:AT3G57730.1); similar to OSJNba0093F12.22 [Oryza sativa (japonica cultivar-group)] (GB:CAE03948.3); similar to wall-associated kinase 1 [Triticum aestivum] (GB:AAY3
Gma.16818.1.S1_at	2.801E-08	0.000001263	2.2	2.1	0.1	protein.postranslational modification.kinase.receptor like cytoplasmatic kinase IV	CRCK3 (calmodulin-binding receptor-like cytoplasmic kinase 3); kinase high overall homology to CRCK1 similar to CRCK1 (CALMODULIN-BINDING RECEPTOR-LIKE CYTOPLASMIC KINASE 1), kinase [Arabidopsis thaliana] (TAIR:AT5G58940.1); similar to Protein kinase [Med
Gma.16818.1.S1_at	2.801E-08	0.000001263	2.2	2.1	0.1	protein.postranslational modification.kinase.receptor like cytoplasmatic kinase IX	protein kinase family protein similar to protein kinase family protein [Arabidopsis thaliana] (TAIR:AT4G25160.1); similar to protein kinase family protein [Arabidopsis thaliana] (TAIR:AT5G61560.1); similar to protein kinase family protein [Arabidopsis th
Gma.16818.1.S1_at	2.801E-08	0.000001263	2.2	2.1	0.1	protein.postranslational modification.kinase.receptor like cytoplasmatic kinase V	protein kinase family protein similar to protein kinase family protein [Arabidopsis thaliana] (TAIR:AT2G42960.1); similar to protein kinase family protein [Musa acuminata] (GB:ABF69953.1); similar to putative kinase [Oryza sativa (japonica cultivar-group
Gma.16818.1.S1_at	2.801E-08	0.000001263	2.2	2.1	0.1	protein.postranslational modification.kinase.receptor like cytoplasmatic kinase VII	protein kinase, putative similar to protein kinase, putative [Arabidopsis thaliana] (TAIR:AT3G09830.2); similar to Os02g0819600 [Oryza sativa (japonica cultivar-group)] (GB:NP_001048536.1); similar to protein serine/threonine kinase [Lophopyrum elongatum
Gma.16818.1.S1_at	2.801E-08	0.000001263	2.2	2.1	0.1	protein.postranslational modification.kinase.receptor like cytoplasmatic kinase VIII	protein kinase, putative similar to kinase [Arabidopsis thaliana] (TAIR:AT3G59350.3); similar to protein kinase 2 [Nicotiana tabacum] (GB:CAE55204.1); contains InterPro domain Protein kinase-like; (InterPro:IPR011009); contains InterPro domain Protein ki
Gma.16818.1.S1_at	2.801E-08	0.000001263	2.2	2.1	0.1	protein.postranslational modification.kinase.receptor like cytoplasmatic kinase X	protein kinase family protein similar to protein kinase family protein [Arabidopsis thaliana] (TAIR:AT5G51770.1); similar to Os03g0251700 [Oryza sativa (japonica cultivar-group)] (GB:NP_001049573.1); similar to Protein kinase domain containing protein, e
Gma.16818.1.S1_at	2.801E-08	0.000001263	2.2	2.1	0.1	protein.synthesis.misc ribososomal protein	ATPK19/ATPK2 (ARABIDOPSIS THALIANA SERINE/THREONINE PROTEIN KINASE 19, ARABIDOPSIS THALIANA SERINE/THREONINE PROTEIN KINASE 2); kinase Encodes a ribosomal-protein S6 kinase. Gene expression is induced by cold and salt (NaCl). Activation of AtS6k is regul
Gma.16818.1.S1_at	2.801E-08	0.000001263	2.2	2.1	0.1	PS.lightreaction.state transition	protein kinase family protein similar to protein kinase family protein [Arabidopsis thaliana] (TAIR:AT1G01540.2); similar to Protein kinase [Medicago truncatula] (GB:ABE93550.1); contains InterPro domain Protein kinase-like; (InterPro:IPR011009); contain
Gma.16818.1.S1_at	2.801E-08	0.000001263	2.2	2.1	0.1	RNA.regulation of transcription.WRKY domain transcription factor family	protein kinase family protein, similar to mitogen-activated protein kinase (Arabidopsis thaliana) GI:1255448; contains Pfam profiles PF02671: Paired amphipathic helix repeat, PF03106: WRKY DNA-binding domain, PF00560: Leucine Rich Repeat, PF00069: Protein
Gma.16818.1.S1_at	2.801E-08	0.000001263	2.2	2.1	0.1	signalling.calcium	ATCDPK1; calcium- and calmodulin-dependent protein kinase/ kinase/ protein kinase encodes a calcium-dependent protein kinase whose gene expression is induced by dehydration and high salt. Kinase activity could not be detected in vitro. similar to CPK7 (CA
Gma.16818.1.S1_at	2.801E-08	0.000001263	2.2	2.1	0.1	signalling.in sugar and nutrient physiology	AKIN11 (Arabidopsis SNF1 kinase homolog 11, SNF1-RELATED PROTEIN KINASE 1.2); protein kinase encodes a SNF1-related protein kinase that physically interacts with SCF subunit SKP1/ASK1 and 20S proteosome subunit PAD1. It has also been shown to interact wi
Gma.16818.1.S1_at	2.801E-08	0.000001263	2.2	2.1	0.1	signalling.light	PHOT1 (phototropin 1); kinase Blue-light photoreceptor. Contains a light activated serine-threonine kinase domain and LOV1 and LOV2 repeats. Mutants are defective in blue-light response. Mediates blue light-induced growth enhancements. PHOT1 and PHOT2 med
Gma.16818.1.S1_at	2.801E-08	0.000001263	2.2	2.1	0.1	signalling.MAP kinases	MEK1 (mitogen-activated protein kinase kinase 1); MAP kinase kinase/ kinase Member of MAP Kinase Kinase. Likely functions in a stress-activated MAPK pathway. Can phosphorylate the MAPK AtMPK4, in response to stress. Gets phosphorylated by MEKK1 in respon
Gma.16818.1.S1_at	2.801E-08	0.000001263	2.2	2.1	0.1	signalling.receptor kinases.Catharanthus roseus-like RLK1	protein kinase family protein similar to protein kinase family protein [Arabidopsis thaliana] (TAIR:AT5G54380.1); similar to protein kinase, putative [Arabidopsis thaliana] (TAIR:AT5G59700.1); similar to protein kinase, putative [Arabidopsis thaliana] (T
Gma.16818.1.S1_at	2.801E-08	0.000001263	2.2	2.1	0.1	signalling.receptor kinases.C-Lectin	protein kinase family protein / C-type lectin domain-containing protein similar to leucine-rich repeat family protein / protein kinase family protein [Arabidopsis thaliana] (TAIR:AT5G49760.1); similar to Os01g0104000 [Oryza sativa (japonica cultivar-grou
Gma.16818.1.S1_at	2.801E-08	0.000001263	2.2	2.1	0.1	signalling.receptor kinases.crinkly like	protein kinase family protein similar to protein kinase family protein [Arabidopsis thaliana] (TAIR:AT2G39180.1); similar to Os03g0637800 [Oryza sativa (japonica cultivar-group)] (GB:NP_001050726.1); similar to Putative receptor protein kinase CRINKLY4 p
Gma.16818.1.S1_at	2.801E-08	0.000001263	2.2	2.1	0.1	signalling.receptor kinases.DUF 26	protein kinase family protein similar to protein kinase family protein [Arabidopsis thaliana] (TAIR:AT4G11530.1); similar to CRK11 (CYSTEINE-RICH RLK11), kinase [Arabidopsis thaliana] (TAIR:AT4G23190.1); similar to receptor-like protein kinase homolog RK
Gma.16818.1.S1_at	2.801E-08	0.000001263	2.2	2.1	0.1	signalling.receptor kinases.extensin	protein kinase family protein similar to protein kinase family protein [Arabidopsis thaliana] (TAIR:AT5G56890.1); similar to putative receptor protein kinase PERK1 [Oryza sativa (japonica cultivar-group)] (GB:BAD22003.1); similar to Os02g0815900 [Oryza s
Gma.16818.1.S1_at	2.801E-08	0.000001263	2.2	2.1	0.1	signalling.receptor kinases.legume-lectin	lectin protein kinase family protein similar to lectin protein kinase, putative [Arabidopsis thaliana] (TAIR:AT5G55830.1); similar to OSJNBa0088A01.21 [Oryza sativa (japonica cultivar-group)] (GB:CAD41381.2); similar to lectin-like protein kinase [Populu
Gma.16818.1.S1_at	2.801E-08	0.000001263	2.2	2.1	0.1	signalling.receptor kinases.leucine rich repeat I	leucine-rich repeat protein kinase, putative similar to leucine-rich repeat protein kinase, putative [Arabidopsis thaliana] (TAIR:AT5G59680.1); similar to leucine-rich repeat protein kinase, putative [Arabidopsis thaliana] (TAIR:AT5G59650.1); similar to
Gma.16818.1.S1_at	2.801E-08	0.000001263	2.2	2.1	0.1	signalling.receptor kinases.leucine rich repeat II	NIK2 (NSP-INTERACTING KINASE 2); protein kinase similar to leucine-rich repeat family protein / protein kinase family protein [Arabidopsis thaliana] (TAIR:AT2G23950.1); similar to NIK1 (NSP-INTERACTING KINASE 1), kinase [Arabidopsis thaliana] (TAIR:AT5G1
Gma.16818.1.S1_at	2.801E-08	0.000001263	2.2	2.1	0.1	signalling.receptor kinases.leucine rich repeat III	leucine-rich repeat transmembrane protein kinase, putative similar to leucine-rich repeat transmembrane protein kinase, putative [Arabidopsis thaliana] (TAIR:AT3G20190.1); similar to receptor-like protein kinase [Lycopersicon esculentum] (GB:AAC12254.1);
Gma.16818.1.S1_at	2.801E-08	0.000001263	2.2	2.1	0.1	signalling.receptor kinases.leucine rich repeat IX	leucine-rich repeat family protein / protein kinase family protein similar to leucine-rich repeat family protein / protein kinase family protein [Arabidopsis thaliana] (TAIR:AT1G24650.1); similar to leucine-rich repeat protein kinase, putative [Arabidops
Gma.16818.1.S1_at	2.801E-08	0.000001263	2.2	2.1	0.1	signalling.receptor kinases.leucine rich repeat V	kinase similar to leucine-rich repeat transmembrane protein kinase, putative [Arabidopsis thaliana] (TAIR:AT1G53730.1); similar to leucine-rich repeat transmembrane protein kinase, putative [Arabidopsis thaliana] (TAIR:AT3G14350.1); similar to Protein ki
Gma.16818.1.S1_at	2.801E-08	0.000001263	2.2	2.1	0.1	signalling.receptor kinases.leucine rich repeat VII	leucine-rich repeat transmembrane protein kinase, putative similar to leucine-rich repeat transmembrane protein kinase, putative [Arabidopsis thaliana] (TAIR:AT1G12460.1); similar to putative receptor-like protein kinase [Oryza sativa (japonica cultivar-
Gma.16818.1.S1_at	2.801E-08	0.000001263	2.2	2.1	0.1	signalling.receptor kinases.leucine rich repeat VIII-1	leucine-rich repeat transmembrane protein kinase, putative similar to leucine-rich repeat transmembrane protein kinase, putative [Arabidopsis thaliana] (TAIR:AT5G49780.1); similar to leucine-rich repeat transmembrane protein kinase, putative [Arabidopsis
Gma.16818.1.S1_at	2.801E-08	0.000001263	2.2	2.1	0.1	signalling.receptor kinases.leucine rich repeat VIII-2	kinase/ protein serine/threonine kinase similar to leucine-rich repeat family protein / protein kinase family protein [Arabidopsis thaliana] (TAIR:AT1G29740.1); similar to leucine-rich repeat transmembrane protein kinase, putative [Arabidopsis thaliana]
Gma.16818.1.S1_at	2.801E-08	0.000001263	2.2	2.1	0.1	signalling.receptor kinases.leucine rich repeat X	EMS1 (EXCESS MICROSPOROCYTES1); kinase Leucine-rich repeat receptor protein kinase involved in tapetal cell fate specification. Identical to Leucine-rich repeat receptor protein kinase EXS precursor (EC 2.7.11.1) (Extra sporogenous cells protein) (EXCESS
Gma.16818.1.S1_at	2.801E-08	0.000001263	2.2	2.1	0.1	signalling.receptor kinases.leucine rich repeat XI	BAM1 (big apical meristem 1); ATP binding / kinase/ protein serine/threonine kinase Encodes a CLAVATA1-related receptor kinase-like protein required for both shoot and flower meristem function. Very similar to BAM2,with more than 85% a.a. identity. It ha
Gma.16818.1.S1_at	2.801E-08	0.000001263	2.2	2.1	0.1	signalling.receptor kinases.leucine rich repeat XII	FLS2 (FLAGELLIN-SENSITIVE 2); ATP binding / kinase/ protein binding / protein serine/threonine kinase/ transmembrane receptor protein serine/threonine kinase Encodes a leucine-rich repeat serine/threonine protein kinase that is expressed ubiquitously. FLS
Gma.16818.1.S1_at	2.801E-08	0.000001263	2.2	2.1	0.1	signalling.receptor kinases.leucine rich repeat XIII	protein kinase family protein similar to leucine-rich repeat transmembrane protein kinase, putative [Arabidopsis thaliana] (TAIR:AT1G31420.1); similar to Os01g0247500 [Oryza sativa (japonica cultivar-group)] (GB:NP_001042578.1); similar to putative brass
Gma.16818.1.S1_at	2.801E-08	0.000001263	2.2	2.1	0.1	signalling.receptor kinases.lysine motif	protein kinase family protein / peptidoglycan-binding LysM domain-containing protein similar to protein kinase family protein / peptidoglycan-binding LysM domain-containing protein [Arabidopsis thaliana] (TAIR:AT2G33580.1); similar to Os02g0193000 [Oryza
Gma.16818.1.S1_at	2.801E-08	0.000001263	2.2	2.1	0.1	signalling.receptor kinases.misc	lectin protein kinase, putative similar to lectin protein kinase, putative [Arabidopsis thaliana] (TAIR:AT3G08870.1); similar to lectin protein kinase, putative [Arabidopsis thaliana] (TAIR:AT5G01540.1); similar to lectin protein kinase, putative [Arabid
Gma.16818.1.S1_at	2.801E-08	0.000001263	2.2	2.1	0.1	signalling.receptor kinases.proline extensin like	protein kinase family protein similar to ATPERK1 (PROLINE EXTENSIN-LIKE RECEPTOR KINASE 1), ATP binding / protein kinase [Arabidopsis thaliana] (TAIR:AT3G24550.1); similar to protein kinase family protein [Arabidopsis thaliana] (TAIR:AT3G18810.1); simila
Gma.16818.1.S1_at	2.801E-08	0.000001263	2.2	2.1	0.1	signalling.receptor kinases.RKF3 like	protein kinase family protein similar to RKF3 (RECEPTOR-LIKE KINASE IN IN FLOWERS 3), kinase [Arabidopsis thaliana] (TAIR:AT2G48010.1); similar to Os05g0423500 [Oryza sativa (japonica cultivar-group)] (GB:NP_001055591.1); similar to SHR5-receptor-like ki
Gma.16818.1.S1_at	2.801E-08	0.000001263	2.2	2.1	0.1	signalling.receptor kinases.S-locus glycoprotein like	S-locus protein kinase, putative similar to ARK1 (A. THALIANA RECEPTOR KINASE I), kinase [Arabidopsis thaliana] (TAIR:AT1G65790.1); similar to S-locus protein kinase, putative [Arabidopsis thaliana] (TAIR:AT4G27300.1); similar to ARK3 (Arabidopsis Recept
Gma.16818.1.S1_at	2.801E-08	0.000001263	2.2	2.1	0.1	signalling.receptor kinases.thaumatin like	receptor serine/threonine kinase, putative Encodes a Protease inhibitor/seed storage/LTP family protein similar to receptor serine/threonine kinase, putative [Arabidopsis thaliana] (TAIR:AT4G18250.1); similar to PR5K (PR5-like receptor kinase), kinase/ tr
Gma.16818.1.S1_at	2.801E-08	0.000001263	2.2	2.1	0.1	signalling.receptor kinases.wall associated kinase	WAK3 (WALL ASSOCIATED KINASE 3); kinase/ protein serine/threonine kinase encodes a wall-associated kinase Identical to Wall-associated receptor kinase 3 precursor (EC 2.7.11.-) (WAK3) [Arabidopsis Thaliana] (GB:Q9LMN8); similar to WAK2 (wall-associated ki
Gma.16818.1.S1_at	2.801E-08	0.000001263	2.2	2.1	0.1	signalling.receptor kinases.wheat LRK10 like	protein kinase family protein similar to serine/threonine protein kinase family protein [Arabidopsis thaliana] (TAIR:AT1G66880.1); similar to wall-associated kinase 4-like [Oryza sativa (japonica cultivar-group)] (GB:BAD82478.1); similar to Os01g0136400
Gma.16818.1.S1_at	2.801E-08	0.000001263	2.2	2.1	0.1	stress.biotic	protein kinase family protein similar to protein kinase family protein [Arabidopsis thaliana] (TAIR:AT4G25160.1); similar to protein kinase family protein [Arabidopsis thaliana] (TAIR:AT5G61550.1); similar to U-box domain containing protein, expressed [O
Gma.16818.1.S1_at	2.801E-08	0.000001263	2.2	2.1	0.1	tetrapyrrole synthesis.heme oxygenase	HO3 (HEME OXYGENASE 3); heme oxygenase (decyclizing) Encodes a member (HO3) of the heme oxygenase family. similar to HY1 (HEME OXYGENASE 1) [Arabidopsis thaliana] (TAIR:AT2G26670.1); similar to putative heme oxygenase 1 precursor [Pisum sativum] (GB:AAK82
Gma.8426.1.S1_at	0.00004306	0.0002578	2	1.8	0.2	nodulin_nodulin-like	nodulin_nodulin-like
Gma.8426.1.S1_at	0.00004306	0.0002578	2	1.8	0.2	transport.sulphate	AST68 (Sulfate transporter 2.1) Encodes a low-affinity sulfate transporter expressed in the root cap and central cylinder, where it is induced by sulfur starvation. Expression in the shoot vascular system is not induced by sulfur starvation. Identical t
Gma.144.1.S1_at	0.000001647	0.00002277	1.8	0.9	0.9	nodulin_nodulin-like	similar to unknown protein [Arabidopsis thaliana] (TAIR:AT5G64870.1); similar to unknown protein [Arabidopsis thaliana] (TAIR:AT5G25260.1); similar to IMP dehydrogenase/GMP reductase [Medicago truncatula] (GB:ABE86648.1); similar to 80C09_16 [Brassica rap
Gma.8446.1.S1_at	0.00007704	0.0003989	1	0.9	0.1	RNA.regulation of transcription.Trihelix, Triple-Helix transcription factor family	transcription factor similar to transcription factor [Arabidopsis thaliana] (TAIR:AT1G21200.1); similar to Homeodomain-like [Medicago truncatula] (GB:ABE80120.1); similar to Homeodomain-like [Medicago truncatula] (GB:ABE89088.1); contains InterPro domain
Gma.434.1.S1_a_at	0.000001014	0.00001617	1.1	1	0.1	protein.degradation.cysteine protease	cysteine proteinase A494, putative / thiol protease, putative Identical to Probable cysteine proteinase A494 precursor (EC 3.4.22.-) [Arabidopsis Thaliana] (GB:P43295;GB:Q9SJT5); similar to RD19 (RESPONSIVE TO DEHYDRATION 19), cysteine-type peptidase [A
Gma.322.1.S1_a_at	0.000001001	0.00001607	0.8	-0.7	1.5	misc.glutathione S transferases	ATGSTU13 (GLUTATHIONE S-TRANSFERASE 12); glutathione transferase Encodes glutathione transferase belonging to the tau class of GSTs. Naming convention according to Wagner et al. (2002). similar to ATGSTU14 (GLUTATHIONE S-TRANSFERASE 13), glutathione trans
Gma.322.1.S1_a_at	0.000001001	0.00001607	0.8	-0.7	1.5	protein.synthesis.elongation	elongation factor 1B-gamma, putative / eEF-1B gamma, putative Identical to Probable elongation factor 1-gamma 2 (EF-1-gamma 2) (eEF-1B gamma 2) [Arabidopsis Thaliana] (GB:Q9FVT2;GB:Q94C85); similar to elongation factor 1B-gamma, putative / eEF-1B gamma,
Gma.322.1.S1_a_at	0.000001001	0.00001607	0.8	-0.7	1.5	redox.ascorbate and glutathione.ascorbate	dehydroascorbate reductase, putative similar to DHAR2, glutathione dehydrogenase (ascorbate) [Arabidopsis thaliana] (TAIR:AT1G75270.1); similar to dehydroascorbate reductase [Nicotiana tabacum] (GB:AAL71857.1); contains InterPro domain Thioredoxin-like f
Gma.1943.1.S1_at	0.00001978	0.0001428	2.7	2.8	-0.1	not assigned.unknown	binding / protein binding similar to rubredoxin family protein [Arabidopsis thaliana] (TAIR:AT5G17170.2); similar to PDZ/DHR/GLGF; Tetratricopeptide-like helical [Medicago truncatula] (GB:ABE87465.1); contains InterPro domain Tetratricopeptide region; (I
Gma.1943.1.S1_s_at	1.25E-10	3.282E-08	-7	0.5	-7.5	not assigned.unknown	binding / protein binding similar to rubredoxin family protein [Arabidopsis thaliana] (TAIR:AT5G17170.2); similar to PDZ/DHR/GLGF; Tetratricopeptide-like helical [Medicago truncatula] (GB:ABE87465.1); contains InterPro domain Tetratricopeptide region; (I
Gma.18028.1.S1_s_at	1.004E-07	0.000003041	3.6	2.5	1.1	RNA.regulation of transcription.bZIP transcription factor family	GBF6 (G-box binding factor 6); DNA binding / transcription factor Encodes a basic domain leucine zipper (bZip) transcription factor. similar to bZIP transcription factor family protein [Arabidopsis thaliana] (TAIR:AT1G75390.1); similar to cAMP response e
Gma.1082.1.S1_at	0.000003311	0.00003797	-1.1	-3.2	2.1	misc.glutathione S transferases	ATGSTU7 (GLUTATHIONE S-TRANSFERASE 25); glutathione transferase Encodes glutathione transferase belonging to the tau class of GSTs. Naming convention according to Wagner et al. (2002). Induced by Salicylic acid. Independent of NPR1 for their induction by
Gma.1082.1.S1_at	0.000003311	0.00003797	-1.1	-3.2	2.1	redox.ascorbate and glutathione.ascorbate	dehydroascorbate reductase, putative similar to DHAR2, glutathione dehydrogenase (ascorbate) [Arabidopsis thaliana] (TAIR:AT1G75270.1); similar to dehydroascorbate reductase [Nicotiana tabacum] (GB:AAL71857.1); contains InterPro domain Thioredoxin-like f
Gma.33.1.S1_at	0.000003316	0.00003799	0.8	-2.2	3	cell wall.modification	ATEXPB2 (ARABIDOPSIS THALIANA EXPANSIN B2) member of BETA-EXPANSINS. Naming convention from the Expansin Working Group (Kende et al, 2004. Plant Mol Bio) Identical to Putative expansin-B2 precursor (AtEXPB2) (At-EXPB2) (Beta-expansin-2) (Ath-ExpBeta-1.4)
Gma.3798.1.S1_s_at	0.00006245	0.0003422	1.8	1	0.8	nodulin_nodulin-like	nodulin_nodulin-like
Gma.13.1.S1_at	0.000002891	0.00003419	2.4	1.3	1.1	development.unspecified	early nodulin-related similar to Early nodulin 93 (N-93) (GB:Q02921); contains InterPro domain Early nodulin 93 ENOD93 protein; (InterPro:IPR005050)
Gma.13.1.S1_at	0.000002891	0.00003419	2.4	1.3	1.1	nodulin_nodulin-like	nodulin_nodulin-like
Gma.4235.1.S1_s_at	0.000001461	0.00002109	2.6	0.4	2.2	not assigned.unknown	not assigned.unknown
Gma.16817.1.S1_s_at	2.228E-07	0.000005392	-1.3	0	-1.3	RNA.RNA binding	ATGRP7 (COLD, CIRCADIAN RHYTHM, AND RNA BINDING 2); RNA binding / double-stranded DNA binding / single-stranded DNA binding Encodes a small glycine-rich RNA binding protein that is part of a negative-feedback loop through which AtGRP7 regulates the circa
GmaAffx.88691.1.S1_s_at	0.0000183	0.0001345	0.4	-1.2	1.6	not assigned.no ontology	"PSK1 (PHYTOSULFOKINE 3 PRECURSOR); growth factor Phytosulfokine 3 precursor, coding for a unique plant peptide growth factor. Identical to Putative phytosulfokines 6 precursor (AtPSK6) (AtPSK3_2) [Contains: Phytosulfokine-alpha-like (PSK-alpha-like) (Phy
Gma.1822.1.S1_s_at	2.663E-07	0.000006171	4.6	5.2	-0.6	misc.acid and other phosphatases	acid phosphatase, putative similar to acid phosphatase, putative [Arabidopsis thaliana] (TAIR:AT5G51260.1); similar to acid phosphatase 1 (GB:1908418A); contains InterPro domain Acid phosphatase (Class B); (InterPro:IPR005519); contains InterPro domain
Gma.2019.1.S1_at	0.00002364	0.0001631	0.6	-0.9	1.4	hormone metabolism.jasmonate.synthesis-degradation.lipoxygenase	LOX1 (Lipoxygenase 1); lipoxygenase lipoxygenase, a defense gene conferring resistance Xanthomonas campestris Identical to Lipoxygenase 1 (EC 1.13.11.12) (LOX1) [Arabidopsis Thaliana] (GB:Q06327); similar to LOX3 (Lipoxygenase 3), iron ion binding / lipo
Gma.2731.1.S1_at	2.542E-07	0.000005962	1.5	0.3	1.2	not assigned.unknown	similar to unknown protein [Arabidopsis thaliana] (TAIR:AT1G15350.1); similar to hypothetical protein [Glycine max] (GB:AAN03467.1)
Gma.685.1.S1_at	0.000001554	0.00002196	1.4	-0.9	2.2	amino acid metabolism.degradation.glutamate family.arginine	UREG (urease accessory protein G); metal ion binding / nucleotide binding Encodes a urease accessory protein which is essential for the activation of plant urease. similar to urease accessory protein G [Solanum tuberosum] (GB:CAC33003.1); contains InterP
Gma.7256.1.S1_at	0.000004455	0.00004717	3.2	3.2	0	RNA.regulation of transcription.bZIP transcription factor family	GBF1 (G-box binding factor 1); transcription factor member of a gene family encoding basic leucine zipper proteins (GBFs) which bind the G-box Identical to G-box-binding factor 1 (AtbZIP41) (GBF1) [Arabidopsis Thaliana] (GB:P42774;GB:Q940I9;GB:Q944J1;GB:
Gma.8488.1.S1_at	2.096E-07	0.000005134	2.5	0.9	1.6	misc.acid and other phosphatases	PAP1 (PURPLE ACID PHOSPHATASE 1); acid phosphatase/ protein serine/threonine phosphatase secreted purple acid phosphatase precursor Identical to Iron(III)-zinc(II) purple acid phosphatase precursor (EC 3.1.3.2) (PAP) (PAP1) [Arabidopsis Thaliana] (GB:Q38
Gma.1685.1.S1_at	5.764E-08	0.00000205	6.3	2.3	4.1	nucleotide metabolism.synthesis.purine.IMP dehydrogenase	inosine-5'-monophosphate dehydrogenase, putative Identical to Probable inosine-5'-monophosphate dehydrogenase (EC 1.1.1.205) (IMP dehydrogenase) (IMPDH) (IMPD) [Arabidopsis Thaliana] (GB:Q9SA34); similar to inosine-5'-monophosphate dehydrogenase [Arabid
GmaAffx.90488.1.S1_s_at	9.778E-11	2.788E-08	6.5	1.5	5.1	nucleotide metabolism.synthesis.purine.IMP dehydrogenase	inosine-5'-monophosphate dehydrogenase, putative Identical to Probable inosine-5'-monophosphate dehydrogenase (EC 1.1.1.205) (IMP dehydrogenase) (IMPDH) (IMPD) [Arabidopsis Thaliana] (GB:Q9SA34); similar to inosine-5'-monophosphate dehydrogenase [Arabid
Gma.8437.1.S1_at	0.0000156	0.0001192	-0.4	-1.4	1	cell wall.degradation.mannan-xylose-arabinose-fucose	BGAL9 (BETA GALACTOSIDASE 9); beta-galactosidase putative beta-galactosidase similar to BGAL1 (BETA GALACTOSIDASE 1), beta-galactosidase [Arabidopsis thaliana] (TAIR:AT3G13750.1); similar to BGAL8 (beta-glactosidase 8), beta-galactosidase [Arabidopsis tha
Gma.8437.1.S1_at	0.0000156	0.0001192	-0.4	-1.4	1	cell.cycle	CAK1AT (CDK-ACTIVATING KINASE 1AT); kinase/ protein serine/threonine kinase Encodes a CDK-activating kinase that regulates root initial cell differentiation. Phosphorylates CDKD2 and CDKD3, but not CDKD1. Controls CDK activities and basal transcription.
Gma.8437.1.S1_at	0.0000156	0.0001192	-0.4	-1.4	1	cell.division	AT;CDCKD;3/CAK2AT/CDKD1;3 (CYCLIN-DEPENDENT KINASE D1;3); kinase/ protein kinase similar to AT,CDKD,1/CAK3AT/CDKD1,1 (CYCLIN-DEPENDENT KINASE D1,1), kinase [Arabidopsis thaliana] (TAIR:AT1G73690.1); similar to CDK-activating kinase [Medicago sativa subsp
Gma.8437.1.S1_at	0.0000156	0.0001192	-0.4	-1.4	1	cell.organisation	CAK1AT (CDK-ACTIVATING KINASE 1AT); kinase/ protein serine/threonine kinase Encodes a CDK-activating kinase that regulates root initial cell differentiation. Phosphorylates CDKD2 and CDKD3, but not CDKD1. Controls CDK activities and basal transcription.
Gma.8437.1.S1_at	0.0000156	0.0001192	-0.4	-1.4	1	development.unspecified	IRE (INCOMPLETE ROOT HAIR ELONGATION); kinase Encodes a protein with a serine/threonine kinase domain. There are two other closely related members in Arabidopsis. Knock-out mutation results in incomplete root hair elongation. Expression is found all orga
Gma.8437.1.S1_at	0.0000156	0.0001192	-0.4	-1.4	1	glycolysis.PEPCK	PPCK2 (PHOSPHOENOLPYRUVATE CARBOXYLASE KINASE 2); kinase Encodes a second Arabidopsis phosphoenolpyruvate carboxylase kinase gene product with a different expression pattern from PPCK1. Expression of the gene is upregulated by exposure of the plant to lig
Gma.8437.1.S1_at	0.0000156	0.0001192	-0.4	-1.4	1	hormone metabolism.auxin.induced-regulated-responsive-activated	WAG1; kinase The WAG1 and its homolog, WAG2 each encodes a protein-serine/threonine kinase that are nearly 70% identical to PsPK3 protein. All three together with CsPK3 belong to PsPK3-type kinases. At the N-terminus, all four possess a serine/threonine-r
Gma.8437.1.S1_at	0.0000156	0.0001192	-0.4	-1.4	1	hormone metabolism.brassinosteroid.signal transduction.BRI	BRL3 (BRI1-LIKE 3); protein binding / protein kinase Similar to BRI, brassinosteroid receptor protein. Identical to Serine/threonine-protein kinase BRI1-like 3 precursor (EC 2.7.11.1) (BRASSINOSTEROID INSENSITIVE 1-like protein 3) (BRL3) [Arabidopsis Thal
Gma.8437.1.S1_at	0.0000156	0.0001192	-0.4	-1.4	1	hormone metabolism.brassinosteroid.signal transduction.other	BAK1 (BRI1-ASSOCIATED RECEPTOR KINASE); kinase Leu-rich receptor Serine/threonine protein kinase. Component of BR signaling that interacts with BRI1 in vitro and in vivo to form a heterodimer. Brassinolide-dependent association of BRI1 and BAK1 in vivo.
Gma.8437.1.S1_at	0.0000156	0.0001192	-0.4	-1.4	1	lipid metabolism.lipid degradation.lysophospholipases.glycerophosphodiester phosphodiesterase	protein kinase family protein / glycerophosphoryl diester phosphodiesterase family protein similar to glycerophosphoryl diester phosphodiesterase family protein [Arabidopsis thaliana] (TAIR:AT5G55480.1); similar to glycerophosphoryl diester phosphodieste
Gma.8437.1.S1_at	0.0000156	0.0001192	-0.4	-1.4	1	misc.gluco-, galacto- and mannosidases	BGAL9 (BETA GALACTOSIDASE 9); beta-galactosidase putative beta-galactosidase similar to BGAL1 (BETA GALACTOSIDASE 1), beta-galactosidase [Arabidopsis thaliana] (TAIR:AT3G13750.1); similar to BGAL8 (beta-glactosidase 8), beta-galactosidase [Arabidopsis tha
Gma.8437.1.S1_at	0.0000156	0.0001192	-0.4	-1.4	1	misc.myrosinases-lectin-jacalin	lectin protein kinase family protein similar to lectin protein kinase, putative [Arabidopsis thaliana] (TAIR:AT4G04960.1); similar to putative receptor kinase Lecrk [Oryza sativa (japonica cultivar-group)] (GB:BAC84737.1); similar to putative receptor-li
Gma.8437.1.S1_at	0.0000156	0.0001192	-0.4	-1.4	1	protein.postranslational modification	ATMPK8 (Arabidopsis thaliana MAP kinase 21); MAP kinase ATMPK8, Identical to Mitogen-activated protein kinase 8 (EC 2.7.11.24) (MAP kinase 8) (AtMPK8) (MPK8) [Arabidopsis Thaliana] (GB:Q9LM33;GB:Q9LMS2;GB:Q9MB23); similar to ATMPK15 (Arabidopsis thaliana
Gma.8437.1.S1_at	0.0000156	0.0001192	-0.4	-1.4	1	protein.postranslational modification.kinase.receptor like cytoplasmatic kinase III	protein kinase, putative similar to protein kinase, putative [Arabidopsis thaliana] (TAIR:AT3G57730.1); similar to OSJNba0093F12.22 [Oryza sativa (japonica cultivar-group)] (GB:CAE03948.3); similar to wall-associated kinase 1 [Triticum aestivum] (GB:AAY3
Gma.8437.1.S1_at	0.0000156	0.0001192	-0.4	-1.4	1	protein.postranslational modification.kinase.receptor like cytoplasmatic kinase IV	CRCK3 (calmodulin-binding receptor-like cytoplasmic kinase 3); kinase high overall homology to CRCK1 similar to CRCK1 (CALMODULIN-BINDING RECEPTOR-LIKE CYTOPLASMIC KINASE 1), kinase [Arabidopsis thaliana] (TAIR:AT5G58940.1); similar to Protein kinase [Med
Gma.8437.1.S1_at	0.0000156	0.0001192	-0.4	-1.4	1	protein.postranslational modification.kinase.receptor like cytoplasmatic kinase IX	protein kinase family protein similar to protein kinase family protein [Arabidopsis thaliana] (TAIR:AT4G25160.1); similar to protein kinase family protein [Arabidopsis thaliana] (TAIR:AT5G61560.1); similar to protein kinase family protein [Arabidopsis th
Gma.8437.1.S1_at	0.0000156	0.0001192	-0.4	-1.4	1	protein.postranslational modification.kinase.receptor like cytoplasmatic kinase V	protein kinase family protein similar to protein kinase family protein [Arabidopsis thaliana] (TAIR:AT2G42960.1); similar to protein kinase family protein [Musa acuminata] (GB:ABF69953.1); similar to putative kinase [Oryza sativa (japonica cultivar-group
Gma.8437.1.S1_at	0.0000156	0.0001192	-0.4	-1.4	1	protein.postranslational modification.kinase.receptor like cytoplasmatic kinase VII	protein kinase, putative similar to protein kinase, putative [Arabidopsis thaliana] (TAIR:AT3G09830.2); similar to Os02g0819600 [Oryza sativa (japonica cultivar-group)] (GB:NP_001048536.1); similar to protein serine/threonine kinase [Lophopyrum elongatum
Gma.8437.1.S1_at	0.0000156	0.0001192	-0.4	-1.4	1	protein.postranslational modification.kinase.receptor like cytoplasmatic kinase VIII	protein kinase, putative similar to kinase [Arabidopsis thaliana] (TAIR:AT3G59350.3); similar to protein kinase 2 [Nicotiana tabacum] (GB:CAE55204.1); contains InterPro domain Protein kinase-like; (InterPro:IPR011009); contains InterPro domain Protein ki
Gma.8437.1.S1_at	0.0000156	0.0001192	-0.4	-1.4	1	protein.postranslational modification.kinase.receptor like cytoplasmatic kinase X	protein kinase family protein similar to protein kinase family protein [Arabidopsis thaliana] (TAIR:AT5G51770.1); similar to Os03g0251700 [Oryza sativa (japonica cultivar-group)] (GB:NP_001049573.1); similar to Protein kinase domain containing protein, e
Gma.8437.1.S1_at	0.0000156	0.0001192	-0.4	-1.4	1	protein.synthesis.misc ribososomal protein	ATPK19/ATPK2 (ARABIDOPSIS THALIANA SERINE/THREONINE PROTEIN KINASE 19, ARABIDOPSIS THALIANA SERINE/THREONINE PROTEIN KINASE 2); kinase Encodes a ribosomal-protein S6 kinase. Gene expression is induced by cold and salt (NaCl). Activation of AtS6k is regul
Gma.8437.1.S1_at	0.0000156	0.0001192	-0.4	-1.4	1	PS.lightreaction.state transition	protein kinase family protein similar to protein kinase family protein [Arabidopsis thaliana] (TAIR:AT1G01540.2); similar to Protein kinase [Medicago truncatula] (GB:ABE93550.1); contains InterPro domain Protein kinase-like; (InterPro:IPR011009); contain
Gma.8437.1.S1_at	0.0000156	0.0001192	-0.4	-1.4	1	signalling.calcium	ATCDPK2 (CALCIUM-DEPENDENT PROTEIN KINASE 2); calcium- and calmodulin-dependent protein kinase/ kinase Encodes a Ca(2+)-dependent, calmodulin-independent protein kinase that is rapidly induced by drought and high-salt stress but not by low-temperature st
Gma.8437.1.S1_at	0.0000156	0.0001192	-0.4	-1.4	1	signalling.in sugar and nutrient physiology	AKIN11 (Arabidopsis SNF1 kinase homolog 11, SNF1-RELATED PROTEIN KINASE 1.2); protein kinase encodes a SNF1-related protein kinase that physically interacts with SCF subunit SKP1/ASK1 and 20S proteosome subunit PAD1. It has also been shown to interact wi
Gma.8437.1.S1_at	0.0000156	0.0001192	-0.4	-1.4	1	signalling.light	PHOT1 (phototropin 1); kinase Blue-light photoreceptor. Contains a light activated serine-threonine kinase domain and LOV1 and LOV2 repeats. Mutants are defective in blue-light response. Mediates blue light-induced growth enhancements. PHOT1 and PHOT2 med
Gma.8437.1.S1_at	0.0000156	0.0001192	-0.4	-1.4	1	signalling.MAP kinases	MEK1 (mitogen-activated protein kinase kinase 1); MAP kinase kinase/ kinase Member of MAP Kinase Kinase. Likely functions in a stress-activated MAPK pathway. Can phosphorylate the MAPK AtMPK4, in response to stress. Gets phosphorylated by MEKK1 in respon
Gma.8437.1.S1_at	0.0000156	0.0001192	-0.4	-1.4	1	signalling.receptor kinases.Catharanthus roseus-like RLK1	protein kinase family protein similar to protein kinase family protein [Arabidopsis thaliana] (TAIR:AT5G54380.1); similar to protein kinase, putative [Arabidopsis thaliana] (TAIR:AT5G59700.1); similar to protein kinase, putative [Arabidopsis thaliana] (T
Gma.8437.1.S1_at	0.0000156	0.0001192	-0.4	-1.4	1	signalling.receptor kinases.C-Lectin	protein kinase family protein / C-type lectin domain-containing protein similar to leucine-rich repeat family protein / protein kinase family protein [Arabidopsis thaliana] (TAIR:AT5G49760.1); similar to Os01g0104000 [Oryza sativa (japonica cultivar-grou
Gma.8437.1.S1_at	0.0000156	0.0001192	-0.4	-1.4	1	signalling.receptor kinases.crinkly like	protein kinase family protein similar to protein kinase family protein [Arabidopsis thaliana] (TAIR:AT2G39180.1); similar to Os03g0637800 [Oryza sativa (japonica cultivar-group)] (GB:NP_001050726.1); similar to Putative receptor protein kinase CRINKLY4 p
Gma.8437.1.S1_at	0.0000156	0.0001192	-0.4	-1.4	1	signalling.receptor kinases.DUF 26	protein kinase family protein similar to protein kinase family protein [Arabidopsis thaliana] (TAIR:AT4G11530.1); similar to CRK11 (CYSTEINE-RICH RLK11), kinase [Arabidopsis thaliana] (TAIR:AT4G23190.1); similar to receptor-like protein kinase homolog RK
Gma.8437.1.S1_at	0.0000156	0.0001192	-0.4	-1.4	1	signalling.receptor kinases.extensin	protein kinase family protein similar to protein kinase family protein [Arabidopsis thaliana] (TAIR:AT5G56890.1); similar to putative receptor protein kinase PERK1 [Oryza sativa (japonica cultivar-group)] (GB:BAD22003.1); similar to Os02g0815900 [Oryza s
Gma.8437.1.S1_at	0.0000156	0.0001192	-0.4	-1.4	1	signalling.receptor kinases.legume-lectin	lectin protein kinase family protein similar to lectin protein kinase, putative [Arabidopsis thaliana] (TAIR:AT5G55830.1); similar to OSJNBa0088A01.21 [Oryza sativa (japonica cultivar-group)] (GB:CAD41381.2); similar to lectin-like protein kinase [Populu
Gma.8437.1.S1_at	0.0000156	0.0001192	-0.4	-1.4	1	signalling.receptor kinases.leucine rich repeat I	leucine-rich repeat protein kinase, putative similar to leucine-rich repeat protein kinase, putative [Arabidopsis thaliana] (TAIR:AT5G59680.1); similar to leucine-rich repeat protein kinase, putative [Arabidopsis thaliana] (TAIR:AT5G59650.1); similar to
Gma.8437.1.S1_at	0.0000156	0.0001192	-0.4	-1.4	1	signalling.receptor kinases.leucine rich repeat II	NIK2 (NSP-INTERACTING KINASE 2); protein kinase similar to leucine-rich repeat family protein / protein kinase family protein [Arabidopsis thaliana] (TAIR:AT2G23950.1); similar to NIK1 (NSP-INTERACTING KINASE 1), kinase [Arabidopsis thaliana] (TAIR:AT5G1
Gma.8437.1.S1_at	0.0000156	0.0001192	-0.4	-1.4	1	signalling.receptor kinases.leucine rich repeat III	leucine-rich repeat transmembrane protein kinase, putative similar to leucine-rich repeat transmembrane protein kinase, putative [Arabidopsis thaliana] (TAIR:AT3G20190.1); similar to receptor-like protein kinase [Lycopersicon esculentum] (GB:AAC12254.1);
Gma.8437.1.S1_at	0.0000156	0.0001192	-0.4	-1.4	1	signalling.receptor kinases.leucine rich repeat IX	leucine-rich repeat family protein / protein kinase family protein similar to leucine-rich repeat family protein / protein kinase family protein [Arabidopsis thaliana] (TAIR:AT1G24650.1); similar to leucine-rich repeat protein kinase, putative [Arabidops
Gma.8437.1.S1_at	0.0000156	0.0001192	-0.4	-1.4	1	signalling.receptor kinases.leucine rich repeat V	kinase similar to leucine-rich repeat transmembrane protein kinase, putative [Arabidopsis thaliana] (TAIR:AT1G53730.1); similar to leucine-rich repeat transmembrane protein kinase, putative [Arabidopsis thaliana] (TAIR:AT3G14350.1); similar to Protein ki
Gma.8437.1.S1_at	0.0000156	0.0001192	-0.4	-1.4	1	signalling.receptor kinases.leucine rich repeat VII	leucine-rich repeat transmembrane protein kinase, putative similar to leucine-rich repeat transmembrane protein kinase, putative [Arabidopsis thaliana] (TAIR:AT1G12460.1); similar to putative receptor-like protein kinase [Oryza sativa (japonica cultivar-
Gma.8437.1.S1_at	0.0000156	0.0001192	-0.4	-1.4	1	signalling.receptor kinases.leucine rich repeat VIII-1	leucine-rich repeat transmembrane protein kinase, putative similar to leucine-rich repeat transmembrane protein kinase, putative [Arabidopsis thaliana] (TAIR:AT5G49780.1); similar to leucine-rich repeat transmembrane protein kinase, putative [Arabidopsis
Gma.8437.1.S1_at	0.0000156	0.0001192	-0.4	-1.4	1	signalling.receptor kinases.leucine rich repeat VIII-2	kinase/ protein serine/threonine kinase similar to leucine-rich repeat family protein / protein kinase family protein [Arabidopsis thaliana] (TAIR:AT1G29740.1); similar to leucine-rich repeat transmembrane protein kinase, putative [Arabidopsis thaliana]
Gma.8437.1.S1_at	0.0000156	0.0001192	-0.4	-1.4	1	signalling.receptor kinases.leucine rich repeat X	EMS1 (EXCESS MICROSPOROCYTES1); kinase Leucine-rich repeat receptor protein kinase involved in tapetal cell fate specification. Identical to Leucine-rich repeat receptor protein kinase EXS precursor (EC 2.7.11.1) (Extra sporogenous cells protein) (EXCESS
Gma.8437.1.S1_at	0.0000156	0.0001192	-0.4	-1.4	1	signalling.receptor kinases.leucine rich repeat XI	EDA23 (embryo sac development arrest 23); ATP binding / protein serine/threonine kinase similar to leucine-rich repeat transmembrane protein kinase, putative [Arabidopsis thaliana] (TAIR:AT2G33170.1); similar to leucine-rich repeat transmembrane protein
Gma.8437.1.S1_at	0.0000156	0.0001192	-0.4	-1.4	1	signalling.receptor kinases.leucine rich repeat XII	FLS2 (FLAGELLIN-SENSITIVE 2); ATP binding / kinase/ protein binding / protein serine/threonine kinase/ transmembrane receptor protein serine/threonine kinase Encodes a leucine-rich repeat serine/threonine protein kinase that is expressed ubiquitously. FLS
Gma.8437.1.S1_at	0.0000156	0.0001192	-0.4	-1.4	1	signalling.receptor kinases.leucine rich repeat XIII	protein kinase family protein similar to leucine-rich repeat transmembrane protein kinase, putative [Arabidopsis thaliana] (TAIR:AT1G31420.1); similar to Os01g0247500 [Oryza sativa (japonica cultivar-group)] (GB:NP_001042578.1); similar to putative brass
Gma.8437.1.S1_at	0.0000156	0.0001192	-0.4	-1.4	1	signalling.receptor kinases.lysine motif	protein kinase family protein / peptidoglycan-binding LysM domain-containing protein similar to protein kinase family protein / peptidoglycan-binding LysM domain-containing protein [Arabidopsis thaliana] (TAIR:AT2G33580.1); similar to Os02g0193000 [Oryza
Gma.8437.1.S1_at	0.0000156	0.0001192	-0.4	-1.4	1	signalling.receptor kinases.misc	lectin protein kinase, putative similar to lectin protein kinase, putative [Arabidopsis thaliana] (TAIR:AT3G08870.1); similar to lectin protein kinase, putative [Arabidopsis thaliana] (TAIR:AT5G01540.1); similar to lectin protein kinase, putative [Arabid
Gma.8437.1.S1_at	0.0000156	0.0001192	-0.4	-1.4	1	signalling.receptor kinases.proline extensin like	protein kinase family protein similar to ATPERK1 (PROLINE EXTENSIN-LIKE RECEPTOR KINASE 1), ATP binding / protein kinase [Arabidopsis thaliana] (TAIR:AT3G24550.1); similar to protein kinase family protein [Arabidopsis thaliana] (TAIR:AT3G18810.1); simila
Gma.8437.1.S1_at	0.0000156	0.0001192	-0.4	-1.4	1	signalling.receptor kinases.RKF3 like	protein kinase family protein similar to RKF3 (RECEPTOR-LIKE KINASE IN IN FLOWERS 3), kinase [Arabidopsis thaliana] (TAIR:AT2G48010.1); similar to Os05g0423500 [Oryza sativa (japonica cultivar-group)] (GB:NP_001055591.1); similar to SHR5-receptor-like ki
Gma.8437.1.S1_at	0.0000156	0.0001192	-0.4	-1.4	1	signalling.receptor kinases.S-locus glycoprotein like	S-locus protein kinase, putative similar to ARK1 (A. THALIANA RECEPTOR KINASE I), kinase [Arabidopsis thaliana] (TAIR:AT1G65790.1); similar to S-locus protein kinase, putative [Arabidopsis thaliana] (TAIR:AT4G27300.1); similar to ARK3 (Arabidopsis Recept
Gma.8437.1.S1_at	0.0000156	0.0001192	-0.4	-1.4	1	signalling.receptor kinases.thaumatin like	receptor serine/threonine kinase, putative Encodes a Protease inhibitor/seed storage/LTP family protein similar to receptor serine/threonine kinase, putative [Arabidopsis thaliana] (TAIR:AT4G18250.1); similar to PR5K (PR5-like receptor kinase), kinase/ tr
Gma.8437.1.S1_at	0.0000156	0.0001192	-0.4	-1.4	1	signalling.receptor kinases.wall associated kinase	WAK3 (WALL ASSOCIATED KINASE 3); kinase/ protein serine/threonine kinase encodes a wall-associated kinase Identical to Wall-associated receptor kinase 3 precursor (EC 2.7.11.-) (WAK3) [Arabidopsis Thaliana] (GB:Q9LMN8); similar to WAK2 (wall-associated ki
Gma.8437.1.S1_at	0.0000156	0.0001192	-0.4	-1.4	1	signalling.receptor kinases.wheat LRK10 like	protein kinase family protein similar to serine/threonine protein kinase family protein [Arabidopsis thaliana] (TAIR:AT1G66880.1); similar to wall-associated kinase 4-like [Oryza sativa (japonica cultivar-group)] (GB:BAD82478.1); similar to Os01g0136400
Gma.8437.1.S1_at	0.0000156	0.0001192	-0.4	-1.4	1	stress.biotic	protein kinase family protein similar to protein kinase family protein [Arabidopsis thaliana] (TAIR:AT4G25160.1); similar to protein kinase family protein [Arabidopsis thaliana] (TAIR:AT5G61550.1); similar to U-box domain containing protein, expressed [O
Gma.8437.1.S1_at	0.0000156	0.0001192	-0.4	-1.4	1	tetrapyrrole synthesis.heme oxygenase	HO3 (HEME OXYGENASE 3); heme oxygenase (decyclizing) Encodes a member (HO3) of the heme oxygenase family. similar to HY1 (HEME OXYGENASE 1) [Arabidopsis thaliana] (TAIR:AT2G26670.1); similar to putative heme oxygenase 1 precursor [Pisum sativum] (GB:AAK82
Gma.1024.1.S1_at	0.000008158	0.00007348	2.2	1.6	0.6	amino acid metabolism.synthesis.aspartate family.misc.homoserine.aspartate kinase	AK-LYS1 (ASPARTATE KINASE 1) Asp kinase inhibited by Lys and S-adenosylmethionine. Contains regulatory domains that belong to the ACT domain family, which allow binding to a extreme variety of ligands. Can function as a monomer or as a dimer with acetoh
Gma.1024.1.S1_at	0.000008158	0.00007348	2.2	1.6	0.6	amino acid metabolism.synthesis.aspartate family.misc.homoserine.bifunctional aspartate kinase/homoserine dehydrogenase	AK-HSDH/AK-HSDH II; aspartate kinase/ homoserine dehydrogenase Encodes a bifunctional aspartate kinase/homoserine dehydrogenase. These two activities catalyze the first and the third steps toward the synthesis of the essential amino acids threonine, isol
Gma.17524.1.S1_at	8.753E-07	0.00001456	-3.1	-2.8	-0.3	signalling.light	PHYA (PHYTOCHROME A); G-protein coupled photoreceptor/ signal transducer Light-labile cytoplasmic red/far-red light photoreceptor involved in the regulation of photomorphogenesis. It exists in two inter-convertible forms: Pr and Pfr (active) and function
GmaAffx.90134.1.S1_s_at	0.0000318	0.0002057	-2.4	-1.6	-0.9	misc.acid and other phosphatases	ATPAP26/PAP26 (purple acid phosphatase 26); acid phosphatase/ protein serine/threonine phosphatase similar to PAP1 (PURPLE ACID PHOSPHATASE 1), acid phosphatase/ protein serine/threonine phosphatase [Arabidopsis thaliana] (TAIR:AT2G27190.1); similar to
Gma.3509.1.S1_at	1.031E-07	0.000003096	1.8	1.2	0.5	amino acid metabolism.synthesis.aspartate family.lysine.dihydrodipicolinate synthase	DHDPS2 (DIHYDRODIPICOLINATE SYNTHASE); dihydrodipicolinate synthase mutant has Increased levels of threonine; Dihydrodipicolinate Synthase 2 Identical to Dihydrodipicolinate synthase 2, chloroplast precursor (EC 4.2.1.52) (DHDPS 2) (DHDPS2) [Arabidopsis
Gma.16833.1.S1_s_at	1.266E-11	8.248E-09	-7.3	0	-7.3	major CHO metabolism.synthesis.sucrose.FBPase	fructose-1,6-bisphosphatase, putative / D-fructose-1,6-bisphosphate 1-phosphohydrolase, putative / FBPase, putative Identical to Fructose-1,6-bisphosphatase, cytosolic (EC 3.1.3.11) (D-fructose-1,6- bisphosphate 1-phosphohydrolase) (FBPase) [Arabidopsis
Gma.16833.1.S1_s_at	1.266E-11	8.248E-09	-7.3	0	-7.3	PS.calvin cyle.FBPase	fructose-1,6-bisphosphatase, putative / D-fructose-1,6-bisphosphate 1-phosphohydrolase, putative / FBPase, putative Identical to Fructose-1,6-bisphosphatase, chloroplast precursor (EC 3.1.3.11) (D- fructose-1,6-bisphosphate 1-phosphohydrolase) (FBPase)
Gma.16833.1.S1_s_at	1.266E-11	8.248E-09	-7.3	0	-7.3	PS.calvin cyle.seduheptulose bisphosphatase	SBPASE (sedoheptulose-bisphosphatase); phosphoric ester hydrolase Encodes the chloroplast enzyme sedoheptulose-1,7-bisphosphatase (SBPase), involved in the carbon reduction of the Calvin cycle. Increase in SBPase activity in transgenic lines accumulate up
Gma.1555.1.S1_a_at	5.18E-09	4.146E-07	-5.3	-0.6	-4.6	signalling.light	ELIP1 (EARLY LIGHT-INDUCABLE PROTEIN); chlorophyll binding Encodes an early light-inducible protein. similar to ELIP2 (EARLY LIGHT-INDUCIBLE PROTEIN 2), chlorophyll binding [Arabidopsis thaliana] (TAIR:AT4G14690.1); similar to ELIP [Brassica rapa subsp.
Gma.1555.1.S1_a_at	5.18E-09	4.146E-07	-5.3	-0.6	-4.6	stress.abiotic.light	ELIP1 (EARLY LIGHT-INDUCABLE PROTEIN); chlorophyll binding Encodes an early light-inducible protein. similar to ELIP2 (EARLY LIGHT-INDUCIBLE PROTEIN 2), chlorophyll binding [Arabidopsis thaliana] (TAIR:AT4G14690.1); similar to ELIP [Brassica rapa subsp.
Gma.15232.1.S1_a_at	9.754E-09	6.234E-07	1.4	-1.3	2.8	amino acid metabolism.degradation.branched-chain group.valine	ALDH6B2 (Aldehyde dehydrogenase 6B2); 3-chloroallyl aldehyde dehydrogenase Arabidopsis thaliana methylmalonate-semialdehyde dehydrogenase Identical to Methylmalonate-semialdehyde dehydrogenase [acylating], mitochondrial precursor (EC 1.2.1.27) (MMSDH) (MM
Gma.15232.1.S1_a_at	9.754E-09	6.234E-07	1.4	-1.3	2.8	amino acid metabolism.synthesis.central amino acid metabolism.GABA.SSADH	ALDH5F1 (SUCCINIC SEMIALDEHYDE DEHYDROGENASE); 3-chloroallyl aldehyde dehydrogenase/ succinate-semialdehyde dehydrogenase Encodes a mitochondrial succinic semialdehyde dehydrogenase (SSADH). Nomenclature according to Kirch, et al (2004). Identical to Suc
Gma.15232.1.S1_a_at	9.754E-09	6.234E-07	1.4	-1.3	2.8	fermentation.aldehyde dehydrogenase	ALDH7B4 (ALDEHYDE DEHYDROGENASE 7B4); 3-chloroallyl aldehyde dehydrogenase Aldehyde dehydrogenase Identical to Aldehyde dehydrogenase 7B4 (EC 1.2.1.3) (Antiquitin-1) (Turgor- responsive ALDH) (ALDH7B4) [Arabidopsis Thaliana] (GB:Q9SYG7;GB:Q546B7); simila
Gma.15232.1.S1_a_at	9.754E-09	6.234E-07	1.4	-1.3	2.8	PS.calvin cyle.GAP	ALDH11A3 (Aldehyde dehydrogenase 11A3); 3-chloroallyl aldehyde dehydrogenase/ glyceraldehyde-3-phosphate dehydrogenase (NADP+) Encodes a protein with non-phosphorylating NADP-dependent glyceraldehyde-3-phosphate dehydrogenase activity. The activity of the
Gma.15232.1.S1_a_at	9.754E-09	6.234E-07	1.4	-1.3	2.8	secondary metabolism.N misc.betaine.betaine-aldehyde dehydrogenase	ALDH10A8 (Aldehyde dehydrogenase 10A8); 3-chloroallyl aldehyde dehydrogenase Arabidopsis thaliana similar to betaine aldehyde dehydrogenase Identical to Betaine-aldehyde dehydrogenase 1, chloroplast precursor (EC 1.2.1.8) (BADH) (Aldehyde dehydrogenase 10
Gma.15232.1.S1_a_at	9.754E-09	6.234E-07	1.4	-1.3	2.8	TCA / org. transformation.other organic acid transformaitons.misc	ALDH5F1 (SUCCINIC SEMIALDEHYDE DEHYDROGENASE); 3-chloroallyl aldehyde dehydrogenase/ succinate-semialdehyde dehydrogenase Encodes a mitochondrial succinic semialdehyde dehydrogenase (SSADH). Nomenclature according to Kirch, et al (2004). Identical to Suc
Gma.1035.1.S1_s_at	0.00002161	0.0001528	1.2	0.3	0.9	cell. vesicle transport	coatomer protein epsilon subunit family protein / COPE family protein similar to coatomer protein epsilon subunit family protein / COPE family protein [Arabidopsis thaliana] (TAIR:AT2G34840.1); similar to epsilon1-COP [Glycine max] (GB:BAA94964.1); conta
Gma.756.1.S1_s_at	0.00005098	0.0002921	0.8	-0.9	1.7	protein.synthesis.misc ribososomal protein	40S ribosomal protein S4 (RPS4B) Identical to 40S ribosomal protein S4-1 (RPS4A) [Arabidopsis Thaliana] (GB:Q93VH9;GB:Q7XJS7); Identical to 40S ribosomal protein S4-3 (RPS4D) [Arabidopsis Thaliana] (GB:Q8VYK6;GB:Q944M1;GB:Q9FGI0); Identical to 40S ribos
Gma.79.1.S1_s_at	0.00000507	0.00005191	-0.3	-2.7	2.3	not assigned.unknown	not assigned.unknown
Gma.79.1.S1_x_at	0.000001163	0.00001791	1.1	-2	3.1	not assigned.unknown	not assigned.unknown
Gma.1248.1.S1_s_at	0.000002425	0.00002997	7.5	4.1	3.4	nodulin_nodulin-like	haloacid dehalogenase-like hydrolase family protein similar to haloacid dehalogenase-like hydrolase family protein [Arabidopsis thaliana] (TAIR:AT5G02230.2); similar to putative phosphatase [Phaseolus vulgaris] (GB:CAD57681.1); similar to putative hydro
Gma.3881.1.S1_at	5.763E-08	0.00000205	-0.6	-2.3	1.7	hormone metabolism.abscisic acid.synthesis-degradation.degradation. 8-hydroxylase	CYP707A1 (cytochrome P450, family 707, subfamily A, polypeptide 1); oxygen binding Encodes a protein with ABA 8'-hydroxylase activity, involved in ABA catabolism. Member of the CYP707A gene family. CYP707A1 appears to play an important role in determining
Gma.3881.1.S1_at	5.763E-08	0.00000205	-0.6	-2.3	1.7	hormone metabolism.brassinosteroid.synthesis-degradation.BRs.metabolic regulation	CYP72C1 (cytochrome P450, family 72, subfamily C, polypeptide 1); oxygen binding Encodes a protein with similarity to other cytochrome P450's and is a homolog of BAS1. Over expression causes a dwarf phenotype resembling brassinolide resistant mutants. Dou
Gma.3881.1.S1_at	5.763E-08	0.00000205	-0.6	-2.3	1.7	hormone metabolism.brassinosteroid.synthesis-degradation.sterols.CYP51	putative obtusifoliol 14-alpha demethylase. Expressed pseudogene. pseudogene, obtusifoliol 14-alpha demethylase, putative, similar to obtusifoliol 14-alpha demethylase GI:14624983 from (Arabidopsis thaliana); blastp match of 72% identity and 1.9e-177 P-va
Gma.3881.1.S1_at	5.763E-08	0.00000205	-0.6	-2.3	1.7	hormone metabolism.gibberelin.synthesis-degradation.ent-kaurene oxidase	GA3 (GA REQUIRING 3); oxygen binding Encodes a member of the CYP701A cytochrome p450 family that is involved in later steps of the gibberellin biosynthetic pathway. Identical to Ent-kaurene oxidase (EC 1.14.13.78) (AtKO1) (Cytochrome P450 701A3) (KO1) [Ar
Gma.3881.1.S1_at	5.763E-08	0.00000205	-0.6	-2.3	1.7	hormone metabolism.gibberelin.synthesis-degradation.ent-kaurenoic acid hydroxylase/oxygenase	CYP88A3 (ENT-KAURENOIC ACID HYDROXYLASE 1); oxygen binding Encodes an ent-kaurenoic acid hydroxylase, a member of the CYP88A cytochrome p450 family. Identical to Ent-kaurenoic acid oxidase 1 (EC 1.14.13.79) (AtKAO1) (Cytochrome P450 88A3) (KAO1) [Arabido
Gma.3881.1.S1_at	5.763E-08	0.00000205	-0.6	-2.3	1.7	misc.cytochrome P450	CYP77A9 (cytochrome P450, family 77, subfamily A, polypeptide 9); oxygen binding member of CYP77A similar to CYP77A7 (cytochrome P450, family 77, subfamily A, polypeptide 7, unfertilized embryo sac 9), oxygen binding [Arabidopsis thaliana] (TAIR:AT3G10560
Gma.3881.1.S1_at	5.763E-08	0.00000205	-0.6	-2.3	1.7	secondary metabolism.flavonoids.dihydroflavonols	CYP706A7 (cytochrome P450, family 706, subfamily A, polypeptide 7); oxygen binding member of CYP706A similar to CYP706A3 (cytochrome P450, family 706, subfamily A, polypeptide 3), oxygen binding [Arabidopsis thaliana] (TAIR:AT5G44620.1); similar to putati
Gma.3881.1.S1_at	5.763E-08	0.00000205	-0.6	-2.3	1.7	secondary metabolism.flavonoids.dihydroflavonols.flavonoid 3'-monooxygenase	TT7 (TRANSPARENT TESTA 7); flavonoid 3'-monooxygenase/ oxygen binding Required for flavonoid 3' hydroxylase activity. Identical to Flavonoid 3'-monooxygenase (EC 1.14.13.21) (Flavonoid 3'-hydroxylase) (AtF3'H) (Cytochrome P450 75B1) (TRANSPARENT TESTA 7 p
Gma.3881.1.S1_at	5.763E-08	0.00000205	-0.6	-2.3	1.7	secondary metabolism.phenylpropanoids.lignin biosynthesis.C3H	CYP98A3 (cytochrome P450, family 98, subfamily A, polypeptide 3); p-coumarate 3-hydroxylase encodes coumarate 3-hydroxylase (C3H), a P450-dependent monooxygenase. Involved in lignin biosynthesis and flavonoid biosynthesis. Also affects the biosynthesis o
Gma.3881.1.S1_at	5.763E-08	0.00000205	-0.6	-2.3	1.7	secondary metabolism.phenylpropanoids.lignin biosynthesis.C4H	ATC4H (CINNAMATE-4-HYDROXYLASE) Encodes a cinnamate-4-hydroxylase. Identical to Trans-cinnamate 4-monooxygenase (EC 1.14.13.11) (Cinnamic acid 4- hydroxylase) (CA4H) (C4H) (P450C4H) (Cytochrome P450 73) (CYP73A5) [Arabidopsis Thaliana] (GB:P92994;GB:O049
Gma.3881.1.S1_at	5.763E-08	0.00000205	-0.6	-2.3	1.7	secondary metabolism.phenylpropanoids.lignin biosynthesis.F5H	cytochrome P450, putative / ferulate-5-hydroxylase, putative similar to FAH1 (FERULATE-5-HYDROXYLASE 1), ferulate 5-hydroxylase [Arabidopsis thaliana] (TAIR:AT4G36220.1); similar to cytochrome p450-dependent monooxygenase [Brassica napus] (GB:AAG14962.1)
Gma.3881.1.S1_at	5.763E-08	0.00000205	-0.6	-2.3	1.7	secondary metabolism.sulfur-containing.glucosinolates	CYP79A2 (CYTOCHROME P450 79A2); oxygen binding Encodes cytochrome P450 CYP79A2. Identical to Cytochrome P450 79A2 (EC 1.-.-.-) (CYP79A2) [Arabidopsis Thaliana] (GB:Q9FLC8;GB:Q9M4Y7); similar to CYP79A3P (cytochrome P450, family 79, subfamily A, polypeptid
Gma.3881.1.S1_at	5.763E-08	0.00000205	-0.6	-2.3	1.7	transporter.sugars	ANTR2 (anion transporter 2); organic anion transporter similar to inorganic phosphate transporter, putative [Arabidopsis thaliana] (TAIR:AT2G29650.1); similar to Na+/Pi transporter [Thellun (GB:ABK51380.1); similar to Major facilitator superfamily MFS_1
Gma.8407.1.S1_at	2.75E-10	5.68E-08	1.5	0.7	0.8	protein.postranslational modification	ADP-ribosylation factor, putative A member of ARF GTPase family. A thaliana has 21 members of this family, known to be essential for vesicle coating and uncoating and functions in GTP-binding. Gene encoding ADP-ribosylation factor and similar to other AR
Gma.8407.1.S1_x_at	1.299E-10	3.338E-08	1.4	0.7	0.7	protein.postranslational modification	ADP-ribosylation factor, putative A member of ARF GTPase family. A thaliana has 21 members of this family, known to be essential for vesicle coating and uncoating and functions in GTP-binding. Gene encoding ADP-ribosylation factor and similar to other AR
Gma.1796.1.S1_at	6.371E-11	2.076E-08	-8.1	0.1	-8.2	tetrapyrrole synthesis.magnesium chelatase	GUN5 (GENOMES UNCOUPLED 5) Encodes magnesium chelatase involved in plastid-to-nucleus signal transduction. similar to Mg protoporphyrin IX chelatase [Nicotiana tabacum] (GB:AAB97152.1); similar to protoporphyrin IX:Mg Chelatase [Antirrhinum majus] (GB:CA
Gma.18051.1.S1_at	5.489E-09	4.272E-07	-2.4	0.2	-2.6	not assigned.unknown	not assigned.unknown
Gma.1114.1.S1_s_at	0.00003058	0.0001995	-2.4	-0.7	-1.7	not assigned.unknown	metal ion binding similar to heavy-metal-associated domain-containing protein [Arabidopsis thaliana] (TAIR:AT1G51090.1); similar to unknown protein [Glycine max] (GB:AAN03471.1); contains InterPro domain Heavy metal transport/detoxification protein; (Int
Gma.2047.1.S1_at	0.00002302	0.00016	-2.8	-0.4	-2.4	RNA.regulation of transcription.HB,Homeobox transcription factor family	ATHB-2 (Homeobox-leucine zipper protein HAT4); DNA binding / transcription factor Identical to Homeobox-leucine zipper protein HAT4 (Homeodomain-leucine zipper protein HAT4) (HD-ZIP protein 4) (Homeodomain transcription factor ATHB-2) (HD-ZIP protein AT
Gma.2131.1.S1_at	2.111E-08	0.000001033	-3.1	-0.1	-3	redox.thioredoxin	ferredoxin thioredoxin reductase catalytic beta chain family protein similar to Ferredoxin-thioredoxin reductase catalytic chain, chloroplast precursor (FTR-C) (GB:O49856); contains InterPro domain Ferredoxin thioredoxin reductase, beta chain; (InterPro
Gma.6394.1.S1_at	0.000005572	0.00005561	-1.1	-2	0.9	amino acid metabolism.degradation.aromatic aa.tyrosine	tyrosine decarboxylase, putative Identical to Tyrosine decarboxylase 1 (EC 4.1.1.25) (ELI5) [Arabidopsis Thaliana] (GB:Q8RY79;GB:Q9SK68;GB:Q9SMY2;GB:Q9SMY3); similar to tyrosine decarboxylase, putative [Arabidopsis thaliana] (TAIR:AT4G28680.1); similar t
Gma.6394.1.S1_at	0.000005572	0.00005561	-1.1	-2	0.9	amino acid metabolism.degradation.histidine	EMB1075 (EMBRYO DEFECTIVE 1075); carboxy-lyase similar to GAD2 (GLUTAMATE DECARBOXYLASE 2), calmodulin binding [Arabidopsis thaliana] (TAIR:AT1G65960.1); similar to serine decarboxylase [Brassica napus] (GB:BAA78331.1); similar to Os02g0541300 [Oryza sat
Gma.6394.1.S1_at	0.000005572	0.00005561	-1.1	-2	0.9	amino acid metabolism.synthesis.central amino acid metabolism.GABA.Glutamate decarboxylase	GAD (Glutamate decarboxylase 1); calmodulin binding Encodes one of two isoforms of glutamate decarboxylase. Identical to Glutamate decarboxylase 1 (EC 4.1.1.15) (GAD 1) (GAD1) [Arabidopsis Thaliana] (GB:Q42521;GB:Q9FFH9); similar to glutamate decarboxyla
Gma.6394.1.S1_at	0.000005572	0.00005561	-1.1	-2	0.9	lipid metabolism.'exotics' (steroids, squalene etc).sphingolipids	pyridoxal-dependent decarboxylase family protein Identical to Sphingosine-1-phosphate lyase (EC 4.1.2.27) (SP-lyase) (SPL) (Sphingosine-1-phosphate aldolase) [Arabidopsis Thaliana] (GB:Q9C509;GB:Q8LEF9); similar to glutamate decarboxylase, putative [Arab
Gma.6394.1.S1_at	0.000005572	0.00005561	-1.1	-2	0.9	lipid metabolism.Phospholipid synthesis	EMB1075 (EMBRYO DEFECTIVE 1075); carboxy-lyase similar to GAD2 (GLUTAMATE DECARBOXYLASE 2), calmodulin binding [Arabidopsis thaliana] (TAIR:AT1G65960.1); similar to serine decarboxylase [Brassica napus] (GB:BAA78331.1); similar to Os02g0541300 [Oryza sat
Gma.6394.1.S1_at	0.000005572	0.00005561	-1.1	-2	0.9	secondary metabolism.N misc.alkaloid-like	tyrosine decarboxylase, putative Identical to Probable tyrosine decarboxylase 2 (EC 4.1.1.25) [Arabidopsis Thaliana] (GB:Q9M0G4); similar to tyrosine decarboxylase, putative [Arabidopsis thaliana] (TAIR:AT2G20340.1); similar to Os07g0437500 [Oryza sativa
Gma.6997.1.S1_at	1.489E-07	0.000004031	1.9	-0.2	2.1	signalling.calcium	ATBAG7 (ARABIDOPSIS THALIANA BCL-2-ASSOCIATED ATHANOGENE 7); calmodulin binding A member of Arabidopsis BAG (Bcl-2-associated athanogene) proteins, plant homologs of mammalian regulators of apoptosis. Plant BAG proteins are multi-functional and remarkabl
Gma.7226.4.S1_a_at	3.471E-07	0.000007495	2.2	0.1	2	misc.glutathione S transferases	ATGSTF10 (EARLY DEHYDRATION-INDUCED 13); glutathione transferase early dehydration-induced gene ERD13 homologous to tobacco and maize glutathione S-transferases. Encodes glutathione transferase belonging to the phi class of GSTs. Naming convention accor
Gma.7226.4.S1_a_at	3.471E-07	0.000007495	2.2	0.1	2	redox.ascorbate and glutathione.ascorbate	dehydroascorbate reductase, putative similar to DHAR2, glutathione dehydrogenase (ascorbate) [Arabidopsis thaliana] (TAIR:AT1G75270.1); similar to dehydroascorbate reductase [Nicotiana tabacum] (GB:AAL71857.1); contains InterPro domain Thioredoxin-like f
Gma.4045.1.S1_at	0.00003785	0.0002345	-1.1	0	-1.1	amino acid metabolism.degradation.aspartate family.threonine	lactoylglutathione lyase, putative / glyoxalase I, putative Identical to Lactoylglutathione lyase (EC 4.4.1.5) (Methylglyoxalase) (Aldoketomutase) (Glyoxalase I) (Glx I) (Ketone-aldehyde mutase) (S-D- lactoylglutathione methylglyoxal lyase) [Arabidopsis
Gma.4045.1.S1_at	0.00003785	0.0002345	-1.1	0	-1.1	Biodegradation of Xenobiotics.lactoylglutathione lyase	lactoylglutathione lyase, putative / glyoxalase I, putative Identical to Lactoylglutathione lyase (EC 4.4.1.5) (Methylglyoxalase) (Aldoketomutase) (Glyoxalase I) (Glx I) (Ketone-aldehyde mutase) (S-D- lactoylglutathione methylglyoxal lyase) [Arabidopsis
Gma.11345.1.S1_at	0.000004254	0.0000456	0.1	-1.9	2	RNA.regulation of transcription.MYB domain transcription factor family	AtMYB111 (myb domain protein 111); DNA binding / transcription factor Member of the R2R3 factor gene family. similar to MYB12 (myb domain protein 12), DNA binding / transcription factor/ transcriptional activator [Arabidopsis thaliana] (TAIR:AT2G47460.1)
Gma.340.1.S1_at	0.00001045	0.00008862	-1.8	-1.7	-0.1	cell wall.degradation.cellulases and beta -1,4-glucanases	glycosyl hydrolase family 3 protein similar to glycosyl hydrolase family 3 protein [Arabidopsis thaliana] (TAIR:AT3G62710.1); similar to glycosyl hydrolase family 3 protein [Arabidopsis thaliana] (TAIR:AT5G20940.1); similar to glycosyl hydrolase family 3
Gma.340.1.S1_at	0.00001045	0.00008862	-1.8	-1.7	-0.1	cell wall.degradation.mannan-xylose-arabinose-fucose	BXL2 (BETA-XYLOSIDASE 2); hydrolase, hydrolyzing O-glycosyl compounds encodes a protein similar to a beta-xylosidase located in the extracellular matrix. This is a member of glycosyl hydrolase family 3 and has six other closely related members. similar to
Gma.340.1.S1_at	0.00001045	0.00008862	-1.8	-1.7	-0.1	misc.gluco-, galacto- and mannosidases	glycosyl hydrolase family 3 protein similar to glycosyl hydrolase family 3 protein [Arabidopsis thaliana] (TAIR:AT5G20950.2); similar to glycosyl hydrolase family 3 protein [Arabidopsis thaliana] (TAIR:AT3G62710.1); similar to glycosyl hydrolase family 3
Gma.4593.1.S1_a_at	7.25E-12	6.3E-09	-9.1	-0.8	-8.2	PS.lightreaction.photosystem II.LHC-II	LHB1B1 (Photosystem II light harvesting complex gene 1.4); chlorophyll binding Photosystem II type I chlorophyll a/b-binding protein similar to CAB1 (CHLOROPHYLL A/B BINDING PROTEIN 1), chlorophyll binding [Arabidopsis thaliana] (TAIR:AT1G2993
Gma.4593.1.S1_x_at	9.372E-11	2.703E-08	-8.6	-0.3	-8.3	PS.lightreaction.photosystem II.LHC-II	LHB1B1 (Photosystem II light harvesting complex gene 1.4); chlorophyll binding Photosystem II type I chlorophyll a/b-binding protein similar to CAB1 (CHLOROPHYLL A/B BINDING PROTEIN 1), chlorophyll binding [Arabidopsis thaliana] (TAIR:AT1G2993
Gma.1566.1.S1_at	0.000001567	0.00002205	0.2	-0.9	1.1	protein.synthesis.misc ribososomal protein	60S ribosomal protein L8 (RPL8C) Identical to 60S ribosomal protein L8-3 (RPL8C) [Arabidopsis Thaliana] (GB:Q42064;GB:Q7DLL7); similar to EMB2296 (EMBRYO DEFECTIVE 2296), structural constituent of ribosome [Arabidopsis thaliana] (TAIR:AT2G18020.1); simi
GmaAffx.91826.1.S1_s_at	0.0000327	0.0002101	0.9	-1.6	2.4	TCA / org. transformation.TCA.IDH	isocitrate dehydrogenase, putative / NADP+ isocitrate dehydrogenase, putative similar to ICDH (ICDH), isocitrate dehydrogenase (NADP+) [Arabidopsis thaliana] (TAIR:AT1G54340.1); similar to isocitrate dehydrogenase, putative / NADP+ isocitrate dehydrogen
Gma.2840.1.S1_s_at	7.462E-07	0.00001295	-0.9	-1.5	0.6	protein.degradation.cysteine protease	cysteine protease inhibitor, putative / cystatin, putative similar to cysteine protease inhibitor, putative / cystatin, putative [Arabidopsis thaliana] (TAIR:AT5G05110.1); similar to At3g12490-like protein [Boechera stricta] (GB:ABB89766.1); similar to
Gma.1417.1.S1_at	0.00004615	0.0002718	1.2	-0.5	1.7	signalling.14-3-3 proteins	GRF6 (GF14 LAMBDA); protein phosphorylated amino acid binding Encodes a member of the 14-3-3 gene family that is a lambda isoform (14-3-3&#955;). Interacts with APX3 (ascorbate peroxidase) and AKR2 , suggesting a role in mediating oxidative metabolism in
Gma.8472.1.S1_at	0.000002592	0.00003166	-1	-1.7	0.8	lipid metabolism.FA synthesis and FA elongation.acyl coa ligase	AMP-dependent synthetase and ligase family protein similar to 4-coumarate--CoA ligase family / 4-coumaroyl-CoA synthase family [Arabidopsis thaliana] (TAIR:AT1G20500.1); similar to AMP-dependent synthetase and ligase [Medicago truncatula] (GB:ABE87408.1)
Gma.8472.1.S1_at	0.000002592	0.00003166	-1	-1.7	0.8	secondary metabolism.phenylpropanoids	4-coumarate--CoA ligase, putative / 4-coumaroyl-CoA synthase, putative Encodes a peroxisomal protein involved in the activation of fatty acids through esterification with CoA. At4g05160 preferentially activates fatty acids with medium chain length (C6:0 a
Gma.8472.1.S1_at	0.000002592	0.00003166	-1	-1.7	0.8	secondary metabolism.phenylpropanoids.lignin biosynthesis.4CL	4CL3 (4-coumarate:CoA ligase 3); 4-coumarate-CoA ligase encodes an isoform of 4-coumarate:CoA ligase (4CL), which is involved in the last step of the general phenylpropanoid pathway. mRNA levels are not induced in response to wounding or to fungal infect
Gma.13361.1.S1_at	0.00001389	0.0001098	0.1	-1.2	1.3	hormone metabolism.auxin.induced-regulated-responsive-activated	similar to unknown protein [Arabidopsis thaliana] (TAIR:AT3G15450.1); similar to unknown [Glycine max] (GB:AAG00940.1); contains domain no description (G3D.3.60.20.10); contains domain N-terminal nucleophile aminohydrolases (Ntn hydrolases) (SSF56235)
Gma.6752.1.S1_at	0.000009093	0.00007999	0.7	-1.4	2.1	amino acid metabolism.degradation.branched-chain group.leucine	MCCA (3-methylcrotonyl-CoA carboxylase 1) MCCA is the biotinylated subunit of the dimer MCCase, which is involved in leucine degradation. Both subunits are nuclear coded and the active enzyme is located in the mitochondrion. Identical to Methylcrotonoyl-
Gma.6752.1.S1_at	0.000009093	0.00007999	0.7	-1.4	2.1	lipid metabolism.FA synthesis and FA elongation.Acetyl CoA Carboxylation	CAC2 (acetyl co-enzyme A carboxylase biotin carboxylase subunit) Encodes biotin carboxylase subunit (CAC2). similar to MCCA (3-methylcrotonyl-CoA carboxylase 1) [Arabidopsis thaliana] (TAIR:AT1G03090.2); similar to biotin carboxylase precursor [Glycine ma
Gma.3095.1.S1_at	2.613E-08	0.000001207	-1.2	0.6	-1.8	not assigned.unknown	similar to unknown protein [Arabidopsis thaliana] (TAIR:AT5G14970.1); similar to seed maturation protein PM23 [Glycine max] (GB:AAF21309.1)
Gma.1332.1.S1_x_at	1.817E-07	0.000004652	0.2	-3.2	3.4	amino acid metabolism.degradation.aromatic aa.tyrosine	aminotransferase, putative similar to SUR1 (SUPERROOT 1), transaminase [Arabidopsis thaliana] (TAIR:AT2G20610.2); similar to Os02g0302400 [Oryza sativa (japonica cultivar-group)] (GB:NP_001046626.1); similar to putative nicotianamine aminotransferase A [
Gma.1332.1.S1_x_at	1.817E-07	0.000004652	0.2	-3.2	3.4	amino acid metabolism.synthesis.aromatic aa.phenylalanine and tyrosine	aminotransferase, putative similar to SUR1 (SUPERROOT 1), transaminase [Arabidopsis thaliana] (TAIR:AT2G20610.2); similar to Os02g0302400 [Oryza sativa (japonica cultivar-group)] (GB:NP_001046626.1); similar to putative nicotianamine aminotransferase A [
Gma.1332.1.S1_x_at	1.817E-07	0.000004652	0.2	-3.2	3.4	amino acid metabolism.synthesis.aromatic aa.tyrosine	aminotransferase-related similar to aminotransferase, putative [Arabidopsis thaliana] (TAIR:AT5G53970.1); similar to Os02g0302700 [Oryza sativa (japonica cultivar-group)] (GB:NP_001046628.1); similar to Os02g0302400 [Oryza sativa (japonica cultivar-group
Gma.1332.1.S1_x_at	1.817E-07	0.000004652	0.2	-3.2	3.4	amino acid metabolism.synthesis.aspartate family.lysine.LL-diaminopimelic acid aminotransferase	AGD2 (ABERRANT GROWTH AND DEATH 2); transaminase Involved in disease resistance against Pseudomonas syringae. mutants have elevated SA levels, a low level of spontaneous cell death, callose deposition, and enlarged cells in leaves. genetically maps on chr
Gma.1332.1.S1_x_at	1.817E-07	0.000004652	0.2	-3.2	3.4	amino acid metabolism.synthesis.central amino acid metabolism.alanine.alanine aminotransferase	ALAAT1 (ALANINE AMINOTRANSFERAS); alanine transaminase Encodes for alanine aminotransferase (ALAAT1), involved in alanine catabolism during plants recovery from hypoxia similar to ALAAT2 (ALANINE AMINOTRANSFERASE 2), alanine transaminase [Arabidopsis thal
Gma.1332.1.S1_x_at	1.817E-07	0.000004652	0.2	-3.2	3.4	amino acid metabolism.synthesis.central amino acid metabolism.aspartate.aspartate aminotransferase	AAT/ATAAT/MEE17 (maternal effect embryo arrest 17); aspartate transaminase similar to aminotransferase class I and II family protein [Arabidopsis thaliana] (TAIR:AT1G77670.1); similar to aspartate aminotransferase [Pinus pinaster] (GB:CAF31327.1); simila
Gma.1332.1.S1_x_at	1.817E-07	0.000004652	0.2	-3.2	3.4	hormone metabolism.ethylene.synthesis-degradation.1-aminocyclopropane-1-carboxylate synthase	ACS6 (1-AMINOCYCLOPROPANE-1-CARBOXYLIC ACID (ACC) SYNTHASE 6) encodes a a member of the 1-aminocyclopropane-1-carboxylate (ACC) synthase (S-adenosyl-L-methionine methylthioadenosine-lyase, EC 4.4.1.14) gene family Identical to 1-aminocyclopropane-1-carbo
Gma.1332.1.S1_x_at	1.817E-07	0.000004652	0.2	-3.2	3.4	metal handling.binding, chelation and storage	SUR1 (SUPERROOT 1); transaminase Confers auxin overproduction. Mutants have an overproliferation of lateral roots. similar to transaminase [Arabidopsis thaliana] (TAIR:AT4G28420.2); similar to putative nicotianamine aminotransferase A [Oryza sativa (japon
Gma.1332.1.S1_x_at	1.817E-07	0.000004652	0.2	-3.2	3.4	PS.aminotransferases peroxisomal	AOAT2 (ALANINE-2-OXOGLUTARATE AMINOTRANSFERASE 2); alanine transaminase Similar to glutamate-glyoxylate transaminase enzyme encoded by AOAT1 similar to GGT1 (ALANINE-2-OXOGLUTARATE AMINOTRANSFERASE 1) [Arabidopsis thaliana] (TAIR:AT1G23310.1); similar to
Gma.1332.1.S1_x_at	1.817E-07	0.000004652	0.2	-3.2	3.4	secondary metabolism.isoprenoids.tocopherol biosynthesis	aminotransferase, putative similar to SUR1 (SUPERROOT 1), transaminase [Arabidopsis thaliana] (TAIR:AT2G20610.2); similar to Os02g0302400 [Oryza sativa (japonica cultivar-group)] (GB:NP_001046626.1); similar to putative nicotianamine aminotransferase A [
Gma.1332.1.S1_x_at	1.817E-07	0.000004652	0.2	-3.2	3.4	secondary metabolism.N misc.alkaloid-like	CORI3 (CORONATINE INDUCED 1, JASMONIC ACID RESPONSIVE 2); transaminase Encodes cystine lyase which is expected to be involved in amino acid metabolism, providing the plant with cysteine and the generation of precursors of ethylene biosynthesis. mRNA leve
Gma.1332.1.S1_x_at	1.817E-07	0.000004652	0.2	-3.2	3.4	secondary metabolism.phenylpropanoids	aminotransferase class I and II family protein similar to AAT/ATAAT/MEE17 (maternal effect embryo arrest 17), aspartate transaminase [Arabidopsis thaliana] (TAIR:AT2G22250.3); similar to Os09g0453800 [Oryza sativa (japonica cultivar-group)] (GB:NP_001063
Gma.866.1.S1_at	1.304E-08	7.557E-07	2.6	2.2	0.4	protein.degradation.aspartate protease	aspartyl protease family protein similar to pepsin A [Arabidopsis thaliana] (TAIR:AT1G62290.2); similar to aspartyl protease family protein [Arabidopsis thaliana] (TAIR:AT4G04460.1); similar to aspartic protease (GB:AAB03108.1); similar to Aspartic prot
Gma.12498.1.S1_s_at	3.309E-08	0.000001404	0.9	-3.1	3.9	misc.peroxidases	cationic peroxidase, putative Identical to Peroxidase 7 precursor (EC 1.11.1.7) (Atperox P7) (ATP30) (PER7) [Arabidopsis Thaliana] (GB:Q9SY33); similar to peroxidase, putative [Arabidopsis thaliana] (TAIR:AT1G49570.1); similar to TPA: class III peroxidas
Gma.12498.1.S1_s_at	3.309E-08	0.000001404	0.9	-3.1	3.9	stress.abiotic.cold	RCI3 (RARE COLD INDUCIBLE GENE 3); peroxidase Encodes a cold-inducible cationic peroxidase that is involved in the stress response. In response to low temperature, RCI3 transcripts accumulate in the aerial part and in roots of etiolated seedlings but onl
Gma.2266.1.S1_s_at	0.000000197	0.000004905	-3.1	-2.8	-0.3	secondary metabolism.phenylpropanoids.lignin biosynthesis.PAL	PAL1 (PHE AMMONIA LYASE 1); phenylalanine ammonia-lyase encodes a protein similar to phenylalanine ammonia-lyase Identical to Phenylalanine ammonia-lyase 1 (EC 4.3.1.5) (PAL1) [Arabidopsis Thaliana] (GB:P35510;GB:Q94AN1;GB:Q9ZQD6); similar to PAL2 (pheny
Gma.1494.2.S1_x_at	0.000007707	0.00007053	-1.7	0.3	-2	misc.protease inhibitor/seed storage/lipid transfer protein (LTP) family protein	protease inhibitor/seed storage/lipid transfer protein (LTP) family protein similar to unknown protein [Arabidopsis thaliana] (TAIR:AT3G22142.1); similar to hypothetical protein [Trifolium pratense] (GB:BAE71274.1); contains InterPro domain Plant lipid t
Gma.1494.1.S1_x_at	0.000002169	0.00002788	-2.6	0.1	-2.7	misc.protease inhibitor/seed storage/lipid transfer protein (LTP) family protein	protease inhibitor/seed storage/lipid transfer protein (LTP) family protein similar to unknown protein [Arabidopsis thaliana] (TAIR:AT3G22142.1); similar to hypothetical protein [Trifolium pratense] (GB:BAE71274.1); contains InterPro domain Plant lipid t
Gma.5461.1.S1_at	0.000004297	0.00004594	-1.2	-0.1	-1.1	nodulin_nodulin-like	nodulin_nodulin-like
Gma.5461.1.S1_at	0.000004297	0.00004594	-1.2	-0.1	-1.1	secondary metabolism.flavonoids.dihydroflavonols.flavanone 3-dioxygenase	F3H (TRANSPARENT TESTA 6); naringenin 3-dioxygenase Encodes flavanone 3-hydroxylase that is coordinately expressed with chalcone synthase and chalcone isomerases. Regulates flavonoid biosynthesis. Identical to Naringenin,2-oxoglutarate 3-dioxygenase (EC
Gma.2593.1.S1_s_at	0.00001634	0.0001234	0.8	-1.9	2.7	misc.glutathione S transferases	ATGSTU8 (Arabidopsis thaliana Glutathione S-transferase (class tau) 8); glutathione transferase Encodes glutathione transferase belonging to the tau class of GSTs. Naming convention according to Wagner et al. (2002). similar to ATGSTU7 (GLUTATHIONE S-TRA
Gma.3580.1.S1_at	1.868E-07	0.000004724	-2	-1.4	-0.6	transport.phosphate	PHT6 (phosphate transporter 6); carbohydrate transporter/ phosphate transporter/ sugar porter phosphate transporter Identical to Inorganic phosphate transporter 1-6 (AtPht1;6) (H(+)/Pi cotransporter) (PHT1-6) [Arabidopsis Thaliana] (GB:Q9ZWT3); similar to
Gma.3580.1.S1_at	1.868E-07	0.000004724	-2	-1.4	-0.6	transporter.sugars	ATPLT5 (POLYOL TRANSPORTER 5); D-ribose transporter/ D-xylose transporter/ carbohydrate transporter/ galactose transporter/ glucose transporter/ glycerol transporter/ hydrogen:sugar symporter/ mannitol transporter/ monosaccharide transporter/ myo-inosito
Gma.18054.1.S1_at	0.000007549	0.00006935	1.7	0	1.7	not assigned.no ontology	similar to unknown protein [Arabidopsis thaliana] (TAIR:AT3G27090.1); similar to N-rich protein [Glycine max] (GB:CAI44933.1); contains domain KELCH-RELATED PROTEINS (PTHR23230); contains domain no description (SM00767); contains domain gb def: Hypothetic
Gma.16507.1.S1_at	3.533E-07	0.000007599	0.3	-1.1	1.4	misc.peroxidases	peroxidase, putative Identical to Peroxidase 1/2 precursor (EC 1.11.1.7) (Atperox P1/P2) (ATP11a) (PER2) [Arabidopsis Thaliana] (GB:Q96506); similar to peroxidase, putative [Arabidopsis thaliana] (TAIR:AT1G05240.1); similar to peroxidase [Spinacia olerac
Gma.16507.1.S1_at	3.533E-07	0.000007599	0.3	-1.1	1.4	stress.abiotic.cold	RCI3 (RARE COLD INDUCIBLE GENE 3); peroxidase Encodes a cold-inducible cationic peroxidase that is involved in the stress response. In response to low temperature, RCI3 transcripts accumulate in the aerial part and in roots of etiolated seedlings but onl
Gma.6.1.A1_at	5.968E-09	0.00000045	-4.7	-0.9	-3.9	protein.synthesis.misc ribososomal protein	60S ribosomal protein L17 (RPL17B) Identical to 60S ribosomal protein L17-2 (RPL17B) [Arabidopsis Thaliana] (GB:P51413;GB:O64803); similar to 60S ribosomal protein L17 (RPL17A) [Arabidopsis thaliana] (TAIR:AT1G27400.1); similar to ribosomal protein [Petu
Gma.3460.1.S1_at	0.000006024	0.00005875	1.7	2.1	-0.4	protein.degradation.subtilases	subtilase family protein similar to subtilase family protein [Arabidopsis thaliana] (TAIR:AT3G46840.1); similar to subtilase family protein [Arabidopsis thaliana] (TAIR:AT3G46850.1); similar to subtilase family protein [Arabidopsis thaliana] (TAIR:AT5G5
Gma.1202.1.S1_s_at	1.391E-07	0.000003849	0.2	-1.5	1.6	transport.misc	transporter-related similar to organic cation transporter-related [Arabidopsis thaliana] (TAIR:AT1G16390.1); similar to putative organic cation transporter [Oryza sativa (japonica cultivar-group)] (GB:BAC83382.1); contains InterPro domain Organic cation
Gma.1202.1.S1_s_at	1.391E-07	0.000003849	0.2	-1.5	1.6	transport.unspecified cations	organic cation transporter-related similar to transporter-related [Arabidopsis thaliana] (TAIR:AT1G79360.1); similar to putative organic cation transporter [Oryza sativa (japonica cultivar-group)] (GB:BAC83382.1); contains InterPro domain Major facilitat
Gma.1202.1.S1_s_at	1.391E-07	0.000003849	0.2	-1.5	1.6	transporter.sugars	STP1 (SUGAR TRANSPORTER 1); carbohydrate transporter/ sugar porter Encodes a H+/hexose cotransporter. Identical to Sugar transport protein 1 (Hexose transporter 1) (Glucose transporter) (STP1) [Arabidopsis Thaliana] (GB:P23586;GB:Q56Z12;GB:Q8H775;GB:Q8LB
Gma.2342.1.S1_at	0.00005601	0.0003144	0.2	-0.9	1.1	RNA.regulation of transcription.HSF,Heat-shock transcription factor family	member of Heat Stress Transcription Factor (Hsf) family;heat shock factor protein 4 (HSF4) / heat shock transcription factor 4 (HSTF4), identical to heat shock transcription factor 4 (HSF4) SP:Q96320 from (Arabidopsis thaliana);heat shock transcription fa
Gma.2342.1.S1_at	0.00005601	0.0003144	0.2	-0.9	1.1	stress.abiotic.heat	HSF4 (HEAT SHOCK FACTOR 4); DNA binding / transcription factor encodes a protein whose sequence is similar to heat shock factors that regulate the expression of heat shock proteins. Transcript level is increased in response to heat shock. However, overex
Gma.540.1.S1_s_at	0.000001069	0.00001685	2.8	1.1	1.8	tetrapyrrole synthesis.heme oxygenase	HY1 (HEME OXYGENASE 1) Encodes a plastid heme oxygenase necessary for phytochrome chromophore biosynthesis and for coupling the expression of some nuclear genes to the functional state of the chloroplast. similar to HO3 (HEME OXYGENASE 3), heme oxygenase
Gma.5160.1.S1_at	0.00006657	0.0003587	1.7	0.6	1.1	amino acid metabolism.synthesis.aspartate family.lysine.diaminopimelate decarboxylase	diaminopimelate decarboxylase, putative / DAP carboxylase, putative similar to diaminopimelate decarboxylase, putative / DAP carboxylase, putative [Arabidopsis thaliana] (TAIR:AT5G11880.1); similar to Os02g0440000 [Oryza sativa (japonica cultivar-group)]
Gma.8524.1.S1_at	0.000002013	0.00002639	2.7	3.3	-0.6	misc.peroxidases	peroxidase 64 (PER64) (P64) (PRXR4) Identical to Peroxidase 64 precursor (EC 1.11.1.7) (Atperox P64) (PRXR4) (ATP17a) (PER64) [Arabidopsis Thaliana] (GB:Q43872); similar to peroxidase [Arabidopsis thaliana] (TAIR:AT5G51890.1); similar to peroxidase [Str
Gma.8524.1.S1_at	0.000002013	0.00002639	2.7	3.3	-0.6	stress.abiotic.cold	RCI3 (RARE COLD INDUCIBLE GENE 3); peroxidase Encodes a cold-inducible cationic peroxidase that is involved in the stress response. In response to low temperature, RCI3 transcripts accumulate in the aerial part and in roots of etiolated seedlings but only
Gma.1104.1.S1_at	0.00001722	0.0001283	1.2	1.2	0	N-metabolism.ammonia metabolism.glutamine synthase	ATGSR1 (Arabidopsis thaliana glutamine synthase clone R1); glutamate-ammonia ligase encodes a cytosolic glutamine synthetase, the enzyme has high affinity with substrate ammonium Identical to Glutamine synthetase cytosolic isozyme 1-1 (EC 6.3.1.2) (GLN1;
Gma.26.1.S1_at	0.00006698	0.0003602	-2.1	-0.6	-1.5	DNA.synthesis/chromatin structure	high-mobility-group protein / HMG-I/Y protein Encodes a protein belonging to the subgroup of HMGA (high mobility group A) proteins that interact with A/T-rich stretches of DNA. similar to histone H1/H5 family protein [Arabidopsis thaliana] (TAIR:AT1G4862
Gma.1502.1.S1_at	1.123E-07	0.000003294	-1.4	-2.5	1.1	misc.glutathione S transferases	ATGSTU7 (GLUTATHIONE S-TRANSFERASE 25); glutathione transferase Encodes glutathione transferase belonging to the tau class of GSTs. Naming convention according to Wagner et al. (2002). Induced by Salicylic acid. Independent of NPR1 for their induction by
Gma.1502.1.S1_at	1.123E-07	0.000003294	-1.4	-2.5	1.1	redox.ascorbate and glutathione.ascorbate	dehydroascorbate reductase, putative similar to DHAR2, glutathione dehydrogenase (ascorbate) [Arabidopsis thaliana] (TAIR:AT1G75270.1); similar to dehydroascorbate reductase [Nicotiana tabacum] (GB:AAL71857.1); contains InterPro domain Thioredoxin-like f
Gma.8509.1.S1_x_at	1.962E-08	9.821E-07	2.6	1.2	1.5	tetrapyrrole synthesis.heme oxygenase	HY1 (HEME OXYGENASE 1) Encodes a plastid heme oxygenase necessary for phytochrome chromophore biosynthesis and for coupling the expression of some nuclear genes to the functional state of the chloroplast. similar to HO3 (HEME OXYGENASE 3), heme oxygenase
Gma.8447.1.S1_at	0.00001584	0.0001205	0.3	-1.3	1.6	misc.oxidases - copper, flavone etc.	SKS8 (SKU5 Similar 8); copper ion binding / oxidoreductase similar to SKS6 (SKU5 Similar 6), pectinesterase [Arabidopsis thaliana] (TAIR:AT1G41830.1); similar to SKS5 (SKU5 Similar 5), copper ion binding / oxidoreductase [Arabidopsis thaliana] (TAIR:AT1G
Gma.8447.1.S1_at	0.00001584	0.0001205	0.3	-1.3	1.6	redox.ascorbate and glutathione.ascorbate	L-ascorbate oxidase, putative similar to L-ascorbate oxidase, putative [Arabidopsis thaliana] (TAIR:AT5G21100.1); similar to putative syringolide-induced protein B13-1-1 [Oryza sativa (japonica cultivar-group)] (GB:BAD33459.1); similar to ascorbate oxid
Gma.8447.1.S1_at	0.00001584	0.0001205	0.3	-1.3	1.6	secondary metabolism.simple phenols	LAC13 (laccase 13); copper ion binding / oxidoreductase putative laccase, a member of laccase family of genes (17 members in Arabidopsis). similar to LAC3 (laccase 3), copper ion binding / oxidoreductase [Arabidopsis thaliana] (TAIR:AT2G30210.1); similar
Gma.8431.1.S1_at	0.0000261	0.0001764	1.8	1.3	0.5	nucleotide metabolism.synthesis.purine.GAR Synthetase	phosphoribosylamine--glycine ligase (PUR2) glycinamide ribonucleotide synthetase (GAR synthetase) that catalyzes the conversion of phosphoribosyl amine to phosphoribosyl glycineamide Identical to Phosphoribosylamine--glycine ligase, chloroplast precursor
Gma.8458.1.S1_at	6.722E-08	0.000002308	1.1	-0.3	1.4	hormone metabolism.jasmonate.synthesis-degradation.lipoxygenase	LOX1 (Lipoxygenase 1); lipoxygenase lipoxygenase, a defense gene conferring resistance Xanthomonas campestris Identical to Lipoxygenase 1 (EC 1.13.11.12) (LOX1) [Arabidopsis Thaliana] (GB:Q06327); similar to LOX3 (Lipoxygenase 3), iron ion binding / lipo
Gma.9635.1.S1_s_at	0.00003027	0.0001982	0.3	-0.7	1	misc.oxidases - copper, flavone etc.	copper amine oxidase, putative similar to copper amine oxidase, putative [Arabidopsis thaliana] (TAIR:AT3G43670.1); similar to peroxisomal copper-containing amine oxidase [Glycine max] (GB:AAD40979.1); similar to Copper amine oxidase [Medicago truncatul
GmaAffx.57525.1.S1_x_at	0.000007745	0.00007079	0.5	-0.6	1.1	RNA.regulation of transcription.MYB domain transcription factor family	AtMYB15/AtY19/MYB15 (myb domain protein 15); DNA binding / transcription factor Member of the R2R3 factor gene family. similar to AtMYB14/Myb14at (myb domain protein 14), DNA binding / transcription factor [Arabidopsis thaliana] (TAIR:AT2G31180.1); simil
Gma.11940.1.S1_at	8.758E-08	0.000002791	-3.6	-0.8	-2.7	mitochondrial electron transport / ATP synthesis.F1-ATPase	ATP synthase beta chain, mitochondrial, putative Identical to ATP synthase subunit beta-3, mitochondrial precursor (EC 3.6.3.14) [Arabidopsis Thaliana] (GB:Q9C5A9); similar to ATP synthase beta chain 1, mitochondrial [Arabidopsis thaliana] (TAIR:AT5G086
Gma.11940.1.S1_at	8.758E-08	0.000002791	-3.6	-0.8	-2.7	transport.p- and v-ATPases	DET3 (DE-ETIOLATED 3) Encodes subunit C of the vacuolar H(+)-ATPase (V-ATPase). Bound and phosphorylated by AtWNK8. Identical to Vacuolar ATP synthase subunit C (EC 3.6.3.14) (V-ATPase C subunit) (Vacuolar proton pump C subunit) (VATC) [Arabidopsis Thali
Gma.17053.1.S1_s_at	0.00004062	0.0002472	1	-0.5	1.5	glycolysis.glyceraldehyde 3-phosphate dehydrogenase	GAPC (GLYCERALDEHYDE-3-PHOSPHATE DEHYDROGENASE C SUBUNIT); glyceraldehyde-3-phosphate dehydrogenase encodes cytosolic GADPH (C subunit) involved in the glycolytic pathway but also interacts with H2O2 potentially placing it in a signalling cascade induced
Gma.17053.1.S1_s_at	0.00004062	0.0002472	1	-0.5	1.5	PS.calvin cyle.GAP	GAPA-2; glyceraldehyde-3-phosphate dehydrogenase similar to GAPA (GLYCERALDEHYDE 3-PHOSPHATE DEHYDROGENASE A SUBUNIT), glyceraldehyde-3-phosphate dehydrogenase [Arabidopsis thaliana] (TAIR:AT3G26650.1); similar to glyceraldehyde-3-phosphate dehydrogenase
Gma.3975.1.S1_at	0.00005201	0.0002965	1.1	1.3	-0.1	RNA.regulation of transcription.HSF,Heat-shock transcription factor family	AT-HSFB4 (Arabidopsis thaliana heat shock transcription factor B4); DNA binding / transcription factor member of Heat Stress Transcription Factor (Hsf) family Identical to Heat stress transcription factor B-4 (AtHsfB4) (HSFB4) [Arabidopsis Thaliana] (GB:
Gma.3975.1.S1_at	0.00005201	0.0002965	1.1	1.3	-0.1	stress.abiotic.heat	AT-HSFB4 (Arabidopsis thaliana heat shock transcription factor B4); DNA binding / transcription factor member of Heat Stress Transcription Factor (Hsf) family Identical to Heat stress transcription factor B-4 (AtHsfB4) (HSFB4) [Arabidopsis Thaliana] (GB:
Gma.3975.1.S1_s_at	0.000002201	0.00002815	2	1.2	0.7	RNA.regulation of transcription.HSF,Heat-shock transcription factor family	AT-HSFB4 (Arabidopsis thaliana heat shock transcription factor B4); DNA binding / transcription factor member of Heat Stress Transcription Factor (Hsf) family Identical to Heat stress transcription factor B-4 (AtHsfB4) (HSFB4) [Arabidopsis Thaliana] (GB:
Gma.3975.1.S1_s_at	0.000002201	0.00002815	2	1.2	0.7	stress.abiotic.heat	AT-HSFB4 (Arabidopsis thaliana heat shock transcription factor B4); DNA binding / transcription factor member of Heat Stress Transcription Factor (Hsf) family Identical to Heat stress transcription factor B-4 (AtHsfB4) (HSFB4) [Arabidopsis Thaliana] (GB:
Gma.8526.1.S1_at	1.783E-10	4.224E-08	5.6	0.5	5.1	TCA / org. transformation.carbonic anhydrases	CA2 (BETA CARBONIC ANHYDRASE 2); carbonate dehydratase/ zinc ion binding Encodes a beta carbonic anhydrase likely to be localized in the cytoplasm. Expression of its mRNA is seen in etiolated seedlings and points to a possible nonphotosynthetic role for
Gma.9669.1.S1_at	0.00003198	0.0002065	3.1	2.3	0.8	nodulin_nodulin-like	nodulin_nodulin-like
Gma.8436.1.S1_s_at	1.984E-08	9.892E-07	-0.4	-4.5	4.1	cell.cycle	CYC1BAT (CYCLIN B 1;2); cyclin-dependent protein kinase regulator Encodes a cyclin whose expression is reduced in response to high salt. similar to CYCB1,3 (CYCLIN B1,3), cyclin-dependent protein kinase regulator [Arabidopsis thaliana] (TAIR:AT3G11520.1)
Gma.8436.1.S1_s_at	1.984E-08	9.892E-07	-0.4	-4.5	4.1	cell.division	CYCB2;2 (CYCLIN B2;2); cyclin-dependent protein kinase regulator similar to CYCB2,1 (CYCLIN B2,1), cyclin-dependent protein kinase regulator [Arabidopsis thaliana] (TAIR:AT2G17620.1); similar to Cyclin, N-terminal domain, putative [Medicago truncatula] (
Gma.23.1.S1_at	1.445E-08	8.084E-07	3.8	2	1.8	development.unspecified	nodulin, putative similar to nodulin, putative [Arabidopsis thaliana] (TAIR:AT3G43630.1); similar to H0701F11.2 [Oryza sativa (indica cultivar-group)] (GB:CAJ86136.1); contains InterPro domain Protein of unknown function DUF125, transmembrane; (InterPro
Gma.23.1.S1_at	1.445E-08	8.084E-07	3.8	2	1.8	nodulin_nodulin-like	nodulin_nodulin-like
Gma.8440.1.S1_s_at	0.00004013	0.0002448	2.1	-0.2	2.3	cell wall.pectin*esterases.misc	SKS3 (SKU5 Similar 3); copper ion binding similar to SKS1 (SKU5 SIMILAR 1), copper ion binding [Arabidopsis thaliana] (TAIR:AT4G25240.1); similar to SKU5 (skewed 5), copper ion binding [Arabidopsis thaliana] (TAIR:AT4G12420.1); similar to SKS2 (SKU5 SIMI
Gma.8440.1.S1_s_at	0.00004013	0.0002448	2.1	-0.2	2.3	misc.oxidases - copper, flavone etc.	SKS7 (SKU5 Similar 7); copper ion binding / oxidoreductase similar to SKS6 (SKU5 Similar 6), pectinesterase [Arabidopsis thaliana] (TAIR:AT1G41830.1); similar to SKS8 (SKU5 Similar 8), copper ion binding / oxidoreductase [Arabidopsis thaliana] (TAIR:AT1G
Gma.8440.1.S1_s_at	0.00004013	0.0002448	2.1	-0.2	2.3	redox.ascorbate and glutathione.ascorbate	L-ascorbate oxidase/ copper ion binding similar to L-ascorbate oxidase, putative [Arabidopsis thaliana] (TAIR:AT5G21100.1); similar to ascorbate oxidase [Brassica juncea] (GB:AAF20933.1); similar to ascorbate oxidase [Brassica juncea] (GB:AAF20931.1); s
Gma.8440.1.S1_s_at	0.00004013	0.0002448	2.1	-0.2	2.3	secondary metabolism.simple phenols	LAC1 (Laccase 1); copper ion binding / oxidoreductase putative laccase, a member of laccase family of genes (with 17 members in Arabidopsis). similar to LAC17 (laccase 17), copper ion binding / oxidoreductase [Arabidopsis thaliana] (TAIR:AT5G60020.1); sim
Gma.135.1.S1_at	0.000001658	0.00002288	1.4	0.4	1	protein.postranslational modification	PTP1 (PROTEIN TYROSINE PHOSPHATASE 1) Encodes a protein with tyrosine phosphatase activity that is downregulated in response to cold and upregulated in response to salt stress. similar to protein tyrosine phosphatase [Fagus sylvatica] (GB:CAJ77612.1); c
Gma.60.1.A1_at	0.000003984	0.00004361	-3.9	0.1	-4.1	glycolysis.PEPCase	ATPPC3 (PHOSPHOENOLPYRUVATE CARBOXYLASE 3); phosphoenolpyruvate carboxylase One of four genes encoding phosphoenolpyruvate carboxylase, its mRNA is most abundantly expressed in roots and siliques. Identical to Phosphoenolpyruvate carboxylase 3 (EC 4.1.1.
Gma.16814.1.S1_at	0.00002957	0.0001947	0.1	-1.1	1.2	major CHO metabolism.degradation.sucrose.invertases.cell wall	ATBFRUCT1/ATCWINV1 (ARABIDOPSIS THALIANA CELL WALL INVERTASE 1); beta-fructofuranosidase/ hydrolase, hydrolyzing O-glycosyl compounds Encodes a protein with invertase activity. similar to ATCWINV5 (ARABIDOPSIS THALIANA CELL WALL INVERTASE 5), hydrolase,
Gma.16814.1.S1_at	0.00002957	0.0001947	0.1	-1.1	1.2	major CHO metabolism.degradation.sucrose.invertases.vacuolar	beta-fructosidase (BFRUCT3) / beta-fructofuranosidase / invertase, vacuolar similar to ATBETAFRUCT4/VAC-INV (VACUOLAR INVERTASE), beta-fructofuranosidase/ hydrolase, hydrolyzing O-glycosyl compounds [Arabidopsis thaliana] (TAIR:AT1G12240.1); similar to a
Gma.16814.1.S1_at	0.00002957	0.0001947	0.1	-1.1	1.2	minor CHO metabolism.others	ATCWINV6 (6-&1-FRUCTAN EXOHYDROLASE); hydrolase, hydrolyzing O-glycosyl compounds / inulinase/ levanase Encodes a protein with fructan exohydrolase (FEH) activity acting on both inulin and levan-type fructans (1- and 6-FEH). The enzyme does not have inver
Gma.8428.1.S1_at	4.673E-07	0.000009269	-0.5	0.5	-1	lipid metabolism.FA synthesis and FA elongation.pyruvate DH	dihydrolipoamide dehydrogenase 2, plastidic / lipoamide dehydrogenase 2 (PTLPD2) similar to LPD1 (LIPOAMIDE DEHYDROGENASE 1) [Arabidopsis thaliana] (TAIR:AT3G16950.1); similar to Pyridine nucleotide-disulphide oxidoreductase, class I [Medicago truncatula
Gma.8428.1.S1_at	4.673E-07	0.000009269	-0.5	0.5	-1	redox.ascorbate and glutathione.glutathione	ATGR1; glutathione-disulfide reductase Encodes a cytosolic glutathione reductase. Identical to Glutathione reductase, cytosolic (EC 1.8.1.7) (GR) (GRase) (OBP29) [Arabidopsis Thaliana] (GB:P48641;GB:Q94BM6;GB:Q9C5I4); similar to GR (GLUTATHIONE REDUCTASE)
Gma.8428.1.S1_at	4.673E-07	0.000009269	-0.5	0.5	-1	TCA / org. transformation.TCA.pyruvate DH.E3	LPD2 (LIPOAMIDE DEHYDROGENASE 2); FAD binding / dihydrolipoyl dehydrogenase/ disulfide oxidoreductase/ oxidoreductase lipoamide dehydrogenase precursor (lpd2) mRNA, complete Identical to Dihydrolipoyl dehydrogenase 2, mitochondrial precursor (EC 1.8.1.4)
Gma.16.2.S1_a_at	0.00000684	0.00006471	1.4	1.2	0.2	nucleotide metabolism.synthesis.purine.GAR transformylase	phosphoribosylglycinamide formyltransferase N10-formyltetrahydrofolate-dependent phosphoribosylglycinamide formyltransferase that catalyzes the conversion of phosphoribosyl glycineamide to phosphoribosyl N-formylglycineamide Identical to Phosphoribosylgl
Gma.62.3.A1_at	0.00008837	0.0004447	1.4	1.2	0.2	glycolysis.PEPCase	ATPPC3 (PHOSPHOENOLPYRUVATE CARBOXYLASE 3); phosphoenolpyruvate carboxylase One of four genes encoding phosphoenolpyruvate carboxylase, its mRNA is most abundantly expressed in roots and siliques. Identical to Phosphoenolpyruvate carboxylase 3 (EC 4.1.1.
Gma.8479.1.A1_at	1.905E-07	0.000004781	-2.1	0	-2.1	RNA.regulation of transcription.WRKY domain transcription factor family	disease resistance protein-related, similar to NL27 (Solanum tuberosum) GI:3947735; contains Pfam profiles PF03106: WRKY DNA -binding domain, PF00931: NB-ARC domain, PF00560: Leucine Rich Repeat;disease resistance protein-related, similar to NL27 (Solanum
Gma.8479.1.A1_at	1.905E-07	0.000004781	-2.1	0	-2.1	stress.biotic	disease resistance protein (TIR-NBS-LRR class), putative similar to disease resistance protein (TIR-NBS-LRR class), putative [Arabidopsis thaliana] (TAIR:AT5G11250.1); similar to disease resistance protein (TIR-NBS-LRR class), putative [Arabidopsis thal
Gma.8500.1.A1_at	0.000001232	0.00001861	1.5	1.4	0.2	nucleotide metabolism.synthesis.purine.FGAR amidotransferase	catalytic Identical to Probable phosphoribosylformylglycinamidine synthase, chloroplast precursor (EC 6.3.5.3) (FGAM synthase) (FGAMS) (Formylglycinamide ribotide amidotransferase) (FGARAT) (Formylglycinamide ribotide synthetase) [Arabidopsis Thaliana]
Gma.8500.1.S1_at	0.000001961	0.00002586	3.7	1.6	2.1	nucleotide metabolism.synthesis.purine.FGAR amidotransferase	catalytic Identical to Probable phosphoribosylformylglycinamidine synthase, chloroplast precursor (EC 6.3.5.3) (FGAM synthase) (FGAMS) (Formylglycinamide ribotide amidotransferase) (FGARAT) (Formylglycinamide ribotide synthetase) [Arabidopsis Thaliana]
GmaAffx.93270.1.S1_x_at	8.349E-09	5.653E-07	5.1	2.7	2.3	not assigned.unknown	not assigned.unknown
Gma.8504.1.S1_x_at	0.000009916	0.00008539	0.1	-1.6	1.8	stress.biotic	disease resistance protein (NBS-LRR class), putative Identical to Putative disease resistance RPP13-like protein 1 (RPPL1) [Arabidopsis Thaliana] (GB:Q9LRR4); similar to disease resistance protein (NBS-LRR class), putative [Arabidopsis thaliana] (TAIR:A
Gma.4300.1.A1_at	3.629E-07	0.000007745	0.1	-2.4	2.5	lipid metabolism.FA synthesis and FA elongation.beta ketoacyl CoA synthase	beta-ketoacyl-CoA synthase, putative Identical to 3-ketoacyl-CoA synthase 17 (EC 2.3.1.-) (KCS-17) (Very-long-chain fatty acid condensing enzyme 17) (VLCFA condensing enzyme 17) (KCS17) [Arabidopsis Thaliana] (GB:Q5XEP9;GB:O64485;GB:Q56WE1;GB:Q8VXW2); si
Gma.4300.1.A1_at	3.629E-07	0.000007745	0.1	-2.4	2.5	major CHO metabolism.degradation.sucrose.invertases.neutral	beta-fructofuranosidase, putative / invertase, putative / saccharase, putative / beta-fructosidase, putative similar to beta-fructofuranosidase, putative / invertase, putative / saccharase, putative / beta-fructosidase, putative [Arabidopsis thaliana] (T
Gma.4300.1.A1_at	3.629E-07	0.000007745	0.1	-2.4	2.5	secondary metabolism.flavonoids.chalcones	chalcone and stilbene synthase family protein similar to chalcone and stilbene synthase family protein [Arabidopsis thaliana] (TAIR:AT1G02050.1); similar to Chalcone synthase [Silene latifolia] (GB:BAE80096.1); contains InterPro domain Chalcone and stilb
Gma.4300.1.A1_at	3.629E-07	0.000007745	0.1	-2.4	2.5	secondary metabolism.flavonoids.chalcones.naringenin-chalcone synthase	CHS (CHALCONE SYNTHASE); naringenin-chalcone synthase Encodes chalcone synthase (CHS), a key enzyme involved in the biosynthesis of flavonoids. Required for the accumulation of purple anthocyanins in leaves and stems. Also involved in the regulation of
Gma.4300.1.A1_at	3.629E-07	0.000007745	0.1	-2.4	2.5	secondary metabolism.wax	very-long-chain fatty acid condensing enzyme, putative Identical to Probable 3-ketoacyl-CoA synthase 9 (EC 2.3.1.-) (KCS-9) (Very-long- chain fatty acid condensing enzyme 9) (VLCFA condensing enzyme 9) (KCS9) [Arabidopsis Thaliana] (GB:Q9SIX1); similar t
Gma.4300.1.S1_s_at	1.886E-08	9.594E-07	4.2	-3.5	7.7	lipid metabolism.FA synthesis and FA elongation.beta ketoacyl CoA synthase	beta-ketoacyl-CoA synthase, putative Identical to 3-ketoacyl-CoA synthase 17 (EC 2.3.1.-) (KCS-17) (Very-long-chain fatty acid condensing enzyme 17) (VLCFA condensing enzyme 17) (KCS17) [Arabidopsis Thaliana] (GB:Q5XEP9;GB:O64485;GB:Q56WE1;GB:Q8VXW2); si
Gma.4300.1.S1_s_at	1.886E-08	9.594E-07	4.2	-3.5	7.7	major CHO metabolism.degradation.sucrose.invertases.neutral	beta-fructofuranosidase, putative / invertase, putative / saccharase, putative / beta-fructosidase, putative similar to beta-fructofuranosidase, putative / invertase, putative / saccharase, putative / beta-fructosidase, putative [Arabidopsis thaliana] (T
Gma.4300.1.S1_s_at	1.886E-08	9.594E-07	4.2	-3.5	7.7	secondary metabolism.flavonoids.chalcones	chalcone and stilbene synthase family protein similar to chalcone and stilbene synthase family protein [Arabidopsis thaliana] (TAIR:AT1G02050.1); similar to Chalcone synthase [Silene latifolia] (GB:BAE80096.1); contains InterPro domain Chalcone and stilb
Gma.4300.1.S1_s_at	1.886E-08	9.594E-07	4.2	-3.5	7.7	secondary metabolism.flavonoids.chalcones.naringenin-chalcone synthase	CHS (CHALCONE SYNTHASE); naringenin-chalcone synthase Encodes chalcone synthase (CHS), a key enzyme involved in the biosynthesis of flavonoids. Required for the accumulation of purple anthocyanins in leaves and stems. Also involved in the regulation of
Gma.4300.1.S1_s_at	1.886E-08	9.594E-07	4.2	-3.5	7.7	secondary metabolism.wax	very-long-chain fatty acid condensing enzyme, putative Identical to Probable 3-ketoacyl-CoA synthase 9 (EC 2.3.1.-) (KCS-9) (Very-long- chain fatty acid condensing enzyme 9) (VLCFA condensing enzyme 9) (KCS9) [Arabidopsis Thaliana] (GB:Q9SIX1); similar t
Gma.16820.1.S1_s_at	0.00002393	0.0001648	-1.4	0.1	-1.5	not assigned.unknown	not assigned.unknown
Gma.171.1.S1_at	1.033E-07	0.0000031	2.9	0.1	2.8	RNA.regulation of transcription.WRKY domain transcription factor family	protein kinase family protein, similar to mitogen-activated protein kinase (Arabidopsis thaliana) GI:1255448; contains Pfam profiles PF02671: Paired amphipathic helix repeat, PF03106: WRKY DNA-binding domain, PF00560: Leucine Rich Repeat, PF00069: Protein
Gma.171.1.S1_at	1.033E-07	0.0000031	2.9	0.1	2.8	stress.biotic	disease resistance protein (TIR-NBS-LRR class), putative similar to disease resistance protein (TIR-NBS-LRR class), putative [Arabidopsis thaliana] (TAIR:AT5G17680.1); similar to TIR-NBS type disease resistance protein [Populus trichocarpa] (GB:ABF81459
GmaAffx.1301.1.A1_at	0.00007064	0.0003749	1.3	0.7	0.6	OPP.oxidative PP.G6PD	G6PD5 (GLUCOSE-6-PHOSPHATE DEHYDROGENASE 5); glucose-6-phosphate 1-dehydrogenase Identical to Glucose-6-phosphate 1-dehydrogenase, cytoplasmic isoform 1 (EC 1.1.1.49) (G6PD5) (G6PDH5) (ACG9) [Arabidopsis Thaliana] (GB:Q9LK23;GB:Q8VZD0;GB:Q9SUK0); simila
Gma.8506.1.A1_at	0.000001476	0.00002124	3.2	3	0.2	stress.biotic	disease resistance protein (NBS-LRR class), putative Identical to Putative disease resistance RPP13-like protein 1 (RPPL1) [Arabidopsis Thaliana] (GB:Q9LRR4); similar to disease resistance protein (NBS-LRR class), putative [Arabidopsis thaliana] (TAIR:A
Gma.1.1.A1_at	0.00002624	0.000177	2.5	2.4	0.1	not assigned.unknown	not assigned.unknown
Gma.160.1.S1_at	3.508E-07	0.000007548	3.6	3.5	0.1	RNA.regulation of transcription.MYB domain transcription factor family	AtMYB41 (myb domain protein 41); DNA binding / transcription factor Member of the R2R3 factor gene family. similar to AtMYB74 (myb domain protein 74), DNA binding / transcription factor [Arabidopsis thaliana] (TAIR:AT4G05100.1); similar to MYB18 [Malus x
Gma.162.1.A1_at	0.00004171	0.0002521	3.4	3.1	0.3	RNA.regulation of transcription.MYB domain transcription factor family	TT2 (TRANSPARENT TESTA 2); DNA binding / transcription factor TT2 encodes a R2R3 MYB domain putative transcription factor that acts as a key determinant in the proanthocyanidin accumulation of developing seed. It is thought that a ternary complex compose
Gma.162.1.A1_x_at	0.00001497	0.0001159	4.9	4.6	0.2	RNA.regulation of transcription.MYB domain transcription factor family	TT2 (TRANSPARENT TESTA 2); DNA binding / transcription factor TT2 encodes a R2R3 MYB domain putative transcription factor that acts as a key determinant in the proanthocyanidin accumulation of developing seed. It is thought that a ternary complex compose
Gma.2731.2.A1_at	0.00000417	0.00004505	-2.3	-0.3	-2	PS.lightreaction.other electron carrier (ox/red).plastocyanin	DRT112 (DNA-damage-repair/toleration protein 112); copper ion binding / electron carrier recombination and DNA-damage resistance protein (DRT112) Identical to Plastocyanin major isoform, chloroplast precursor (DNA-damage- repair/toleration protein DRT112
Gma.2731.2.A1_x_at	5.132E-07	0.000009871	-2	-0.1	-1.9	PS.lightreaction.other electron carrier (ox/red).plastocyanin	DRT112 (DNA-damage-repair/toleration protein 112); copper ion binding / electron carrier recombination and DNA-damage resistance protein (DRT112) Identical to Plastocyanin major isoform, chloroplast precursor (DNA-damage- repair/toleration protein DRT112
GmaAffx.93190.1.S1_s_at	4.375E-10	7.75E-08	-6.2	0	-6.2	PS.lightreaction.photosystem II.PSII polypeptide subunits	CAB1 (CHLOROPHYLL A/B BINDING PROTEIN 1); chlorophyll binding Subunit of light-harvesting complex II (LHCII),which absorbs light and transfers energy to the photosynthetic reaction center. Identical to Chlorophyll a-b binding protein 2, chloroplast precu
Gma.2466.2.S1_s_at	1.679E-09	1.945E-07	-5.9	-1.5	-4.4	not assigned.unknown	similar to threonine endopeptidase [Arabidopsis thaliana] (TAIR:AT4G38100.1); similar to unknown (GB:AAB00107.1)
Gma.14976.1.A1_at	8.155E-12	6.613E-09	-7	-0.1	-6.9	PS.lightreaction.photosystem II.PSII polypeptide subunits	NPQ4 (NONPHOTOCHEMICAL QUENCHING) Encoding PSII-S (CP22), a ubiquitous pigment-binding protein associated with photosystem II (PSII) of higher plants. Involved in nonphotochemical quenching rather than in photosynthesis. Mutant has a normal violaxanthin
Gma.10987.1.S1_at	5.707E-11	1.984E-08	-6.6	0	-6.6	PS.calvin cyle.rubisco interacting	RCA (RUBISCO ACTIVASE) Rubisco activase, a nuclear-encoded chloroplast protein that consists of two isoforms arising from alternative splicing in most plants. Required for the light activation of rubisco. Identical to Ribulose bisphosphate carboxylase/ox
Gma.10987.1.S1_x_at	1.689E-12	2.465E-09	-8.7	0	-8.7	PS.calvin cyle.rubisco interacting	RCA (RUBISCO ACTIVASE) Rubisco activase, a nuclear-encoded chloroplast protein that consists of two isoforms arising from alternative splicing in most plants. Required for the light activation of rubisco. Identical to Ribulose bisphosphate carboxylase/ox
Gma.15366.2.S1_a_at	0.000002311	0.00002903	-5.5	0.1	-5.6	PS.lightreaction.photosystem I.LHC-I	LHCA3 (Photosystem I light harvesting complex gene 3); chlorophyll binding PSI type III chlorophyll a/b-binding protein (Lhca3*1) similar to LHCA2 (Photosystem I light harvesting complex gene 2), chlorophyll binding [Arabidopsis thaliana] (TAIR:AT3G61470
Gma.4613.1.A1_a_at	1.063E-12	1.939E-09	-7.2	0	-7.2	PS.lightreaction.photosystem I.PSI polypeptide subunits	PSAN (photosystem I reaction center subunit PSI-N); calmodulin binding Encodes the only subunit of photosystem I located entirely in the thylakoid lumen. May be involved in the interaction between plastocyanin and the photosystem I complex. Identical to
Gma.16838.1.S1_at	1.694E-08	8.971E-07	-6.6	0.2	-6.9	PS.lightreaction.photosystem I.PSI polypeptide subunits	photosystem I reaction center subunit VI, chloroplast, putative / PSI-H, putative (PSAH2) Identical to Photosystem I reaction center subunit VI-2, chloroplast precursor (PSI-H1) (PSAH2) [Arabidopsis Thaliana] (GB:Q9SUI6); similar to PSAH-1 (photosystem
Gma.16838.1.S1_at	1.694E-08	8.971E-07	-6.6	0.2	-6.9	signalling.G-proteins	ATROPGEF13/ROPGEF13 (KINASE PARTNER PROTEIN-LIKE); Rho guanyl-nucleotide exchange factor Encodes a member of KPP-like gene family, homolog of KPP (kinase partner protein) gene in tomato. Also a member of the RopGEF (guanine nucleotide exchange factor) fa
Gma.16838.1.S1_x_at	1.322E-12	2.194E-09	-6.4	0	-6.4	PS.lightreaction.photosystem I.PSI polypeptide subunits	photosystem I reaction center subunit VI, chloroplast, putative / PSI-H, putative (PSAH2) Identical to Photosystem I reaction center subunit VI-2, chloroplast precursor (PSI-H1) (PSAH2) [Arabidopsis Thaliana] (GB:Q9SUI6); similar to PSAH-1 (photosystem
Gma.16838.1.S1_x_at	1.322E-12	2.194E-09	-6.4	0	-6.4	signalling.G-proteins	ATROPGEF13/ROPGEF13 (KINASE PARTNER PROTEIN-LIKE); Rho guanyl-nucleotide exchange factor Encodes a member of KPP-like gene family, homolog of KPP (kinase partner protein) gene in tomato. Also a member of the RopGEF (guanine nucleotide exchange factor) fa
Gma.4613.5.A1_x_at	1.953E-08	9.805E-07	-4.9	0.2	-5.1	PS.lightreaction.photosystem I.PSI polypeptide subunits	PSAN (photosystem I reaction center subunit PSI-N); calmodulin binding Encodes the only subunit of photosystem I located entirely in the thylakoid lumen. May be involved in the interaction between plastocyanin and the photosystem I complex. Identical to
Gma.11037.1.S1_at	2.397E-11	1.215E-08	-7.8	-0.2	-7.6	glycolysis.glyceraldehyde 3-phosphate dehydrogenase	GAPCP-1; glyceraldehyde-3-phosphate dehydrogenase similar to GAPCP-2, glyceraldehyde-3-phosphate dehydrogenase [Arabidopsis thaliana] (TAIR:AT1G16300.1); similar to glyceraldehyde-3-phosphate dehydrogenase [Capsicum annuum] (GB:CAC80377.1); contains Inte
Gma.11037.1.S1_at	2.397E-11	1.215E-08	-7.8	-0.2	-7.6	PS.calvin cyle.GAP	GAPA (GLYCERALDEHYDE 3-PHOSPHATE DEHYDROGENASE A SUBUNIT); glyceraldehyde-3-phosphate dehydrogenase Encodes one of the two subunits forming the photosynthetic glyceraldehyde-3-phosphate dehydrogenase (GAPDH) and as such a constituent of the supramolecula
Gma.10867.1.S1_at	7.899E-11	2.408E-08	-8	0.1	-8.2	PS.lightreaction.photosystem II.LHC-II	LHCB3 (LIGHT-HARVESTING CHLOROPHYLL BINDING PROTEIN 3) Lhcb3 protein is a component of the main light harvesting chlorophyll a/b-protein complex of Photosystem II (LHC II). similar to LHCB2.1 (Photosystem II light harvesting complex gene 2.1), chlorophyl
Gma.11123.1.S1_at	8.082E-10	1.185E-07	-5.5	0.1	-5.6	PS.lightreaction.photosystem II.LHC-II	LHCB6 (LIGHT HARVESTING COMPLEX PSII); chlorophyll binding Lhcb6 protein (Lhcb6), light harvesting complex of photosystem II. similar to LHCA6 (Photosystem I light harvesting complex gene 6), chlorophyll binding [Arabidopsis thaliana] (TAIR:AT1G19150.1);
Gma.11123.1.S1_x_at	2.819E-10	5.746E-08	-5.9	0	-6	PS.lightreaction.photosystem II.LHC-II	LHCB6 (LIGHT HARVESTING COMPLEX PSII); chlorophyll binding Lhcb6 protein (Lhcb6), light harvesting complex of photosystem II. similar to LHCA6 (Photosystem I light harvesting complex gene 6), chlorophyll binding [Arabidopsis thaliana] (TAIR:AT1G19150.1);
Gma.15376.1.A1_a_at	6.14E-13	1.84E-09	-9.2	0	-9.2	PS.lightreaction.photosystem I.PSI polypeptide subunits	photosystem I reaction center subunit VI, chloroplast, putative / PSI-H, putative (PSAH2) Identical to Photosystem I reaction center subunit VI-2, chloroplast precursor (PSI-H1) (PSAH2) [Arabidopsis Thaliana] (GB:Q9SUI6); similar to PSAH-1 (photosystem
Gma.15376.1.A1_a_at	6.14E-13	1.84E-09	-9.2	0	-9.2	signalling.G-proteins	ATROPGEF13/ROPGEF13 (KINASE PARTNER PROTEIN-LIKE); Rho guanyl-nucleotide exchange factor Encodes a member of KPP-like gene family, homolog of KPP (kinase partner protein) gene in tomato. Also a member of the RopGEF (guanine nucleotide exchange factor) fa
Gma.15376.1.A1_s_at	3.812E-07	0.000008053	-4.4	0.5	-4.9	PS.lightreaction.photosystem I.PSI polypeptide subunits	photosystem I reaction center subunit VI, chloroplast, putative / PSI-H, putative (PSAH2) Identical to Photosystem I reaction center subunit VI-2, chloroplast precursor (PSI-H1) (PSAH2) [Arabidopsis Thaliana] (GB:Q9SUI6); similar to PSAH-1 (photosystem
Gma.15376.1.A1_s_at	3.812E-07	0.000008053	-4.4	0.5	-4.9	signalling.G-proteins	ATROPGEF13/ROPGEF13 (KINASE PARTNER PROTEIN-LIKE); Rho guanyl-nucleotide exchange factor Encodes a member of KPP-like gene family, homolog of KPP (kinase partner protein) gene in tomato. Also a member of the RopGEF (guanine nucleotide exchange factor) fa
Gma.1316.6.S1_a_at	2.654E-07	0.000006155	-3.5	-0.8	-2.7	PS.lightreaction.photosystem I.LHC-I	LHCA4 (Photosystem I light harvesting complex gene 4); chlorophyll binding Encodes a chlorophyll a/b-binding protein that is more similar to the PSI Cab proteins than the PSII cab proteins. The predicted protein is about 20 amino acids shorter than most
GmaAffx.69688.6.S1_s_at	3.101E-12	3.537E-09	-7.2	0	-7.2	PS.lightreaction.photosystem I.LHC-I	LHCA4 (Photosystem I light harvesting complex gene 4); chlorophyll binding Encodes a chlorophyll a/b-binding protein that is more similar to the PSI Cab proteins than the PSII cab proteins. The predicted protein is about 20 amino acids shorter than most
Gma.17607.1.S1_s_at	0.000001778	0.00002402	-1.9	-0.4	-1.5	not assigned.unknown	not assigned.unknown
Gma.10892.1.S1_a_at	1.162E-09	1.542E-07	-8.5	0	-8.5	TCA / org. transformation.carbonic anhydrases	CA1 (CARBONIC ANHYDRASE 1); carbonate dehydratase/ zinc ion binding Identical to Carbonic anhydrase, chloroplast precursor (EC 4.2.1.1) (Carbonate dehydratase) (CA1) [Arabidopsis Thaliana] (GB:P27140;GB:Q8RWW2;GB:Q93VR8); similar to CA2 (BETA CARBONIC A
Gma.16334.1.S1_at	3.918E-08	0.000001586	-3.5	-0.4	-3	PS.lightreaction.photosystem II.PSII polypeptide subunits	photosystem II reaction center W (PsbW) protein-related Encodes a protein similar to photosystem II reaction center subunit W. Identical to Photosystem II reaction center W protein, chloroplast precursor (PSII 6.1 kDa protein) (PSBW) [Arabidopsis Thalian
Gma.16334.1.S1_x_at	5.191E-09	4.146E-07	-4	-0.3	-3.7	PS.lightreaction.photosystem II.PSII polypeptide subunits	photosystem II reaction center W (PsbW) protein-related Encodes a protein similar to photosystem II reaction center subunit W. Identical to Photosystem II reaction center W protein, chloroplast precursor (PSII 6.1 kDa protein) (PSBW) [Arabidopsis Thalian
Gma.2776.1.S1_at	2.194E-11	1.178E-08	-5.2	-0.5	-4.7	DNA.unspecified	oxidoreductase, 2OG-Fe(II) oxygenase family protein similar to oxidoreductase, 2OG-Fe(II) oxygenase family protein [Arabidopsis thaliana] (TAIR:AT1G55290.1); similar to 2OG-Fe(II) oxygenase [Medicago truncatula] (GB:ABE88764.1); contains InterPro domain
Gma.2776.1.S1_at	2.194E-11	1.178E-08	-5.2	-0.5	-4.7	hormone metabolism.ethylene.synthesis-degradation	2-oxoglutarate-dependent dioxygenase, putative A single copy gene that encodes a protein with sequence similarity to tomato E8 (ACC synthase, the last step in ethylene biosynthesis) involved in ethylene synthesis and fruit ripening in tomato. This gene is
Gma.2776.1.S1_at	2.194E-11	1.178E-08	-5.2	-0.5	-4.7	hormone metabolism.ethylene.synthesis-degradation.1-aminocyclopropane-1-carboxylate oxidase	EFE (ethylene forming enzyme) Encodes 1-aminocyclopropane-1-carboxylate oxidase Identical to 1-aminocyclopropane-1-carboxylate oxidase (EC 1.14.17.4) (ACC oxidase) (Ethylene-forming enzyme) (EFE) (ACO) [Arabidopsis Thaliana] (GB:Q06588;GB:Q94K94;GB:Q9S9K
Gma.2776.1.S1_at	2.194E-11	1.178E-08	-5.2	-0.5	-4.7	misc.oxidases - copper, flavone etc.	oxidoreductase, 2OG-Fe(II) oxygenase family protein similar to oxidoreductase, acting on paired donors, with incorporation or reduction of molecular oxygen, 2-oxoglutarate as one donor, and incorporation of one atom each of oxygen into both donors [Arabi
Gma.2776.1.S1_at	2.194E-11	1.178E-08	-5.2	-0.5	-4.7	nodulin_nodulin-like	nodulin_nodulin-like
Gma.2776.1.S1_at	2.194E-11	1.178E-08	-5.2	-0.5	-4.7	secondary metabolism.flavonoids.anthocyanins	oxidoreductase, 2OG-Fe(II) oxygenase family protein encodes a protein whose sequence is similar to oxidoreductase, 2OG-Fe(II) oxygenase similar to oxidoreductase, 2OG-Fe(II) oxygenase family protein [Arabidopsis thaliana] (TAIR:AT3G13610.1); similar to 2O
Gma.2776.1.S1_at	2.194E-11	1.178E-08	-5.2	-0.5	-4.7	secondary metabolism.flavonoids.dihydroflavonols	oxidoreductase, 2OG-Fe(II) oxygenase family protein similar to SRG1 (SENESCENCE-RELATED GENE 1), oxidoreductase, acting on paired donors, with incorporation or reduction of molecular oxygen, 2-oxoglutarate as one donor, and incorporation of one atom each
Gma.2776.1.S1_at	2.194E-11	1.178E-08	-5.2	-0.5	-4.7	secondary metabolism.flavonoids.dihydroflavonols.flavanone 3-dioxygenase	F3H (TRANSPARENT TESTA 6); naringenin 3-dioxygenase Encodes flavanone 3-hydroxylase that is coordinately expressed with chalcone synthase and chalcone isomerases. Regulates flavonoid biosynthesis. Identical to Naringenin,2-oxoglutarate 3-dioxygenase (EC 1
Gma.2776.1.S1_at	2.194E-11	1.178E-08	-5.2	-0.5	-4.7	transport.amino acids	amino acid permease family protein similar to amino acid permease family protein [Arabidopsis thaliana] (TAIR:AT3G19553.1); similar to Amino acid/polyamine transporter I [Medicago truncatula] (GB:ABE78683.1); contains InterPro domain Amino acid permease-
Gma.1992.1.S1_at	8.20E-13	1.939E-09	-9.1	-0.3	-8.7	PS.lightreaction.photosystem I.PSI polypeptide subunits	PSAK (PHOTOSYSTEM I SUBUNIT K) Encodes subunit K of photosystem I reaction center. Identical to Photosystem I reaction center subunit psaK, chloroplast precursor (Photosystem I subunit X) (PSI-K) (PSAK) [Arabidopsis Thaliana] (GB:Q9SUI5;GB:Q9C8G7); simil
Gma.17554.1.S1_a_at	1.30E-13	9.482E-10	-5.6	0.1	-5.6	PS.lightreaction.photosystem II.LHC-II	LHCB2.1 (Photosystem II light harvesting complex gene 2.1); chlorophyll binding Lhcb2.1 protein encoding a subunit of the light harvesting complex II. Member of a gene family with high degree of sequence similarity. Initially LHCB2.3 was considered as a
Gma.1166.2.S1_a_at	4.719E-08	0.000001787	-5.1	-0.5	-4.5	PS.lightreaction.photosystem II.LHC-II	chlorophyll A-B binding protein CP29 (LHCB4) Identical to Chlorophyll a-b binding protein CP29.1, chloroplast precursor (LHCII protein 4.1) (LHCB4.1) (LHCB4.1) [Arabidopsis Thaliana] (GB:Q07473;GB:Q8RWN1;GB:Q94AD5;GB:Q94K17); similar to LHCB4.2 (LIGHT H
Gma.1166.2.S1_x_at	8.922E-12	7.079E-09	-5.9	0.1	-6	PS.lightreaction.photosystem II.LHC-II	chlorophyll A-B binding protein CP29 (LHCB4) Identical to Chlorophyll a-b binding protein CP29.1, chloroplast precursor (LHCII protein 4.1) (LHCB4.1) (LHCB4.1) [Arabidopsis Thaliana] (GB:Q07473;GB:Q8RWN1;GB:Q94AD5;GB:Q94K17); similar to LHCB4.2 (LIGHT H
Gma.11116.2.S1_at	0.000009592	0.00008329	-1.3	0.1	-1.4	PS.lightreaction.photosystem I.PSI polypeptide subunits	PSAO (photosystem I subunit O) Encodes subunit O of photosystem I. similar to putative 16kDa membrane protein [Nicotiana tabacum] (GB:CAB75430.1)
Gma.756.2.S1_s_at	0.000001413	0.00002056	0.4	-3.3	3.7	development.unspecified	DRM1 (DORMANCY-ASSOCIATED PROTEIN 1) dormancy-associated protein (DRM1) similar to dormancy/auxin associated family protein [Arabidopsis thaliana] (TAIR:AT2G33830.2); similar to auxin-repressed protein-like protein ARP1 [Manihot esculenta] (GB:AAX84677.1)
Gma.15216.1.S1_x_at	0.00003034	0.0001984	1.2	-0.5	1.7	protein.degradation.ubiquitin	UBQ5 (UBIQUITIN 5); protein binding Identical to Ubiquitin (UBQ16) [Arabidopsis Thaliana] (GB:P59263;GB:O80715;GB:Q38875;GB:Q9LDJ2;GB:Q9LYW1;GB:Q9M1P9;GB:Q9S7X3); Identical to 40S ribosomal protein S27a-3 (UBQ5) [Arabidopsis Thaliana] (GB:P59233;GB:P192
Gma.15216.1.S1_x_at	0.00003034	0.0001984	1.2	-0.5	1.7	protein.synthesis.misc ribososomal protein	UBQ5 (UBIQUITIN 5); protein binding Identical to Ubiquitin (UBQ16) [Arabidopsis Thaliana] (GB:P59263;GB:O80715;GB:Q38875;GB:Q9LDJ2;GB:Q9LYW1;GB:Q9M1P9;GB:Q9S7X3); Identical to 40S ribosomal protein S27a-3 (UBQ5) [Arabidopsis Thaliana] (GB:P59233;GB:P192
Gma.2360.1.S1_at	8.73E-13	1.939E-09	-7.3	0	-7.3	PS.lightreaction.photosystem II.LHC-II	LHCB5 (LIGHT HARVESTING COMPLEX OF PHOTOSYSTEM II 5); chlorophyll binding photosystem II encoding the light-harvesting chlorophyll a/b binding protein CP26 of the antenna system of the photosynthetic apparatus Identical to Chlorophyll a-b binding protein
Gma.15220.1.S1_s_at	3.97E-11	1.599E-08	-6.8	-1	-5.8	protein.targeting.secretory pathway.unspecified	vacuolar protein sorting-associated protein 28 family protein / VPS28 family protein Identical to Vacuolar protein sorting-associated protein 28 homolog 1 [Arabidopsis Thaliana] (GB:Q9S9T7); similar to vacuolar protein sorting-associated protein 28 fami
Gma.15220.1.S1_s_at	3.97E-11	1.599E-08	-6.8	-1	-5.8	PS.lightreaction.photosystem II.PSII polypeptide subunits	PSBR (photosystem II subunit R) Encodes for the 10 kDa PsbR subunit of photosystem II (PSII). This subunit appears to be involved in the stable assembly of PSII, particularly that of the oxygen-evolving complex subunit PsbP. Mutants defective in this gene
Gma.1316.2.S1_a_at	0.00006591	0.0003562	-2.9	0.1	-2.9	PS.lightreaction.photosystem I.PSI polypeptide subunits	PSAL (photosystem I subunit L) Encodes subunit L of photosystem I reaction center. Identical to Photosystem I reaction center subunit XI, chloroplast precursor (PSI- L) (PSI subunit V) (PSAL) [Arabidopsis Thaliana] (GB:Q9SUI4;GB:Q9ST32;GB:Q9SU06); simila
Gma.1316.2.S1_s_at	2.804E-12	3.42E-09	-8.1	-0.6	-7.5	PS.lightreaction.photosystem I.PSI polypeptide subunits	PSAL (photosystem I subunit L) Encodes subunit L of photosystem I reaction center. Identical to Photosystem I reaction center subunit XI, chloroplast precursor (PSI- L) (PSI subunit V) (PSAL) [Arabidopsis Thaliana] (GB:Q9SUI4;GB:Q9ST32;GB:Q9SU06); simila
Gma.1316.2.S1_x_at	1.9E-11	1.084E-08	-6.8	-0.1	-6.7	PS.lightreaction.photosystem I.PSI polypeptide subunits	PSAL (photosystem I subunit L) Encodes subunit L of photosystem I reaction center. Identical to Photosystem I reaction center subunit XI, chloroplast precursor (PSI- L) (PSI subunit V) (PSAL) [Arabidopsis Thaliana] (GB:Q9SUI4;GB:Q9ST32;GB:Q9SU06); simila
Gma.2888.1.S1_at	0.00004909	0.0002838	-1.6	-0.2	-1.4	fermentation.LDH	L-lactate dehydrogenase, putative similar to PMDH1 (PEROXISOMAL NAD-MALATE DEHYDROGENASE 1), malate dehydrogenase [Arabidopsis thaliana] (TAIR:AT2G22780.1); similar to PMDH2 (PEROXISOMAL NAD-MALATE DEHYDROGENASE 2) [Arabidopsis thaliana] (TAIR:AT5G09660.
Gma.2888.1.S1_at	0.00004909	0.0002838	-1.6	-0.2	-1.4	gluconeogenesis.Malate DH	PMDH2 (PEROXISOMAL NAD-MALATE DEHYDROGENASE 2); malate dehydrogenase encodes a microbody NAD-dependent malate dehydrogenase Identical to Malate dehydrogenase, glyoxysomal precursor (EC 1.1.1.37) (mbNAD-MDH) [Arabidopsis Thaliana] (GB:Q9ZP05); similar to
Gma.2888.1.S1_at	0.00004909	0.0002838	-1.6	-0.2	-1.4	TCA / org. transformation.other organic acid transformaitons.cyt MDH	MDH (malate dehydrogenase); malate dehydrogenase Encodes a protein with NAD-dependent malate dehydrogenase activity, located in chloroplasts. Identical to Malate dehydrogenase, chloroplast precursor (EC 1.1.1.37) (pNAD-MDH) [Arabidopsis Thaliana] (GB:Q9SN
Gma.2888.1.S1_at	0.00004909	0.0002838	-1.6	-0.2	-1.4	TCA / org. transformation.TCA.malate DH	malate dehydrogenase (NAD), mitochondrial, putative Identical to Malate dehydrogenase 2, mitochondrial precursor (EC 1.1.1.37) (mNAD- MDH 2) [Arabidopsis Thaliana] (GB:Q9LKA3); similar to malate dehydrogenase (NAD), mitochondrial [Arabidopsis thaliana] (
Gma.2317.1.A1_a_at	2.035E-07	0.000005018	-1.9	-0.1	-1.7	cell wall.degradation.pectate lyases and polygalacturonases	BURP domain-containing protein / polygalacturonase, putative Identical to Probable polygalacturonase non-catalytic subunit JP650 precursor (Aromatic-rich glycoprotein JP650) (JP650) [Arabidopsis Thaliana] (GB:P92990;GB:O64599;GB:Q8H7B8;GB:Q93ZQ4); simila
Gma.2317.1.A1_a_at	2.035E-07	0.000005018	-1.9	-0.1	-1.7	stress.abiotic.drought/salt	RD22 (RESPONSIVE TO DESSICATION 22) responsive to dehydration 22 (RD22) mediated by ABA Identical to Dehydration-responsive protein RD22 precursor (RD22) [Arabidopsis Thaliana] (GB:Q08298); similar to BURP domain-containing protein [Arabidopsis thaliana]
Gma.10990.1.S1_at	3.69E-13	1.685E-09	-8.3	0.1	-8.4	glycolysis.aldolase	fructose-bisphosphate aldolase, cytoplasmic Identical to Fructose-bisphosphate aldolase, cytoplasmic isozyme (EC 4.1.2.13) [Arabidopsis Thaliana] (GB:P22197;GB:O65582;GB:Q53YH0); similar to fructose-bisphosphate aldolase [Arabidopsis thaliana] (TAIR:AT4G
Gma.10990.1.S1_at	3.69E-13	1.685E-09	-8.3	0.1	-8.4	PS.calvin cyle.aldolase	fructose-bisphosphate aldolase, putative similar to fructose-bisphosphate aldolase, putative [Arabidopsis thaliana] (TAIR:AT4G38970.1); similar to plastidic aldolase NPALDP1 [Nicotiana paniculata] (GB:BAA77604.1); similar to latex plastidic aldolase-lik
Gma.2009.1.S1_at	2.116E-07	0.000005175	-4.2	-0.8	-3.4	amino acid metabolism.degradation.serine-glycine-cysteine group.glycine	aminomethyltransferase, putative Identical to Aminomethyltransferase, mitochondrial precursor (EC 2.1.2.10) (Glycine cleavage system T protein) (GCVT) (GDCST) [Arabidopsis Thaliana] (GB:O65396;GB:Q42123); similar to unknown protein [Arabidopsis thaliana
Gma.15653.1.S1_at	1.416E-07	0.000003884	-3.5	-1.5	-2	misc.GDSL-motif lipase	GDSL-motif lipase/hydrolase family protein similar to GDSL-motif lipase/hydrolase family protein [Arabidopsis thaliana] (TAIR:AT2G38180.1); similar to Lipolytic enzyme, G-D-S-L [Medicago truncatula] (GB:ABE91665.1); contains InterPro domain Lipolytic en
Gma.10990.2.S1_at	0.000004622	0.00004842	-3.9	0.6	-4.5	glycolysis.aldolase	fructose-bisphosphate aldolase, putative similar to fructose-bisphosphate aldolase, putative [Arabidopsis thaliana] (TAIR:AT2G36460.1); similar to Fructose-bisphosphate aldolase, class-I [Medicago truncatula] (GB:ABE84500.1); contains InterPro domain Fru
Gma.10990.2.S1_at	0.000004622	0.00004842	-3.9	0.6	-4.5	PS.calvin cyle.aldolase	fructose-bisphosphate aldolase, putative similar to fructose-bisphosphate aldolase, putative [Arabidopsis thaliana] (TAIR:AT2G21330.1); similar to plastidic aldolase NPALDP1 [Nicotiana paniculata] (GB:BAA77604.1); similar to latex plastidic aldolase-lik
Gma.10990.2.S1_s_at	5.06E-16	1.848E-11	-8.6	0.2	-8.8	glycolysis.aldolase	fructose-bisphosphate aldolase, putative similar to fructose-bisphosphate aldolase, putative [Arabidopsis thaliana] (TAIR:AT2G36460.1); similar to Fructose-bisphosphate aldolase, class-I [Medicago truncatula] (GB:ABE84500.1); contains InterPro domain Fru
Gma.10990.2.S1_s_at	5.06E-16	1.848E-11	-8.6	0.2	-8.8	PS.calvin cyle.aldolase	fructose-bisphosphate aldolase, putative similar to fructose-bisphosphate aldolase, putative [Arabidopsis thaliana] (TAIR:AT2G21330.1); similar to plastidic aldolase NPALDP1 [Nicotiana paniculata] (GB:BAA77604.1); similar to latex plastidic aldolase-lik
Gma.10990.2.S1_x_at	1.18E-11	7.975E-09	-6.7	0.1	-6.8	glycolysis.aldolase	fructose-bisphosphate aldolase, putative similar to fructose-bisphosphate aldolase, putative [Arabidopsis thaliana] (TAIR:AT2G36460.1); similar to Fructose-bisphosphate aldolase, class-I [Medicago truncatula] (GB:ABE84500.1); contains InterPro domain Fru
Gma.10990.2.S1_x_at	1.18E-11	7.975E-09	-6.7	0.1	-6.8	PS.calvin cyle.aldolase	fructose-bisphosphate aldolase, putative similar to fructose-bisphosphate aldolase, putative [Arabidopsis thaliana] (TAIR:AT2G21330.1); similar to plastidic aldolase NPALDP1 [Nicotiana paniculata] (GB:BAA77604.1); similar to latex plastidic aldolase-lik
Gma.1330.2.S1_at	1.773E-07	0.000004591	-3.5	-0.1	-3.3	protein.synthesis.mito/plastid ribosomal protein.plastid	plastid-specific ribosomal protein-related plastid-specific ribosomal protein 6 precursor (Psrp-6) - like Identical to Plastid-specific 50S ribosomal protein 6, chloroplast precursor (PSRP- 6) (CL25) (PSRP6) [Arabidopsis Thaliana] (GB:Q9FKP0); similar to
Gma.9631.1.S1_s_at	0.00002059	0.0001473	-1.8	-0.1	-1.7	not assigned.unknown	not assigned.unknown
Gma.3118.1.S1_s_at	1.369E-09	1.702E-07	2.1	-2	4.1	not assigned.unknown	not assigned.unknown
Gma.11183.1.S1_at	3.637E-10	6.739E-08	-5.1	-0.4	-4.7	major CHO metabolism.degradation.starch.transporter	APE2 (ACCLIMATION OF PHOTOSYNTHESIS TO ENVIRONMENT); antiporter/ triose-phosphate transporter mutant has Altered acclimation responses; Chloroplast Triose Phosphate Translocator similar to GPT1 (glucose-6-phosphate transporter 1), antiporter/ glucose-6-p
Gma.11183.1.S1_at	3.637E-10	6.739E-08	-5.1	-0.4	-4.7	transport.metabolite transporters at the envelope membrane	APE2 (ACCLIMATION OF PHOTOSYNTHESIS TO ENVIRONMENT); antiporter/ triose-phosphate transporter mutant has Altered acclimation responses; Chloroplast Triose Phosphate Translocator similar to GPT1 (glucose-6-phosphate transporter 1), antiporter/ glucose-6-p
Gma.10591.1.S1_at	6.56E-13	1.84E-09	-7.9	0.1	-8	PS.photorespiration.glycine cleavage	glycine cleavage system H protein, mitochondrial, putative Identical to Probable glycine cleavage system H protein 2, mitochondrial precursor [Arabidopsis Thaliana] (GB:Q9LQL0); similar to GDCH (Glycine decarboxylase complex H) [Arabidopsis thaliana] (T
Gma.9829.2.S1_x_at	0.00007272	0.0003825	0.3	-0.7	1	protein.synthesis.misc ribososomal protein	60S acidic ribosomal protein P0 (RPP0A) Identical to 60S acidic ribosomal protein P0-1 (RPP0A) [Arabidopsis Thaliana] (GB:O04204); similar to 60S acidic ribosomal protein P0 (RPP0B) [Arabidopsis thaliana] (TAIR:AT3G09200.1); similar to Ribosomal protein
Gma.9829.2.S1_x_at	0.00007272	0.0003825	0.3	-0.7	1	protein.synthesis.mito/plastid ribosomal protein.unknown	ribosomal protein L10 family protein similar to ribosomal protein L10 family protein [Arabidopsis thaliana] (TAIR:AT5G13510.1); similar to 50S ribosomal protein L10, chloroplast precursor (CL10) (GB:O80362); contains InterPro domain Ribosomal protein L10
Gma.5672.3.S1_a_at	5.267E-11	1.884E-08	-8.1	-0.1	-8.1	PS.lightreaction.photosystem II.PSII polypeptide subunits	PSBP-1 (OXYGEN-EVOLVING ENHANCER PROTEIN 2); calcium ion binding Encodes a 23 kD extrinsic protein that is part of photosystem II and participates in the regulation of oxygen evolution. Identical to Oxygen-evolving enhancer protein 2-1, chloroplast precu
Gma.4230.1.S1_at	0.00004413	0.0002631	3	1.6	1.4	lipid metabolism.FA synthesis and FA elongation.ACP protein	ACP4 (ACYL CARRIER PROTEIN 4) encodes an acyl carrier protein predominantly expressed in leaves. Gene expression is upregulated by light. similar to ACP1 (ACYL CARRIER PROTEIN 1) [Arabidopsis thaliana] (TAIR:AT3G05020.1); similar to acyl carrier protein [
Gma.10871.1.S1_at	3.711E-08	0.000001529	-2.8	0.2	-3	protein.folding	CPN20 (CHAPERONIN 20); calmodulin binding Encodes a chloroplast co-chaperonin with similarity to CPN21 from spinach, E.coli GroES. Identical to 20 kDa chaperonin, chloroplast precursor (Protein Cpn21) (Chloroplast protein Cpn10) (Chloroplast chaperonin 1
Gma.1096.1.S1_at	0.00005702	0.0003187	-1.5	-0.2	-1.3	lipid metabolism.lipid transfer proteins etc	LP1 (nonspecific lipid transfer protein 1) Non-specific lipid transfer protein. Binds calmodulin in a Ca2+-independent manner. Localized to the cell wall. Specifically expressed in L1 epidermal layer. Identical to Nonspecific lipid-transfer protein 1 pre
Gma.3508.1.S1_s_at	1.367E-07	0.000003797	-1.2	-3.9	2.7	cell wall.degradation.mannan-xylose-arabinose-fucose	BGAL1 (BETA GALACTOSIDASE 1); beta-galactosidase beta-galactosidase, glycosyl hydrolase family 35 similar to beta-galactosidase, putative / lactase, putative [Arabidopsis thaliana] (TAIR:AT5G56870.1); similar to BGAL3 (beta-galactosidase 3), beta-galacto
Gma.3508.1.S1_s_at	1.367E-07	0.000003797	-1.2	-3.9	2.7	misc.gluco-, galacto- and mannosidases	BGAL1 (BETA GALACTOSIDASE 1); beta-galactosidase beta-galactosidase, glycosyl hydrolase family 35 similar to beta-galactosidase, putative / lactase, putative [Arabidopsis thaliana] (TAIR:AT5G56870.1); similar to BGAL3 (beta-galactosidase 3), beta-galacto
Gma.9972.1.S1_at	2.694E-09	2.679E-07	-5.2	-0.2	-5	protein.synthesis.mito/plastid ribosomal protein.plastid	RPS1 (ribosomal protein S1); RNA binding similar to S1 RNA-binding domain-containing protein [Arabidopsis thaliana] (TAIR:AT1G71720.1); similar to 30S ribosomal protein S1, chloroplast precursor (CS1) (GB:P29344); contains InterPro domain Nucleic acid-b
Gma.10766.1.S1_at	4.78E-13	1.84E-09	-6.7	0	-6.6	PS.lightreaction.photosystem I.LHC-I	LHCA2 (Photosystem I light harvesting complex gene 2); chlorophyll binding Encodes a component of the light harvesting antenna complex of photosystem I. similar to LHCA6 (Photosystem I light harvesting complex gene 6), chlorophyll binding [Arabidopsis th
GmaAffx.1301.2.A1_at	0.00001898	0.0001384	-2.8	0.3	-3.1	misc.misc2	epoxide hydrolase, putative similar to epoxide hydrolase, putative [Arabidopsis thaliana] (TAIR:AT4G02340.1); similar to Os05g0273800 [Oryza sativa (japonica cultivar-group)] (GB:NP_001055069.1); similar to epoxide hydrolase (GB:AAA81892.1); contains Int
GmaAffx.1301.2.A1_at	0.00001898	0.0001384	-2.8	0.3	-3.1	protein.degradation	PIP (proline iminopeptidase); prolyl aminopeptidase encodes proline iminopeptidase Identical to Proline iminopeptidase (EC 3.4.11.5) (PIP) (Prolyl aminopeptidase) (PAP) (PIP) [Arabidopsis Thaliana] (GB:P93732;GB:Q9SKJ3); similar to proline iminopeptidase
GmaAffx.1301.2.A1_at	0.00001898	0.0001384	-2.8	0.3	-3.1	PS.calvin cyle.rubisco small subunit	ribulose bisphosphate carboxylase small chain 1A / RuBisCO small subunit 1A (RBCS-1A) (ATS1A) Identical to Ribulose bisphosphate carboxylase small chain 1A, chloroplast precursor (EC 4.1.1.39) (RuBisCO small subunit 1A) (RBCS-1A) [Arabidopsis Thaliana] (
Gma.4613.3.S1_a_at	1.208E-10	3.242E-08	-6.1	-0.1	-6	PS.lightreaction.photosystem II.PSII polypeptide subunits	PSBY (photosystem II BY) PsbY precursor (psbY) mRNA. This single nuclear gene is imported into the chloroplasts where it is processed into two integral membrane proteins with identical topology (PsbY-1 and PsbY-2). The protein appears to bind manganese b
Gma.4613.3.S1_x_at	5.143E-07	0.000009874	-2	0.1	-2.1	PS.lightreaction.photosystem II.PSII polypeptide subunits	PSBY (photosystem II BY) PsbY precursor (psbY) mRNA. This single nuclear gene is imported into the chloroplasts where it is processed into two integral membrane proteins with identical topology (PsbY-1 and PsbY-2). The protein appears to bind manganese b
Gma.17726.1.S1_at	2.26E-14	4.12E-10	-7.8	0	-7.8	cell wall.precursor synthesis.GAE	GAE1 (UDP-D-GLUCURONATE 4-EPIMERASE 1); UDP-glucuronate 4-epimerase/ catalytic UDP-D-glucuronate 4-epimerase similar to GAE2 (UDP-D-GLUCURONATE 4-EPIMERASE 2), catalytic [Arabidopsis thaliana] (TAIR:AT1G02000.1); similar to UDP-glucuronic acid 4-epimerase
Gma.17726.1.S1_at	2.26E-14	4.12E-10	-7.8	0	-7.8	cell wall.precursor synthesis.GER	GER2; catalytic Identical to Putative GDP-L-fucose synthase 2 (EC 1.1.1.271) (GDP-4-keto-6-deoxy-D- mannose-3, 5-epimerase-4-reductase 2) (AtGER2) (GER2) [Arabidopsis Thaliana] (GB:Q9LMU0;GB:Q3EDA2;GB:Q3EDA3); similar to ATFX/GER1 (GDP-4-KETO-6-DEOXYMANN
Gma.17726.1.S1_at	2.26E-14	4.12E-10	-7.8	0	-7.8	cell wall.precursor synthesis.MUR4	MEE25 (maternal effect embryo arrest 25); catalytic Identical to Putative UDP-arabinose 4-epimerase 2 (EC 5.1.3.5) (UDP-D-xylose 4- epimerase 2) [Arabidopsis Thaliana] (GB:O64749;GB:Q8VYK0); similar to MUR4 (MURUS 4) [Arabidopsis thaliana] (TAIR:AT1G3062
Gma.17726.1.S1_at	2.26E-14	4.12E-10	-7.8	0	-7.8	cell wall.precursor synthesis.UGE	UGE1 (UDP-D-glucose/UDP-D-galactose 4-epimerase 1); UDP-glucose 4-epimerase/ protein dimerization Encodes a UDP-glucose epimerase that catalyzes the interconversion of the sugar nucleotides UDP-glucose UDP-galactose via a UDP-4-keto-hexose intermediate. I
Gma.17726.1.S1_at	2.26E-14	4.12E-10	-7.8	0	-7.8	cell wall.precursor synthesis.UXS	UXS3 (UDP-GLUCURONIC ACID DECARBOXYLASE); catalytic Encodes an isoform of UDP-glucuronic acid decarboxylase, which is predicted to be cytosolic by PSORT. This enzyme produces UDP-xylose, which is a substrate for many cell wall carbohydrates including hemi
Gma.17726.1.S1_at	2.26E-14	4.12E-10	-7.8	0	-7.8	lipid metabolism.'exotics' (steroids, squalene etc).3-beta hydroxysteroid dehydrogenase/isomerase	3-beta hydroxysteroid dehydrogenase/isomerase family protein similar to AT3BETAHSD/D1 (3BETA-HYDROXYSTEROID-DEHYDROGENASE/DECARBOXYLASE ISOFORM 1), 3-beta-hydroxy-delta5-steroid dehydrogenase [Arabidopsis thaliana] (TAIR:AT1G47290.2); similar to Os02g071
Gma.17726.1.S1_at	2.26E-14	4.12E-10	-7.8	0	-7.8	lipid metabolism.glycolipid synthesis.UDP-sulfoquinovose synthase	SQD1 (sulfoquinovosyldiacylglycerol 1); UDPsulfoquinovose synthase involved in sulfolipid biosynthesis Identical to UDP-sulfoquinovose synthase, chloroplast precursor (EC 3.13.1.1) (Sulfite:UDP-glucose sulfotransferase) (Sulfolipid biosynthesis protein) (
Gma.17726.1.S1_at	2.26E-14	4.12E-10	-7.8	0	-7.8	lipid metabolism.lipid degradation.lipases.triacylglycerol lipase	lipase class 3 family protein similar to lipase class 3 family protein [Arabidopsis thaliana] (TAIR:AT4G10955.1); similar to Os02g0286200 [Oryza sativa (japonica cultivar-group)] (GB:NP_001046574.1); similar to lipase class 3-like [Oryza sativa (japonica
Gma.17726.1.S1_at	2.26E-14	4.12E-10	-7.8	0	-7.8	misc.alcohol dehydrogenases	cinnamyl-alcohol dehydrogenase family / CAD family similar to Eucalyptus gunnii alcohol dehydrogenase of unknown physiological function (GI:1143445), Vigna unguiculata (gi:1854445), NOT a cinnamyl-alcohol dehydrogenase similar to cinnamyl-alcohol dehydrog
Gma.17726.1.S1_at	2.26E-14	4.12E-10	-7.8	0	-7.8	RNA.regulation of transcription.unclassified	mRNA-binding protein, putative similar to catalytic/ coenzyme binding [Arabidopsis thaliana] (TAIR:AT1G09340.1); similar to mRNA-binding protein precursor [Nicotiana tabacum] (GB:AAP87140.1); contains InterPro domain NAD-dependent epimerase/dehydratase;
Gma.17726.1.S1_at	2.26E-14	4.12E-10	-7.8	0	-7.8	secondary metabolism.flavonoids.flavonols	terpene cyclase/mutase-related similar to cinnamyl-alcohol dehydrogenase family / CAD family [Arabidopsis thaliana] (TAIR:AT1G09490.1); similar to Putative dihydroflavonal-4-reductase [Oryza sativa] (GB:AAK92621.1); contains InterPro domain NAD-dependent
Gma.17726.1.S1_at	2.26E-14	4.12E-10	-7.8	0	-7.8	secondary metabolism.phenylpropanoids	oxidoreductase family protein similar to oxidoreductase family protein [Arabidopsis thaliana] (TAIR:AT1G25460.1); similar to dihydro-flavanoid reductase-like protein [Zea mays] (GB:AAK52955.1); similar to Os01g0127500 [Oryza sativa (japonica cultivar-gro
Gma.1319.1.S1_at	6.731E-07	0.00001201	-2.5	0.2	-2.7	PS.lightreaction.photosystem II.PSII polypeptide subunits	PSBX (photosystem II subunit X) Encodes a protein with sequence similarity to the spinach photosystem II subunit PsbX. similar to ultraviolet-B-repressible protein [Gossypium hirsutum] (GB:AAS58469.1); contains InterPro domain Photosystem II protein PsbX;
Gma.10730.1.S1_at	0.000001184	0.0000181	-1.5	0.1	-1.6	protein.synthesis.mito/plastid ribosomal protein.plastid	plastid-specific 30S ribosomal protein 3, putative / PSRP-3, putative Identical to Plastid-specific 30S ribosomal protein 3-1, chloroplast precursor (PSRP-3 1) [Arabidopsis Thaliana] (GB:Q9SX22;GB:Q8LD87); similar to plastid-specific 30S ribosomal prote
Gma.13118.2.S1_at	1.917E-09	2.146E-07	-2.7	-2.7	0	nodulin_nodulin-like	nodulin_nodulin-like
Gma.13118.2.S1_at	1.917E-09	2.146E-07	-2.7	-2.7	0	PS.lightreaction.other electron carrier (ox/red).ferredoxin	ferredoxin-related similar to ferredoxin-related [Arabidopsis thaliana] (TAIR:AT4G32590.1); similar to Ferredoxin [Medicago truncatula] (GB:ABE80924.1); contains InterPro domain 2Fe-2S Ferredoxin-like fold; (InterPro:IPR012675); contains InterPro domain
Gma.13118.2.S1_at	1.917E-09	2.146E-07	-2.7	-2.7	0	transport.Major Intrinsic Proteins.NIP	pseudogene, major intrinsic protein (MIP) family, contains Pfam profile: MIP PF00230; blastp match of 61% identity and 1.8e-40 P-value to PIR|S01444|S01444 nodulin-26 precursor - soybean
Gma.13118.2.S1_at	1.917E-09	2.146E-07	-2.7	-2.7	0	transport.Major Intrinsic Proteins.PIP	PIP2B (plasma membrane intrinsic protein 2;2); water channel a member of the plasma membrane intrinsic protein subfamily PIP2. localizes to the plasma membrane and exhibits water transport activity in Xenopus oocyte. expressed specifically in the vascula
Gma.13118.2.S1_at	1.917E-09	2.146E-07	-2.7	-2.7	0	transport.Major Intrinsic Proteins.TIP	BETA-TIP (BETA-TONOPLAST INTRINSIC PROTEIN); water channel beta-tonoplast intrinsic protein (beta-TIP) mRNA, complete Identical to Probable aquaporin TIP3.2 (Tonoplast intrinsic protein 3.2) (Beta- tonoplast intrinsic protein) (Beta-TIP) (TIP3.2) [Arabido
Gma.13118.2.S1_x_at	1.061E-10	2.98E-08	-2.8	-3	0.2	nodulin_nodulin-like	nodulin_nodulin-like
Gma.13118.2.S1_x_at	1.061E-10	2.98E-08	-2.8	-3	0.2	PS.lightreaction.other electron carrier (ox/red).ferredoxin	ferredoxin-related similar to ferredoxin-related [Arabidopsis thaliana] (TAIR:AT4G32590.1); similar to Ferredoxin [Medicago truncatula] (GB:ABE80924.1); contains InterPro domain 2Fe-2S Ferredoxin-like fold; (InterPro:IPR012675); contains InterPro domain
Gma.13118.2.S1_x_at	1.061E-10	2.98E-08	-2.8	-3	0.2	transport.Major Intrinsic Proteins.NIP	pseudogene, major intrinsic protein (MIP) family, contains Pfam profile: MIP PF00230; blastp match of 61% identity and 1.8e-40 P-value to PIR|S01444|S01444 nodulin-26 precursor - soybean
Gma.13118.2.S1_x_at	1.061E-10	2.98E-08	-2.8	-3	0.2	transport.Major Intrinsic Proteins.PIP	PIP2B (plasma membrane intrinsic protein 2;2); water channel a member of the plasma membrane intrinsic protein subfamily PIP2. localizes to the plasma membrane and exhibits water transport activity in Xenopus oocyte. expressed specifically in the vascula
Gma.13118.2.S1_x_at	1.061E-10	2.98E-08	-2.8	-3	0.2	transport.Major Intrinsic Proteins.TIP	BETA-TIP (BETA-TONOPLAST INTRINSIC PROTEIN); water channel beta-tonoplast intrinsic protein (beta-TIP) mRNA, complete Identical to Probable aquaporin TIP3.2 (Tonoplast intrinsic protein 3.2) (Beta- tonoplast intrinsic protein) (Beta-TIP) (TIP3.2) [Arabido
Gma.11067.1.S1_a_at	2.949E-09	0.000000281	-3.7	1	-4.6	amino acid metabolism.degradation.aromatic aa.tyrosine	aminotransferase, putative similar to SUR1 (SUPERROOT 1), transaminase [Arabidopsis thaliana] (TAIR:AT2G20610.2); similar to Os02g0302400 [Oryza sativa (japonica cultivar-group)] (GB:NP_001046626.1); similar to putative nicotianamine aminotransferase A [
Gma.11067.1.S1_a_at	2.949E-09	0.000000281	-3.7	1	-4.6	amino acid metabolism.synthesis.aromatic aa.phenylalanine and tyrosine	aminotransferase, putative similar to SUR1 (SUPERROOT 1), transaminase [Arabidopsis thaliana] (TAIR:AT2G20610.2); similar to Os02g0302400 [Oryza sativa (japonica cultivar-group)] (GB:NP_001046626.1); similar to putative nicotianamine aminotransferase A [
Gma.11067.1.S1_a_at	2.949E-09	0.000000281	-3.7	1	-4.6	amino acid metabolism.synthesis.aromatic aa.tyrosine	aminotransferase-related similar to aminotransferase, putative [Arabidopsis thaliana] (TAIR:AT5G53970.1); similar to Os02g0302700 [Oryza sativa (japonica cultivar-group)] (GB:NP_001046628.1); similar to Os02g0302400 [Oryza sativa (japonica cultivar-group
Gma.11067.1.S1_a_at	2.949E-09	0.000000281	-3.7	1	-4.6	amino acid metabolism.synthesis.aspartate family.lysine.LL-diaminopimelic acid aminotransferase	AGD2 (ABERRANT GROWTH AND DEATH 2); transaminase Involved in disease resistance against Pseudomonas syringae. mutants have elevated SA levels, a low level of spontaneous cell death, callose deposition, and enlarged cells in leaves. genetically maps on chr
Gma.11067.1.S1_a_at	2.949E-09	0.000000281	-3.7	1	-4.6	amino acid metabolism.synthesis.central amino acid metabolism.alanine.alanine aminotransferase	AOAT2 (ALANINE-2-OXOGLUTARATE AMINOTRANSFERASE 2); alanine transaminase Similar to glutamate-glyoxylate transaminase enzyme encoded by AOAT1 similar to GGT1 (ALANINE-2-OXOGLUTARATE AMINOTRANSFERASE 1) [Arabidopsis thaliana] (TAIR:AT1G23310.1); similar to
Gma.11067.1.S1_a_at	2.949E-09	0.000000281	-3.7	1	-4.6	amino acid metabolism.synthesis.central amino acid metabolism.aspartate.aspartate aminotransferase	AAT/ATAAT/MEE17 (maternal effect embryo arrest 17); aspartate transaminase similar to aminotransferase class I and II family protein [Arabidopsis thaliana] (TAIR:AT1G77670.1); similar to aspartate aminotransferase [Pinus pinaster] (GB:CAF31327.1); simila
Gma.11067.1.S1_a_at	2.949E-09	0.000000281	-3.7	1	-4.6	hormone metabolism.ethylene.synthesis-degradation.1-aminocyclopropane-1-carboxylate synthase	ETO3 (ETHYLENE OVERPRODUCING 3); 1-aminocyclopropane-1-carboxylate synthase encodes a a member of the 1-aminocyclopropane-1-carboxylate (ACC) synthase (S-adenosyl-L-methionine methylthioadenosine-lyase, EC 4.4.1.14) gene family. Mutants produce elevated
Gma.11067.1.S1_a_at	2.949E-09	0.000000281	-3.7	1	-4.6	metal handling.binding, chelation and storage	SUR1 (SUPERROOT 1); transaminase Confers auxin overproduction. Mutants have an overproliferation of lateral roots. similar to transaminase [Arabidopsis thaliana] (TAIR:AT4G28420.2); similar to putative nicotianamine aminotransferase A [Oryza sativa (japon
Gma.11067.1.S1_a_at	2.949E-09	0.000000281	-3.7	1	-4.6	PS.aminotransferases peroxisomal	AOAT2 (ALANINE-2-OXOGLUTARATE AMINOTRANSFERASE 2); alanine transaminase Similar to glutamate-glyoxylate transaminase enzyme encoded by AOAT1 similar to GGT1 (ALANINE-2-OXOGLUTARATE AMINOTRANSFERASE 1) [Arabidopsis thaliana] (TAIR:AT1G23310.1); similar to
Gma.11067.1.S1_a_at	2.949E-09	0.000000281	-3.7	1	-4.6	secondary metabolism.isoprenoids.tocopherol biosynthesis	aminotransferase, putative similar to SUR1 (SUPERROOT 1), transaminase [Arabidopsis thaliana] (TAIR:AT2G20610.2); similar to Os02g0302400 [Oryza sativa (japonica cultivar-group)] (GB:NP_001046626.1); similar to putative nicotianamine aminotransferase A [
Gma.11067.1.S1_a_at	2.949E-09	0.000000281	-3.7	1	-4.6	secondary metabolism.N misc.alkaloid-like	CORI3 (CORONATINE INDUCED 1, JASMONIC ACID RESPONSIVE 2); transaminase Encodes cystine lyase which is expected to be involved in amino acid metabolism, providing the plant with cysteine and the generation of precursors of ethylene biosynthesis. mRNA leve
Gma.11067.1.S1_a_at	2.949E-09	0.000000281	-3.7	1	-4.6	secondary metabolism.phenylpropanoids	aminotransferase class I and II family protein similar to AAT/ATAAT/MEE17 (maternal effect embryo arrest 17), aspartate transaminase [Arabidopsis thaliana] (TAIR:AT2G22250.3); similar to Os09g0453800 [Oryza sativa (japonica cultivar-group)] (GB:NP_001063
Gma.1394.1.S1_at	4.122E-10	7.41E-08	-3.1	1.2	-4.3	major CHO metabolism.synthesis.starch.starch synthase	starch synthase, putative Identical to Probable granule-bound starch synthase 1, chloroplast precursor (EC 2.4.1.242) (Granule-bound starch synthase I) (GBSS-I) (WAXY) [Arabidopsis Thaliana] (GB:Q9MAQ0); similar to glycogen synthase, putative [Arabidops
Gma.3002.1.S1_at	0.000007255	0.00006742	0.9	-0.3	1.2	protein.synthesis.misc ribososomal protein	40S ribosomal protein S10 (RPS10C) Identical to 40S ribosomal protein S10-3 (RPS10C) [Arabidopsis Thaliana] (GB:Q9LTF2;GB:Q8VZ66); similar to 40S ribosomal protein S10 (RPS10A) [Arabidopsis thaliana] (TAIR:AT4G25740.1); similar to 40S ribosomal protein
Gma.1975.1.S1_a_at	0.00007265	0.0003823	0.9	-0.6	1.5	DNA.synthesis/chromatin structure.histone	histone H2B, putative Identical to Histone H2B.1 (HTB1) [Arabidopsis Thaliana] (GB:Q9LQQ4;GB:Q8L950); similar to histone H2B [Arabidopsis thaliana] (TAIR:AT3G45980.1); similar to Histone H2B (GB:O22582); contains InterPro domain Histone-fold; (InterPro:
Gma.10987.2.S1_a_at	5.66E-14	5.165E-10	-9.2	0	-9.2	PS.calvin cyle.rubisco interacting	RCA (RUBISCO ACTIVASE) Rubisco activase, a nuclear-encoded chloroplast protein that consists of two isoforms arising from alternative splicing in most plants. Required for the light activation of rubisco. Identical to Ribulose bisphosphate carboxylase/ox
Gma.10987.2.S1_at	3.313E-07	0.000007248	-5.3	0.1	-5.4	PS.calvin cyle.rubisco interacting	RCA (RUBISCO ACTIVASE) Rubisco activase, a nuclear-encoded chloroplast protein that consists of two isoforms arising from alternative splicing in most plants. Required for the light activation of rubisco. Identical to Ribulose bisphosphate carboxylase/ox
Gma.10987.2.S1_x_at	1.028E-12	1.939E-09	-7	-0.1	-6.9	PS.calvin cyle.rubisco interacting	RCA (RUBISCO ACTIVASE) Rubisco activase, a nuclear-encoded chloroplast protein that consists of two isoforms arising from alternative splicing in most plants. Required for the light activation of rubisco. Identical to Ribulose bisphosphate carboxylase/ox
Gma.11153.1.S1_s_at	0.00008111	0.0004153	0.6	-0.6	1.2	protein.synthesis.misc ribososomal protein	40S ribosomal protein S23 (RPS23B) Identical to 40S ribosomal protein S23-2 (S12) (RPS23B) [Arabidopsis Thaliana] (GB:P49201;GB:Q9LYY9); similar to 40S ribosomal protein S23 (RPS23A) [Arabidopsis thaliana] (TAIR:AT3G09680.1); similar to Ribosomal protei
Gma.11153.1.S1_s_at	0.00008111	0.0004153	0.6	-0.6	1.2	protein.synthesis.mito/plastid ribosomal protein.mitochondrial	ribosomal protein S12 mitochondrial family protein similar to ribosomal protein S12 [Brassica napus] (GB:BAA02857.1); contains InterPro domain Nucleic acid-binding, OB-fold, subgroup; (InterPro:IPR012340); contains InterPro domain Nucleic acid-binding, O
GmaAffx.90455.1.A1_s_at	0.0000462	0.0002721	0.5	-0.7	1.3	protein.synthesis.elongation	elongation factor 1-beta, putative / EF-1-beta, putative Identical to Elongation factor 1-delta 2 (EF-1-delta 2) (Elongation factor 1B-beta 2) (eEF-1B beta 2) [Arabidopsis Thaliana] (GB:Q9SI20;GB:Q7GA96;GB:Q8LB45); similar to elongation factor 1-beta /
Gma.3316.1.A1_at	0.000005591	0.00005577	-1.2	-2.3	1.1	DNA.synthesis/chromatin structure.histone	histone H2A, putative Identical to Probable histone H2A variant 2 (H2A.F/Z 2) (HTA8) [Arabidopsis Thaliana] (GB:Q9SII0); similar to histone H2A.F/Z [Arabidopsis thaliana] (TAIR:AT3G54560.1); similar to Os03g0162200 [Oryza sativa (japonica cultivar-group
Gma.4601.1.A1_at	0.000003676	0.00004103	-2.4	0.3	-2.7	not assigned.unknown	similar to Os05g0105800 [Oryza sativa (japonica cultivar-group)] (GB:NP_001054413.1); contains domain Cysteine-rich domain of the chaperone protein DnaJ. (SSF57938)
Gma.10852.1.S1_a_at	3.141E-11	1.451E-08	-8.7	-0.1	-8.7	PS.lightreaction.photosystem I.PSI polypeptide subunits	PSAD-2 (photosystem I subunit D-2) Encodes a protein predicted by sequence similarity with spinach PsaD to be photosystem I reaction center subunit II (PsaD2) Identical to Photosystem I reaction center subunit II-2, chloroplast precursor (Photosystem I 2
Gma.1558.1.S1_at	0.000001822	0.00002439	-2.3	0.2	-2.5	minor CHO metabolism.myo-inositol.inositol phosphatase	VTC4; 3'(2'),5'-bisphosphate nucleotidase/ inositol or phosphatidylinositol phosphatase Encodes a L-galactose-1-phosphate phosphatase, involved in ascorbate biosynthesis similar to inositol monophosphatase family protein [Arabidopsis thaliana] (TAIR:AT1G
Gma.15564.2.S1_x_at	2.522E-09	2.579E-07	-6.8	-0.4	-6.4	minor CHO metabolism.myo-inositol.InsP Synthases	inositol-3-phosphate synthase, putative / myo-inositol-1-phosphate synthase, putative / MI-1-P synthase, putative Identical to Probable inositol-3-phosphate synthase isozyme 3 (EC 5.5.1.4) (Myo- inositol-1-phosphate synthase 3) (MI-1-P synthase 3) (IPS
Gma.3969.1.S1_s_at	0.000006974	0.00006554	1.1	0.9	0.2	misc.plastocyanin-like	ARPN (PLANTACYANIN); copper ion binding Encodes plantacyanin one of blue copper proteins. Involved in anther development and pollination. Expressed in the transmitting tract of the pistil. Identical to Putative basic blue protein precursor (Plantacyanin)
Gma.3969.1.S1_s_at	0.000006974	0.00006554	1.1	0.9	0.2	nodulin_nodulin-like	nodulin_nodulin-like
Gma.16930.1.S1_at	0.000004767	0.00004955	-1	-1.3	0.3	amino acid metabolism.synthesis.serine-glycine-cysteine group.glycine.glycine hydroxymethyltransferase	SHM4 (SERINE HYDROXYMETHYLTRANSFERASE 4); glycine hydroxymethyltransferase Encodes a serine hydroxymethyltransferase maximally expressed in root similar to SHM5 (SERINE HYDROXYMETHYLTRANSFERASE 5), glycine hydroxymethyltransferase [Arabidopsis thaliana]
Gma.16930.1.S1_at	0.000004767	0.00004955	-1	-1.3	0.3	C1-metabolism.glycine hydroxymethyltransferase	SHM4 (SERINE HYDROXYMETHYLTRANSFERASE 4); glycine hydroxymethyltransferase Encodes a serine hydroxymethyltransferase maximally expressed in root similar to SHM5 (SERINE HYDROXYMETHYLTRANSFERASE 5), glycine hydroxymethyltransferase [Arabidopsis thaliana]
Gma.16930.1.S1_at	0.000004767	0.00004955	-1	-1.3	0.3	PS.photorespiration.serine hydroxymethyltransferase	SHM4 (SERINE HYDROXYMETHYLTRANSFERASE 4); glycine hydroxymethyltransferase Encodes a serine hydroxymethyltransferase maximally expressed in root similar to SHM5 (SERINE HYDROXYMETHYLTRANSFERASE 5), glycine hydroxymethyltransferase [Arabidopsis thaliana]
Gma.1955.1.S1_a_at	1.199E-09	1.574E-07	-6.9	0.2	-7.1	PS.lightreaction.photosystem II.PSII polypeptide subunits	PSBQ/PSBQ-2 (photosystem II subunit Q-2); calcium ion binding Encodes the PsbQ subunit of the oxygen evolving complex of photosystem II. Identical to Oxygen-evolving enhancer protein 3-2, chloroplast precursor (OEE3) (16 kDa subunit of oxygen evolving sy
Gma.2444.2.A1_a_at	3.996E-08	0.000001611	-1.7	0.9	-2.7	redox.dismutases and catalases	CAT2 (CATALASE 2); catalase Encodes a peroxisomal catalase, highly expressed in bolts and leaves. mRNA expression patterns show circadian regulation with mRNA levels being high in the subjective early morning. Identical to Catalase-2 (EC 1.11.1.6) (CAT2
Gma.524.1.S1_at	6.798E-09	4.884E-07	-1.3	0.1	-1.4	not assigned.unknown	expressed protein localized to the inner membrane of the chloroplast. similar to unknown protein [Arabidopsis thaliana] (TAIR:AT5G16660.1); similar to hypothetical protein [Plantago major] (GB:CAH59416.1)
Gma.11035.1.S1_at	0.000006994	0.00006566	2.6	0.6	1.9	not assigned.unknown	similar to unknown protein [Arabidopsis thaliana] (TAIR:AT1G74950.1); similar to PnFL-2 [Ipomoea nil] (GB:AAG49896.1); contains InterPro domain ZIM; (InterPro:IPR010399)
Gma.11035.1.S1_s_at	4.477E-07	0.000009002	2.1	0.5	1.6	not assigned.unknown	similar to unknown protein [Arabidopsis thaliana] (TAIR:AT1G74950.1); similar to PnFL-2 [Ipomoea nil] (GB:AAG49896.1); contains InterPro domain ZIM; (InterPro:IPR010399)
Gma.4182.1.S1_s_at	1.762E-09	2.016E-07	3.7	-0.4	4.1	nucleotide metabolism.degradation	cytidine/deoxycytidylate deaminase family protein similar to cytidine/deoxycytidylate deaminase family protein [Arabidopsis thaliana] (TAIR:AT3G05300.1); similar to deoxycytidine deaminase [Brassica oleracea] (GB:AAL67435.1); contains InterPro domain CM
Gma.10751.1.S1_x_at	0.00004551	0.0002689	1.2	0.5	0.7	hormone metabolism.ethylene.induced-regulated-responsive-activated	ATMBF1A/MBF1A (MULTIPROTEIN BRIDGING FACTOR 1A); DNA binding / transcription coactivator One of three genes in A. thaliana encoding multiprotein bridging factor 1, a highly conserved transcriptional coactivator. May serve as a bridging factor between a
Gma.2026.1.S1_at	1.009E-11	7.363E-09	-8.2	0	-8.2	major CHO metabolism.synthesis.sucrose.FBPase	fructose-1,6-bisphosphatase, putative / D-fructose-1,6-bisphosphate 1-phosphohydrolase, putative / FBPase, putative Identical to Fructose-1,6-bisphosphatase, cytosolic (EC 3.1.3.11) (D-fructose-1,6- bisphosphate 1-phosphohydrolase) (FBPase) [Arabidopsis
Gma.2026.1.S1_at	1.009E-11	7.363E-09	-8.2	0	-8.2	PS.calvin cyle.FBPase	fructose-1,6-bisphosphatase family protein similar to fructose-1,6-bisphosphatase, putative / D-fructose-1,6-bisphosphate 1-phosphohydrolase, putative / FBPase, putative [Arabidopsis thaliana] (TAIR:AT3G54050.1); similar to fructose-1,6 bisphosphatase [B
Gma.2026.1.S1_at	1.009E-11	7.363E-09	-8.2	0	-8.2	PS.calvin cyle.seduheptulose bisphosphatase	SBPASE (sedoheptulose-bisphosphatase); phosphoric ester hydrolase Encodes the chloroplast enzyme sedoheptulose-1,7-bisphosphatase (SBPase), involved in the carbon reduction of the Calvin cycle. Increase in SBPase activity in transgenic lines accumulate u
GmaAffx.15945.1.A1_s_at	8.216E-09	5.594E-07	-1.9	-3.5	1.6	PS.lightreaction.other electron carrier (ox/red).ferredoxin	ferredoxin-related similar to ferredoxin-related [Arabidopsis thaliana] (TAIR:AT4G32590.1); similar to Ferredoxin [Medicago truncatula] (GB:ABE80924.1); contains InterPro domain 2Fe-2S Ferredoxin-like fold; (InterPro:IPR012675); contains InterPro domain
GmaAffx.15945.1.A1_s_at	8.216E-09	5.594E-07	-1.9	-3.5	1.6	transport.Major Intrinsic Proteins.NIP	pseudogene, major intrinsic protein (MIP) family, contains Pfam profile: MIP PF00230; blastp match of 61% identity and 1.8e-40 P-value to PIR|S01444|S01444 nodulin-26 precursor - soybean
GmaAffx.15945.1.A1_s_at	8.216E-09	5.594E-07	-1.9	-3.5	1.6	transport.Major Intrinsic Proteins.PIP	PIP3 (PLASMA MEMBRANE INTRINSIC PROTEIN 3); water channel a member of the plasma membrane intrinsic protein PIP. functions as aquaporin. Salt-stress-inducible MIP Identical to Aquaporin PIP2.7 (Plasma membrane intrinsic protein 3) (Salt stress- induced m
GmaAffx.15945.1.A1_s_at	8.216E-09	5.594E-07	-1.9	-3.5	1.6	transport.Major Intrinsic Proteins.TIP	BETA-TIP (BETA-TONOPLAST INTRINSIC PROTEIN); water channel beta-tonoplast intrinsic protein (beta-TIP) mRNA, complete Identical to Probable aquaporin TIP3.2 (Tonoplast intrinsic protein 3.2) (Beta- tonoplast intrinsic protein) (Beta-TIP) (TIP3.2) [Arabido
GmaAffx.2446.1.S1_at	3.151E-09	2.934E-07	5.6	0.4	5.2	nodulin_nodulin-like	nodulin_nodulin-like
GmaAffx.2446.1.S1_at	3.151E-09	2.934E-07	5.6	0.4	5.2	redox.heme	AHB2 (NON-SYMBIOTIC HAEMOGLOBIN 2) class 2 non-symbiotic hemoglobin Identical to Non-symbiotic hemoglobin 2 (Hb2) (ARAth GLB2) (AHB2) [Arabidopsis Thaliana] (GB:O24521); similar to AHB1 (ARABIDOPSIS HEMOGLOBIN 1) [Arabidopsis thaliana] (TAIR:AT2G16060.1);
Gma.1438.1.S1_s_at	5.854E-10	9.538E-08	-5.9	-5	-1	hormone metabolism.auxin.induced-regulated-responsive-activated	IAA14 (SOLITARY ROOT); transcription factor IAA14 is a member of the Aux/IAA protein family. Involved in lateral root development. Gain of function mutation decreases auxin-inducible gene expression. Protein is localized to the nucleus. Expressed in st
Gma.1438.1.S1_s_at	5.854E-10	9.538E-08	-5.9	-5	-1	RNA.regulation of transcription.Aux/IAA family	IAA14 (SOLITARY ROOT); transcription factor IAA14 is a member of the Aux/IAA protein family. Involved in lateral root development. Gain of function mutation decreases auxin-inducible gene expression. Protein is localized to the nucleus. Expressed in st
Gma.11219.1.S1_s_at	0.00002413	0.0001659	0.7	-0.5	1.2	protein.synthesis.misc ribososomal protein	40S ribosomal protein S12 (RPS12C) Identical to 40S ribosomal protein S12-2 (RPS12C) [Arabidopsis Thaliana] (GB:Q9SKZ3); similar to 40S ribosomal protein S12 (RPS12A) [Arabidopsis thaliana] (TAIR:AT1G15930.1); similar to Ribosomal protein L7Ae/L30e/S12e/
Gma.8049.1.S1_at	0.000004403	0.00004678	0.4	-1.1	1.5	protein.degradation.ubiquitin.E3.RING	copine-related similar to copine-related [Arabidopsis thaliana] (TAIR:AT3G01650.1); similar to Os01g0960500 [Oryza sativa (japonica cultivar-group)] (GB:NP_001045467.1); similar to copine-like protein [Oryza sativa (japonica cultivar-group)] (GB:ABG3434
Gma.5793.4.S1_s_at	9.764E-08	0.000002982	-2.7	-4	1.3	nodulin_nodulin-like	nodulin_nodulin-like
Gma.5793.4.S1_s_at	9.764E-08	0.000002982	-2.7	-4	1.3	PS.lightreaction.other electron carrier (ox/red).ferredoxin	ferredoxin-related similar to ferredoxin-related [Arabidopsis thaliana] (TAIR:AT4G32590.1); similar to Ferredoxin [Medicago truncatula] (GB:ABE80924.1); contains InterPro domain 2Fe-2S Ferredoxin-like fold; (InterPro:IPR012675); contains InterPro domain
Gma.5793.4.S1_s_at	9.764E-08	0.000002982	-2.7	-4	1.3	transport.Major Intrinsic Proteins.NIP	pseudogene, major intrinsic protein (MIP) family, contains Pfam profile: MIP PF00230; blastp match of 61% identity and 1.8e-40 P-value to PIR|S01444|S01444 nodulin-26 precursor - soybean
Gma.5793.4.S1_s_at	9.764E-08	0.000002982	-2.7	-4	1.3	transport.Major Intrinsic Proteins.PIP	PIP1;5/PIP1D (plasma membrane intrinsic protein 1;5); water channel Identical to Probable aquaporin PIP1.5 (Plasma membrane intrinsic protein 1d) (PIP1d) (PIP1.5) [Arabidopsis Thaliana] (GB:Q8LAA6;GB:O81736); similar to TMP-C (plasma membrane intrinsic
Gma.5793.4.S1_s_at	9.764E-08	0.000002982	-2.7	-4	1.3	transport.Major Intrinsic Proteins.TIP	BETA-TIP (BETA-TONOPLAST INTRINSIC PROTEIN); water channel beta-tonoplast intrinsic protein (beta-TIP) mRNA, complete Identical to Probable aquaporin TIP3.2 (Tonoplast intrinsic protein 3.2) (Beta- tonoplast intrinsic protein) (Beta-TIP) (TIP3.2) [Arabido
Gma.5793.4.S1_x_at	1.999E-10	4.563E-08	-2	-2.6	0.7	nodulin_nodulin-like	nodulin_nodulin-like
Gma.5793.4.S1_x_at	1.999E-10	4.563E-08	-2	-2.6	0.7	PS.lightreaction.other electron carrier (ox/red).ferredoxin	ferredoxin-related similar to ferredoxin-related [Arabidopsis thaliana] (TAIR:AT4G32590.1); similar to Ferredoxin [Medicago truncatula] (GB:ABE80924.1); contains InterPro domain 2Fe-2S Ferredoxin-like fold; (InterPro:IPR012675); contains InterPro domain
Gma.5793.4.S1_x_at	1.999E-10	4.563E-08	-2	-2.6	0.7	transport.Major Intrinsic Proteins.NIP	pseudogene, major intrinsic protein (MIP) family, contains Pfam profile: MIP PF00230; blastp match of 61% identity and 1.8e-40 P-value to PIR|S01444|S01444 nodulin-26 precursor - soybean
Gma.5793.4.S1_x_at	1.999E-10	4.563E-08	-2	-2.6	0.7	transport.Major Intrinsic Proteins.PIP	PIP1;5/PIP1D (plasma membrane intrinsic protein 1;5); water channel Identical to Probable aquaporin PIP1.5 (Plasma membrane intrinsic protein 1d) (PIP1d) (PIP1.5) [Arabidopsis Thaliana] (GB:Q8LAA6;GB:O81736); similar to TMP-C (plasma membrane intrinsic
Gma.5793.4.S1_x_at	1.999E-10	4.563E-08	-2	-2.6	0.7	transport.Major Intrinsic Proteins.TIP	BETA-TIP (BETA-TONOPLAST INTRINSIC PROTEIN); water channel beta-tonoplast intrinsic protein (beta-TIP) mRNA, complete Identical to Probable aquaporin TIP3.2 (Tonoplast intrinsic protein 3.2) (Beta- tonoplast intrinsic protein) (Beta-TIP) (TIP3.2) [Arabido
Gma.3622.1.S1_at	0.000007293	0.00006767	-1.8	0	-1.8	protein.folding	CPN20 (CHAPERONIN 20); calmodulin binding Encodes a chloroplast co-chaperonin with similarity to CPN21 from spinach, E.coli GroES. Identical to 20 kDa chaperonin, chloroplast precursor (Protein Cpn21) (Chloroplast protein Cpn10) (Chloroplast chaperonin 1
Gma.4972.1.S1_at	1.797E-07	0.00000463	-3.1	-0.4	-2.7	not assigned.unknown	similar to unknown protein [Oryza sativa (japonica cultivar-group)] (GB:AAT47007.1); similar to Os05g0468600 [Oryza sativa (japonica cultivar-group)] (GB:NP_001055800.1); contains domain Nucleotide-diphospho-sugar transferases (SSF53448)
Gma.5672.5.S1_a_at	1.968E-08	9.841E-07	-4.3	0	-4.3	not assigned.no ontology	CP12-2 CP12-2 encodes a small peptide found in the chloroplast stroma. It belongs to the CP12 gene family thought to be involved in the formation of a supramolecular complex with glyceraldehyde-3-phosphate dehydrogenase (GAPDH) and phosphoribulokinase (PR
Gma.5672.5.S1_x_at	1.278E-09	1.648E-07	-7	-0.2	-6.8	not assigned.no ontology	CP12-2 CP12-2 encodes a small peptide found in the chloroplast stroma. It belongs to the CP12 gene family thought to be involved in the formation of a supramolecular complex with glyceraldehyde-3-phosphate dehydrogenase (GAPDH) and phosphoribulokinase (PR
Gma.17597.1.S1_at	0.000001654	0.00002285	1.2	-0.3	1.5	glycolysis.enolase	LOS2 (Low expression of osmotically responsive genes 1); phosphopyruvate hydratase Involved in light-dependent cold tolerance and encodes an enolase. Identical to Enolase (EC 4.2.1.11) (2-phosphoglycerate dehydratase) (2-phospho-D- glycerate hydro-lyase)
GmaAffx.91582.1.S1_s_at	0.000004699	0.00004901	0.6	-0.8	1.4	not assigned.no ontology	translocon-associated protein beta (TRAPB) family protein similar to translocon-associated protein beta family protein-like [Solanum tuberosum] (GB:ABB87132.1); contains InterPro domain Translocon-associated beta; (InterPro:IPR008856)
Gma.10876.1.S1_at	0.00001795	0.0001326	-0.1	-1.3	1.2	cell wall.cellulose synthesis	ATCSLA02 (Cellulose synthase-like A2); transferase, transferring glycosyl groups encodes a beta-mannan synthase based on in vitro enzyme assays from heterologously expressed protein similar to ATCSLA15 (Cellulose synthase-like A15), transferase, transfer
Gma.10876.1.S1_at	0.00001795	0.0001326	-0.1	-1.3	1.2	cell wall.cellulose synthesis.cellulose synthase	ATCSLD5 (Cellulose synthase-like D5); cellulose synthase encodes a gene similar to cellulose synthase similar to ATCSLD4 (Cellulose synthase-like D4), cellulose synthase/ transferase, transferring glycosyl groups [Arabidopsis thaliana] (TAIR:AT4G38190.1);
Gma.584.2.S1_a_at	0.00004936	0.000285	0.6	-1.1	1.7	protein.synthesis.misc ribososomal protein	60S ribosomal protein L17 (RPL17B) Identical to 60S ribosomal protein L17-2 (RPL17B) [Arabidopsis Thaliana] (GB:P51413;GB:O64803); similar to 60S ribosomal protein L17 (RPL17A) [Arabidopsis thaliana] (TAIR:AT1G27400.1); similar to ribosomal protein [Pet
Gma.5469.1.S1_at	0.00001571	0.0001198	-2.1	-0.1	-2	not assigned.unknown	not assigned.unknown
Gma.11002.1.S1_at	0.00008553	0.0004332	-1	-0.2	-0.8	nucleotide metabolism.phosphotransfer and pyrophosphatases.misc	inorganic pyrophosphatase, putative (soluble) / pyrophosphate phospho-hydrolase, putative / PPase, putative similar to inorganic pyrophosphatase, putative (soluble) / pyrophosphate phospho-hydrolase, putative / PPase, putative [Arabidopsis thaliana] (TAI
Gma.11002.1.S1_at	0.00008553	0.0004332	-1	-0.2	-0.8	transport.H+ transporting pyrophosphatase	AVP1 (vacuolar-type H+-pumping pyrophosphatase 1); ATPase Encodes a H(+)-translocating (pyrophosphate-energized) inorganic pyrophosphatase (H(+)-PPase; EC 3.6.1.1) located in the vacuolar membrane. Expression is found in all tissues examined, including m
Gma.2305.1.S1_at	3.972E-11	1.599E-08	-2.8	-0.2	-2.5	protein.synthesis.misc ribososomal protein	40S ribosomal protein S2 (RPS2C) Identical to 40S ribosomal protein S2-3 (RPS2C) [Arabidopsis Thaliana] (GB:P49688;GB:O22936); similar to 40S ribosomal protein S2, putative [Arabidopsis thaliana] (TAIR:AT1G58684.1); similar to 40S ribosomal protein S2, p
Gma.2305.1.S1_at	3.972E-11	1.599E-08	-2.8	-0.2	-2.5	protein.synthesis.mito/plastid ribosomal protein.unknown	ribosomal protein S5 family protein Identical to 30S ribosomal protein S5, chloroplast precursor (rps5) [Arabidopsis Thaliana] (GB:P93014); similar to ribosomal protein S5 family protein [Arabidopsis thaliana] (TAIR:AT1G64880.1); similar to 30S ribosoma
Gma.6333.1.A1_at	1.79E-09	2.032E-07	-2.6	0	-2.6	OPP.non-reductive PP.ribulose-phosphate 3-epimerase	ribulose-phosphate 3-epimerase, cytosolic, putative / pentose-5-phosphate 3-epimerase, putative similar to ribulose-phosphate 3-epimerase, cytosolic, putative / pentose-5-phosphate 3-epimerase, putative [Arabidopsis thaliana] (TAIR:AT1G63290.1); similar
Gma.6333.1.A1_at	1.79E-09	2.032E-07	-2.6	0	-2.6	PS.calvin cyle.RPE	RPE (EMBRYO DEFECTIVE 2728); ribulose-phosphate 3-epimerase Arabidopsis thaliana ribulose-5-phosphate-3-epimerase mRNA similar to ribulose-phosphate 3-epimerase, cytosolic, putative / pentose-5-phosphate 3-epimerase, putative [Arabidopsis thaliana] (TAIR
Gma.5458.1.S1_at	0.00003167	0.0002051	-0.2	-1.4	1.3	TCA / org. transformation.other organic acid transformaitons.atp-citrate lyase	ACLA-1 (ATP-citrate lyase A-1) One of the three genes encoding subunit A of the trimeric protein ATP Citrate Lyase. Antisense ACLA-1 plants cause a reduction in cytosolic acetyl-CoA metabolism and have upregulation of stress-related genes and down-regul
Gma.5458.1.S1_at	0.00003167	0.0002051	-0.2	-1.4	1.3	TCA / org. transformation.TCA.succinyl-CoA ligase	succinyl-CoA ligase (GDP-forming) beta-chain, mitochondrial, putative / succinyl-CoA synthetase, beta chain, putative / SCS-beta, putative Identical to Succinyl-CoA ligase [GDP-forming] beta-chain, mitochondrial precursor (EC 6.2.1.4) (Succinyl-CoA synth
Gma.4132.2.S1_s_at	0.000001758	0.00002381	3.5	3.1	0.5	not assigned.unknown	not assigned.unknown
Gma.11333.1.S1_s_at	3.093E-11	1.447E-08	-6.2	0	-6.1	PS.lightreaction.photosystem I.PSI polypeptide subunits	PSAF (photosystem I subunit F) Encodes subunit F of photosystem I. similar to photosystem I reaction center subunit III [Vigna radiata] (GB:AAD27880.2); contains InterPro domain Photosystem I reaction center protein PsaF, subunit III; (InterPro:IPR003666
Gma.10707.2.S1_at	6.753E-08	0.000002316	-1.8	-0.1	-1.7	not assigned.unknown	not assigned.unknown
Gma.16674.1.S1_s_at	0.000000898	0.00001484	-0.1	-2.3	2.3	cell.organisation	TUA4 (tubulin alpha-4 chain) Encodes an alpha tubulin isoform that is expressed in roots, leaves and flowers. Identical to Tubulin alpha-6 chain (TUBA6) [Arabidopsis Thaliana] (GB:P29511); Identical to Tubulin alpha-2/alpha-4 chain (TUBA4) [Arabidopsis T
Gma.11126.1.S1_at	6.957E-07	0.00001227	-0.8	-3.4	2.6	TCA / org. transformation.other organic acid transformaitons.malic	ATNADP-ME4 (NADP-MALIC ENZYME 4); malate dehydrogenase (oxaloacetate-decarboxylating) (NADP+)/ malic enzyme/ oxidoreductase, acting on NADH or NADPH, NAD or NADP as acceptor The malic enzyme (EC 1.1.1.40) encoded by AtNADP-ME4 is localized to chloroplast
Gma.11126.1.S1_x_at	7.88E-08	0.000002588	-1	-3.8	2.8	TCA / org. transformation.other organic acid transformaitons.malic	ATNADP-ME4 (NADP-MALIC ENZYME 4); malate dehydrogenase (oxaloacetate-decarboxylating) (NADP+)/ malic enzyme/ oxidoreductase, acting on NADH or NADPH, NAD or NADP as acceptor The malic enzyme (EC 1.1.1.40) encoded by AtNADP-ME4 is localized to chloroplast
Gma.4077.1.S1_at	3.301E-07	0.000007226	-2.5	-2.9	0.4	not assigned.unknown	not assigned.unknown
Gma.6016.1.S1_s_at	2.616E-08	0.000001207	-2	-1.7	-0.3	secondary metabolism.flavonoids.isoflavonols	isoflavone reductase, putative encodes a protein whose sequence is similar to phenylcoumaran benzylic ether reductase (PCBER), which catalyzes NADPH-dependent reduction of 8-5' linked lignans such as dehydrodiconiferyl alcohol to give isodihydrodehydrodi
Gma.11028.1.S1_s_at	8.378E-08	0.000002704	-0.3	-2.3	2	amino acid metabolism.degradation.serine-glycine-cysteine group.glycine	oxidoreductase family protein similar to oxidoreductase family protein [Arabidopsis thaliana] (TAIR:AT1G12550.1); similar to B0616E02-H0507E05.10 [Oryza sativa (indica cultivar-group)] (GB:CAH67834.1); similar to Os04g0106400 [Oryza sativa (japonica cult
Gma.11028.1.S1_s_at	8.378E-08	0.000002704	-0.3	-2.3	2	amino acid metabolism.degradation.serine-glycine-cysteine group.serine	oxidoreductase family protein similar to oxidoreductase family protein [Arabidopsis thaliana] (TAIR:AT1G12550.1); similar to B0616E02-H0507E05.10 [Oryza sativa (indica cultivar-group)] (GB:CAH67834.1); similar to Os04g0106400 [Oryza sativa (japonica cult
Gma.11028.1.S1_s_at	8.378E-08	0.000002704	-0.3	-2.3	2	C1-metabolism.formate dehydrogenase	FDH (FORMATE DEHYDROGENASE); NAD binding / cofactor binding / oxidoreductase, acting on the CH-OH group of donors, NAD or NADP as acceptor Encodes a NAD-dependent formate dehydrogenase. Identical to Formate dehydrogenase, mitochondrial precursor (EC 1.2.
Gma.11028.1.S1_s_at	8.378E-08	0.000002704	-0.3	-2.3	2	Co-factor and vitamine metabolism.coenzyme M.2-hydroxyacid dehydrogenase	oxidoreductase family protein similar to oxidoreductase family protein [Arabidopsis thaliana] (TAIR:AT1G12550.1); similar to hydroxyphenylpyruvate reductase (HPPR) [Solenostemon scutellarioides] (GB:CAD47810.2); contains InterPro domain D-isomer specific
Gma.11028.1.S1_s_at	8.378E-08	0.000002704	-0.3	-2.3	2	misc.misc2	oxidoreductase family protein similar to oxidoreductase family protein [Arabidopsis thaliana] (TAIR:AT1G12550.1); similar to hydroxyphenylpyruvate reductase (HPPR) [Solenostemon scutellarioides] (GB:CAD47810.2); contains InterPro domain D-isomer specific
Gma.11028.1.S1_s_at	8.378E-08	0.000002704	-0.3	-2.3	2	PS.photorespiration.hydroxypyruvate reductase	oxidoreductase family protein similar to oxidoreductase family protein [Arabidopsis thaliana] (TAIR:AT1G12550.1); similar to B0616E02-H0507E05.10 [Oryza sativa (indica cultivar-group)] (GB:CAH67834.1); similar to Os04g0106400 [Oryza sativa (japonica cult
GmaAffx.91512.1.S1_s_at	0.00007076	0.0003753	1	-1.4	2.4	protein.synthesis.misc ribososomal protein	RPL18 (RIBOSOMAL PROTEIN L18); structural constituent of ribosome Encodes cytoplasmic ribosomal protein L18. Identical to 60S ribosomal protein L18-2 (RPL18B) [Arabidopsis Thaliana] (GB:P42791;GB:Q9M9W4); similar to 60S ribosomal protein L18 (RPL18C) [Ara
Gma.15377.1.S1_at	1.262E-11	8.248E-09	-7.8	0	-7.8	PS.lightreaction.photosystem I.PSI polypeptide subunits	PSAG Encodes subunit G of photosystem I, an 11-kDa membrane protein that plays an important role in electron transport between plastocyanin and PSI and is involved in the stability of the PSI complex. PSI-G subunit is bound to PSI-B and is in contact
Gma.2480.1.S1_at	7.934E-10	1.172E-07	-4.5	-0.3	-4.2	secondary metabolism.isoprenoids.non-mevalonate pathway.DXR	DXR (1-DEOXY-D-XYLULOSE 5-PHOSPHATE REDUCTOISOMERASE) 1-Deoxy-d-xylulose 5-phosphate reductoisomerase (DXR) catalyzes the first committed step of the 2-C-methyl-d-erythritol 4-phosphate pathway for isoprenoid biosynthesis. In Arabidopsis, DXR is encoded
Gma.4427.1.S1_at	0.000008924	0.00007878	-2.3	0	-2.3	not assigned.unknown	not assigned.unknown
Gma.11254.1.S1_a_at	0.000002732	0.00003285	0	-1.2	1.2	stress.abiotic.unspecified	SAH7 Encodes a protein, expressed in leaves, with similarity to pollen allergens. similar to pollen Ole e 1 allergen and extensin family protein [Arabidopsis thaliana] (TAIR:AT1G78040.2); similar to pollen-specific protein [Vitis pseudoreticulata] (GB:AB
Gma.10722.1.S1_at	7.062E-08	0.000002389	-2.8	-1.3	-1.5	glycolysis.TPI	ATCTIMC (CYTOSOLIC TRIOSE PHOSPHATE ISOMERASE); triose-phosphate isomerase Encodes a cytosolic protein with triosephosphate isomerase activity. Identical to Triosephosphate isomerase, cytosolic (EC 5.3.1.1) (TIM) (Triose- phosphate isomerase) (CTIMC) [Ar
GmaAffx.89628.1.S1_s_at	0.000003983	0.00004361	-2.9	-1.5	-1.4	glycolysis.TPI	ATCTIMC (CYTOSOLIC TRIOSE PHOSPHATE ISOMERASE); triose-phosphate isomerase Encodes a cytosolic protein with triosephosphate isomerase activity. Identical to Triosephosphate isomerase, cytosolic (EC 5.3.1.1) (TIM) (Triose- phosphate isomerase) (CTIMC) [Ar
GmaAffx.93071.1.S1_s_at	0.000002892	0.00003419	3	-0.9	3.9	OPP.non-reductive PP.transaldolase	transaldolase, putative similar to transaldolase [Solanum tuberosum] (GB:AAB54016.1); similar to transaldolase-like protein [Solanum tuberosum] (GB:ABB17002.1); similar to transaldolase [Lycopersicon esculentum] (GB:AAG16981.1); contains InterPro domain
Gma.17682.1.S1_at	0.000006235	0.00006043	-3.6	0.4	-4	mitochondrial electron transport / ATP synthesis.F1-ATPase	ATP synthase alpha chain, mitochondrial, putative Identical to ATP synthase subunit alpha, mitochondrial (EC 3.6.3.14) (ATPA) [Arabidopsis Thaliana] (GB:P92549;GB:Q8S890); similar to ATP synthase subunit alpha, mitochondrial (GB:P22201); similar to F1-A
Gma.17682.1.S1_at	0.000006235	0.00006043	-3.6	0.4	-4	transport.p- and v-ATPases	DET3 (DE-ETIOLATED 3) Encodes subunit C of the vacuolar H(+)-ATPase (V-ATPase). Bound and phosphorylated by AtWNK8. Identical to Vacuolar ATP synthase subunit C (EC 3.6.3.14) (V-ATPase C subunit) (Vacuolar proton pump C subunit) (VATC) [Arabidopsis Thali
Gma.10890.1.S1_at	5.165E-07	0.000009901	-5	-0.1	-4.9	hormone metabolism.abscisic acid.synthesis-degradation.synthesis.short chain alcohol dehydrogenmase (ABA2)	ABA2 (ABA DEFICIENT 2); oxidoreductase Encodes a cytosolic short-chain dehydrogenase/reductase involved in the conversion of xanthoxin to ABA-aldehyde during ABA biosynthesis. Mutants are insensitive to sucrose and glucose. similar to short-chain dehydro
Gma.10890.1.S1_at	5.165E-07	0.000009901	-5	-0.1	-4.9	lipid metabolism.'exotics' (steroids, squalene etc).sphingolipids	short-chain dehydrogenase/reductase (SDR) family protein similar to short-chain dehydrogenase/reductase (SDR) family protein [Arabidopsis thaliana] (TAIR:AT5G19200.1); similar to Short-chain dehydrogenase/reductase SDR [Medicago truncatula] (GB:ABE89395.
Gma.10890.1.S1_at	5.165E-07	0.000009901	-5	-0.1	-4.9	lipid metabolism.FA synthesis and FA elongation.ACP oxoacyl reductase	3-oxoacyl-(acyl-carrier protein) reductase, chloroplast / 3-ketoacyl-acyl carrier protein reductase Identical to 3-oxoacyl-[acyl-carrier-protein] reductase, chloroplast precursor (EC 1.1.1.100) (3-ketoacyl-acyl carrier protein reductase) [Arabidopsis Tha
Gma.10890.1.S1_at	5.165E-07	0.000009901	-5	-0.1	-4.9	misc.alcohol dehydrogenases	ATA1 (ARABIDOPSIS TAPETUM 1); oxidoreductase Arabidopsis homolog of TASSELSEED2. Expressed specifically in tapetal cells. similar to short-chain dehydrogenase/reductase (SDR) family protein [Arabidopsis thaliana] (TAIR:AT3G26760.1); similar to STA1-12 (G
Gma.10890.1.S1_at	5.165E-07	0.000009901	-5	-0.1	-4.9	misc.nitrilases, *nitrile lyases, berberine bridge enzymes, reticuline oxidases, troponine reductases	tropinone reductase, putative / tropine dehydrogenase, putative similar to tropinone reductase, putative / tropine dehydrogenase, putative [Arabidopsis thaliana] (TAIR:AT2G29290.1); similar to Tropinone reductase, putative, expressed [Oryza sativa (japon
Gma.10890.1.S1_at	5.165E-07	0.000009901	-5	-0.1	-4.9	misc.short chain dehydrogenase/reductase (SDR)	short-chain dehydrogenase/reductase (SDR) family protein similar to short-chain dehydrogenase/reductase (SDR) family protein [Arabidopsis thaliana] (TAIR:AT3G03980.1); similar to short chain dehydrogenase [Solanum tuberosum] (GB:BAE46415.1); contains Int
Gma.10890.1.S1_at	5.165E-07	0.000009901	-5	-0.1	-4.9	secondary metabolism.N misc.alkaloid-like	tropinone reductase, putative / tropine dehydrogenase, putative similar to tropinone reductase, putative / tropine dehydrogenase, putative [Arabidopsis thaliana] (TAIR:AT2G30670.1); similar to Tropinone reductase, putative, expressed [Oryza sativa (japon
Gma.10890.1.S1_at	5.165E-07	0.000009901	-5	-0.1	-4.9	secondary metabolism.wax	b-keto acyl reductase, putative (GLOSSY8) similar to short-chain dehydrogenase/reductase (SDR) family protein [Arabidopsis thaliana] (TAIR:AT1G24470.1); similar to putative 3-ketoacyl-CoA reductase 1 [Brassica napus] (GB:AAO43448.1); contains InterPro do
Gma.10890.1.S1_at	5.165E-07	0.000009901	-5	-0.1	-4.9	tetrapyrrole synthesis.protochlorophyllide reductase	PORA (Protochlorophyllide reductase A); oxidoreductase/ protochlorophyllide reductase light-dependent NADPH:protochlorophyllide oxidoreductase A Identical to Protochlorophyllide reductase A, chloroplast precursor (EC 1.3.1.33) (PCR A) (NADPH-protochlorop
Gma.2339.1.S1_at	7.516E-09	5.222E-07	-4.9	-0.2	-4.8	DNA.synthesis/chromatin structure	PMSR3 (PEPTIDEMETHIONINE SULFOXIDE REDUCTASE 3); protein-methionine-S-oxide reductase ubiquitous enzyme that repairs oxidatively damaged proteins similar to PMSR1 (PEPTIDEMETHIONINE SULFOXIDE REDUCTASE 1), protein-methionine-S-oxide reductase [Arabidopsis
Gma.2339.1.S1_at	7.516E-09	5.222E-07	-4.9	-0.2	-4.8	protein.postranslational modification	PMSR1 (PEPTIDEMETHIONINE SULFOXIDE REDUCTASE 1); protein-methionine-S-oxide reductase ubiquitous enzyme that repairs oxidatively damaged proteins similar to PMSR3 (PEPTIDEMETHIONINE SULFOXIDE REDUCTASE 3), protein-methionine-S-oxide reductase [Arabidopsi
Gma.2553.1.S1_at	0.00003802	0.0002354	-1.3	0.4	-1.7	RNA.regulation of transcription.MYB-related transcription factor family	LHY (LATE ELONGATED HYPOCOTYL); DNA binding / transcription factor myb-related putative transcription factor involved in circadian rhythm along with another myb transcription factor CCA1 similar to CCA1 (CIRCADIAN CLOCK ASSOCIATED 1), transcription facto
Gma.5702.1.S1_a_at	3.549E-08	0.000001479	-3.1	0	-3.1	RNA.regulation of transcription.unclassified	31 kDa ribonucleoprotein, chloroplast, putative / RNA-binding protein RNP-T, putative / RNA-binding protein 1/2/3, putative / RNA-binding protein cp31, putative similar to RBP31 (31-KDA RNA BINDING PROTEIN), RNA binding [Arabidopsis thaliana] (TAIR:AT4G
Gma.5702.1.S1_a_at	3.549E-08	0.000001479	-3.1	0	-3.1	RNA.RNA binding	31 kDa ribonucleoprotein, chloroplast, putative / RNA-binding protein RNP-T, putative / RNA-binding protein 1/2/3, putative / RNA-binding protein cp31, putative similar to RBP31 (31-KDA RNA BINDING PROTEIN), RNA binding [Arabidopsis thaliana] (TAIR:AT4G
Gma.6144.1.S1_at	6.581E-07	0.00001183	1.3	0	1.3	RNA.regulation of transcription.unclassified	mutase family protein Identical to Putative carboxyvinyl-carboxyphosphonate phosphorylmutase (EC 2.7.8.23) (Carboxyphosphonoenolpyruvate phosphonomutase) (CPEP phosphonomutase) [Arabidopsis Thaliana] (GB:O49290); similar to mutase family protein [Arabido
Gma.3237.1.S1_at	7.046E-10	1.067E-07	-4.6	-0.6	-4	protein.synthesis.misc ribososomal protein	60S ribosomal protein L10A (RPL10aC) Identical to 60S ribosomal protein L10a-3 (RPL10AC) [Arabidopsis Thaliana] (GB:P59231;GB:P53029;GB:Q9FMQ7); similar to 60S ribosomal protein L10A (RPL10aA) [Arabidopsis thaliana] (TAIR:AT1G08360.1); similar to putativ
Gma.3237.1.S1_at	7.046E-10	1.067E-07	-4.6	-0.6	-4	protein.synthesis.mito/plastid ribosomal protein.plastid	ribosomal protein L1 family protein Identical to 50S ribosomal protein L1, chloroplast precursor (CL1) (RPL1) [Arabidopsis Thaliana] (GB:Q9LY66;GB:Q9LWB4); similar to ribosomal protein L1 family protein [Arabidopsis thaliana] (TAIR:AT2G42710.1); similar
Gma.2994.1.S1_at	0.000001694	0.00002322	1.1	-1.9	3	cell wall.precursor synthesis.UER	NRS/ER (NUCLEOTIDE-RHAMNOSE SYNTHASE/EPIMERASE-REDUCTASE) similar to RHM1/ROL1 (RHAMNOSE BIOSYNTHESIS1), UDP-glucose 4,6-dehydratase/ catalytic [Arabidopsis thaliana] (TAIR:AT1G78570.1); similar to dTDP-D-glucose 4,6-dehydratase-like [Oryza sativa (japo
GmaAffx.90941.1.S1_s_at	0.000001619	0.00002257	0.8	-1.4	2.3	cell wall.precursor synthesis.UER	NRS/ER (NUCLEOTIDE-RHAMNOSE SYNTHASE/EPIMERASE-REDUCTASE) similar to RHM1/ROL1 (RHAMNOSE BIOSYNTHESIS1), UDP-glucose 4,6-dehydratase/ catalytic [Arabidopsis thaliana] (TAIR:AT1G78570.1); similar to dTDP-D-glucose 4,6-dehydratase-like [Oryza sativa (japo
Gma.4178.1.S1_s_at	6.155E-07	0.00001124	3.6	2.3	1.3	not assigned.unknown	similar to LITAF-domain-containing protein [Pisum sativum] (GB:AAY40471.1); similar to Os02g0515600 [Oryza sativa (japonica cultivar-group)] (GB:NP_001046956.1); contains InterPro domain LPS-induced tumor necrosis factor alpha factor; (InterPro:IPR006629)
Gma.6803.1.S1_a_at	9.112E-07	0.00001502	-2.5	-2.4	0	stress.abiotic.cold	COR413-PM1 (cold regulated 413 plasma membrane 1) encodes an alpha form of a protein similar to the cold acclimation protein WCOR413 in wheat. Expression is induced by short-term cold-treatment, water deprivation, and abscisic acid treatment. similar to
Gma.10707.3.A1_a_at	0.00001373	0.0001088	0.8	-0.5	1.2	DNA.synthesis/chromatin structure.histone	histone H2A, putative Identical to Probable histone H2A.4 (HTA12) [Arabidopsis Thaliana] (GB:Q9LZ46); similar to histone H2A, putative [Arabidopsis thaliana] (TAIR:AT5G59870.1); similar to Histone H2A (GB:Q9M531); contains InterPro domain Histone-fold;
Gma.2350.1.S1_s_at	0.000005246	0.00005323	1.2	-1.6	2.8	protein assembly and cofactor ligation	HCF164 (High chlorophyll fluorescence 164); thiol-disulfide exchange intermediate Encodes thioredoxin-like protein with disulfide reductase activity that is involved in the biogenesis of the plastid cytochrome b6f complex. Protein is located in the thyla
Gma.2350.1.S1_s_at	0.000005246	0.00005323	1.2	-1.6	2.8	redox.thioredoxin	ATPDIL1-4 (PDI-LIKE 1-4); thiol-disulfide exchange intermediate Encodes a protein disulfide isomerase-like (PDIL) protein, a member of a multigene family within the thioredoxin (TRX) superfamily. similar to ATPDIL1-3 (PDI-LIKE 1-3), thiol-disulfide excha
Gma.2350.1.S1_x_at	0.000004827	0.00005009	1.1	-1.7	2.7	protein assembly and cofactor ligation	HCF164 (High chlorophyll fluorescence 164); thiol-disulfide exchange intermediate Encodes thioredoxin-like protein with disulfide reductase activity that is involved in the biogenesis of the plastid cytochrome b6f complex. Protein is located in the thyla
Gma.2350.1.S1_x_at	0.000004827	0.00005009	1.1	-1.7	2.7	redox.thioredoxin	ATPDIL1-4 (PDI-LIKE 1-4); thiol-disulfide exchange intermediate Encodes a protein disulfide isomerase-like (PDIL) protein, a member of a multigene family within the thioredoxin (TRX) superfamily. similar to ATPDIL1-3 (PDI-LIKE 1-3), thiol-disulfide excha
Gma.2750.1.S1_at	1.397E-08	0.000000787	-3	-1.4	-1.6	amino acid metabolism.synthesis.aromatic aa.chorismate.3-deoxy-D-arabino-heptulosonate 7-phosphate synthase	DHS2 (3-DEOXY-D-ARABINO-HEPTULOSONATE 7-PHOSPHATE SYNTHASE); 3-deoxy-7-phosphoheptulonate synthase Enzyme catalyzing the first committed step in aromatic amino acid biosynthesis Identical to Phospho-2-dehydro-3-deoxyheptonate aldolase 2, chloroplast prec
Gma.2110.1.S1_x_at	0.000002836	0.00003374	-1.8	-2.7	0.9	nucleotide metabolism.phosphotransfer and pyrophosphatases.misc	inorganic pyrophosphatase, putative (soluble) / pyrophosphate phospho-hydrolase, putative / PPase, putative similar to inorganic pyrophosphatase, putative (soluble) / pyrophosphate phospho-hydrolase, putative / PPase, putative [Arabidopsis thaliana] (TA
Gma.2110.1.S1_x_at	0.000002836	0.00003374	-1.8	-2.7	0.9	transport.H+ transporting pyrophosphatase	AVP1 (vacuolar-type H+-pumping pyrophosphatase 1); ATPase Encodes a H(+)-translocating (pyrophosphate-energized) inorganic pyrophosphatase (H(+)-PPase; EC 3.6.1.1) located in the vacuolar membrane. Expression is found in all tissues examined, including me
GmaAffx.27092.1.S1_s_at	0.000009707	0.00008399	0.8	-0.7	1.5	protein.synthesis.misc ribososomal protein	RPL16B (ribosomal protein L16B); structural constituent of ribosome encodes a cytosolic ribosomal protein L16, which is a constituent of 60S large ribosomal complex. Gene is expressed in root and shoot apical meristems and in lateral root primordia. Expr
Gma.430.1.S1_at	0.00001559	0.0001191	1.3	-0.3	1.7	protein.degradation.cysteine protease	cysteine proteinase, putative similar to RD19 (RESPONSIVE TO DEHYDRATION 19), cysteine-type peptidase [Arabidopsis thaliana] (TAIR:AT4G39090.1); similar to papain-like cysteine proteinase isoform I [Ipomoea batatas] (GB:AAF61440.1); similar to papain-li
Gma.11164.1.S1_at	0.000002624	0.00003188	1.3	-0.1	1.3	amino acid metabolism.degradation.aromatic aa.tryptophan	ACAT2/EMB1276 (ACETOACETYL-COA THIOLASE 2, EMBRYO DEFECTIVE 1276); acetyl-CoA C-acetyltransferase Identical to Acetyl-CoA acetyltransferase, cytosolic 1 (EC 2.3.1.9) (Cytosolic acetoacetyl-CoA thiolase 1) (Thiolase 1) (AAT1) [Arabidopsis Thaliana] (GB:Q8
Gma.11164.1.S1_at	0.000002624	0.00003188	1.3	-0.1	1.3	amino acid metabolism.degradation.aspartate family.lysine	ACAT2/EMB1276 (ACETOACETYL-COA THIOLASE 2, EMBRYO DEFECTIVE 1276); acetyl-CoA C-acetyltransferase Identical to Acetyl-CoA acetyltransferase, cytosolic 1 (EC 2.3.1.9) (Cytosolic acetoacetyl-CoA thiolase 1) (Thiolase 1) (AAT1) [Arabidopsis Thaliana] (GB:Q8
Gma.11164.1.S1_at	0.000002624	0.00003188	1.3	-0.1	1.3	amino acid metabolism.degradation.branched chain group.isoleucine	KAT5/PKT1/PKT2 (PEROXISOMAL 3-KETO-ACYL-COA THIOLASE 1, PEROXISOMAL 3-KETO-ACYL-COA THIOLASE 2); acetyl-CoA C-acyltransferase Encodes a peroxisomal 3-keto-acyl-CoA thiolase 2 precursor. Identical to 3-ketoacyl-CoA thiolase 5, peroxisomal precursor (EC 2.3
Gma.11164.1.S1_at	0.000002624	0.00003188	1.3	-0.1	1.3	amino acid metabolism.degradation.branched-chain group.shared	PED1 (PEROXISOME DEFECTIVE 1); acetyl-CoA C-acyltransferase Encodes an organellar (peroxisome, glyoxysome) 3-ketoacyl-CoA thiolase, involved in fatty acid b-oxidation during germination and subsequent seedling growth. Mutants have defects in glyoxysomal
Gma.11164.1.S1_at	0.000002624	0.00003188	1.3	-0.1	1.3	lipid metabolism.lipid degradation.beta-oxidation.acyl-CoA thioesterase	PED1 (PEROXISOME DEFECTIVE 1); acetyl-CoA C-acyltransferase Encodes an organellar (peroxisome, glyoxysome) 3-ketoacyl-CoA thiolase, involved in fatty acid b-oxidation during germination and subsequent seedling growth. Mutants have defects in glyoxysomal
Gma.11164.1.S1_at	0.000002624	0.00003188	1.3	-0.1	1.3	secondary metabolism.isoprenoids.mevalonate pathway.acetyl-CoA C-acyltransferase	acetyl-CoA C-acyltransferase, putative / 3-ketoacyl-CoA thiolase, putative Identical to Probable acetyl-CoA acetyltransferase, cytosolic 2 (EC 2.3.1.9) (Cytosolic acetoacetyl-CoA thiolase 2) (Thiolase 2) [Arabidopsis Thaliana] (GB:Q9FIK7;GB:Q3E710;GB:Q3E
Gma.4311.1.S1_at	5.823E-07	0.00001077	-1	0.9	-1.9	RNA.regulation of transcription.putative transcription regulator	transcription factor-related similar to methionine sulfoxide reductase domain-containing protein / SeIR domain-containing protein [Arabidopsis thaliana] (TAIR:AT4G04830.1); similar to putative methionine sulfoxide reductase B [Oryza sativa (japonica cult
Gma.7000.1.S1_at	0.00000013	0.00000368	-1.7	-0.4	-1.3	RNA.regulation of transcription	BolA-like family protein similar to BolA-like family protein [Arabidopsis thaliana] (TAIR:AT1G55805.1); similar to BolA-like [Oryza sativa (japonica cultivar-group)] (GB:BAD37765.1); contains InterPro domain BolA-like protein; (InterPro:IPR002634)
Gma.1353.1.S1_at	5.453E-09	4.252E-07	-4.4	-0.1	-4.3	protein.synthesis.misc ribososomal protein	60S ribosomal protein L26 (RPL26A) Identical to 60S ribosomal protein L26-1 (RPL26A) [Arabidopsis Thaliana] (GB:P51414;GB:Q9M2W7); similar to 60S ribosomal protein L26 (RPL26B) [Arabidopsis thaliana] (TAIR:AT5G67510.1); similar to 60S ribosomal protein L
Gma.1353.1.S1_at	5.453E-09	4.252E-07	-4.4	-0.1	-4.3	protein.synthesis.mito/plastid ribosomal protein.plastid	50S ribosomal protein L24, chloroplast (CL24) Identical to 50S ribosomal protein L24, chloroplast precursor (CL24) (RPL24) [Arabidopsis Thaliana] (GB:P92959;GB:Q9FIU4); similar to KOW domain-containing protein [Arabidopsis thaliana] (TAIR:AT5G23535.1);
GmaAffx.91690.1.S1_at	0.00007932	0.0004083	1.6	1.7	-0.1	cell wall.degradation.mannan-xylose-arabinose-fucose	BGAL9 (BETA GALACTOSIDASE 9); beta-galactosidase putative beta-galactosidase similar to BGAL1 (BETA GALACTOSIDASE 1), beta-galactosidase [Arabidopsis thaliana] (TAIR:AT3G13750.1); similar to BGAL8 (beta-glactosidase 8), beta-galactosidase [Arabidopsis tha
GmaAffx.91690.1.S1_at	0.00007932	0.0004083	1.6	1.7	-0.1	cell.cycle	CAK1AT (CDK-ACTIVATING KINASE 1AT); kinase/ protein serine/threonine kinase Encodes a CDK-activating kinase that regulates root initial cell differentiation. Phosphorylates CDKD2 and CDKD3, but not CDKD1. Controls CDK activities and basal transcription.
GmaAffx.91690.1.S1_at	0.00007932	0.0004083	1.6	1.7	-0.1	cell.division	AT;CDCKD;3/CAK2AT/CDKD1;3 (CYCLIN-DEPENDENT KINASE D1;3); kinase/ protein kinase similar to AT,CDKD,1/CAK3AT/CDKD1,1 (CYCLIN-DEPENDENT KINASE D1,1), kinase [Arabidopsis thaliana] (TAIR:AT1G73690.1); similar to CDK-activating kinase [Medicago sativa subsp
GmaAffx.91690.1.S1_at	0.00007932	0.0004083	1.6	1.7	-0.1	cell.organisation	CAK1AT (CDK-ACTIVATING KINASE 1AT); kinase/ protein serine/threonine kinase Encodes a CDK-activating kinase that regulates root initial cell differentiation. Phosphorylates CDKD2 and CDKD3, but not CDKD1. Controls CDK activities and basal transcription.
GmaAffx.91690.1.S1_at	0.00007932	0.0004083	1.6	1.7	-0.1	development.unspecified	IRE (INCOMPLETE ROOT HAIR ELONGATION); kinase Encodes a protein with a serine/threonine kinase domain. There are two other closely related members in Arabidopsis. Knock-out mutation results in incomplete root hair elongation. Expression is found all orga
GmaAffx.91690.1.S1_at	0.00007932	0.0004083	1.6	1.7	-0.1	glycolysis.PEPCK	PPCK2 (PHOSPHOENOLPYRUVATE CARBOXYLASE KINASE 2); kinase Encodes a second Arabidopsis phosphoenolpyruvate carboxylase kinase gene product with a different expression pattern from PPCK1. Expression of the gene is upregulated by exposure of the plant to lig
GmaAffx.91690.1.S1_at	0.00007932	0.0004083	1.6	1.7	-0.1	hormone metabolism.auxin.induced-regulated-responsive-activated	WAG1; kinase The WAG1 and its homolog, WAG2 each encodes a protein-serine/threonine kinase that are nearly 70% identical to PsPK3 protein. All three together with CsPK3 belong to PsPK3-type kinases. At the N-terminus, all four possess a serine/threonine-r
GmaAffx.91690.1.S1_at	0.00007932	0.0004083	1.6	1.7	-0.1	hormone metabolism.brassinosteroid.signal transduction.BRI	BRL3 (BRI1-LIKE 3); protein binding / protein kinase Similar to BRI, brassinosteroid receptor protein. Identical to Serine/threonine-protein kinase BRI1-like 3 precursor (EC 2.7.11.1) (BRASSINOSTEROID INSENSITIVE 1-like protein 3) (BRL3) [Arabidopsis Thal
GmaAffx.91690.1.S1_at	0.00007932	0.0004083	1.6	1.7	-0.1	hormone metabolism.brassinosteroid.signal transduction.other	BAK1 (BRI1-ASSOCIATED RECEPTOR KINASE); kinase Leu-rich receptor Serine/threonine protein kinase. Component of BR signaling that interacts with BRI1 in vitro and in vivo to form a heterodimer. Brassinolide-dependent association of BRI1 and BAK1 in vivo.
GmaAffx.91690.1.S1_at	0.00007932	0.0004083	1.6	1.7	-0.1	lipid metabolism.lipid degradation.lysophospholipases.glycerophosphodiester phosphodiesterase	protein kinase family protein / glycerophosphoryl diester phosphodiesterase family protein similar to glycerophosphoryl diester phosphodiesterase family protein [Arabidopsis thaliana] (TAIR:AT5G55480.1); similar to glycerophosphoryl diester phosphodieste
GmaAffx.91690.1.S1_at	0.00007932	0.0004083	1.6	1.7	-0.1	misc.gluco-, galacto- and mannosidases	BGAL9 (BETA GALACTOSIDASE 9); beta-galactosidase putative beta-galactosidase similar to BGAL1 (BETA GALACTOSIDASE 1), beta-galactosidase [Arabidopsis thaliana] (TAIR:AT3G13750.1); similar to BGAL8 (beta-glactosidase 8), beta-galactosidase [Arabidopsis tha
GmaAffx.91690.1.S1_at	0.00007932	0.0004083	1.6	1.7	-0.1	misc.myrosinases-lectin-jacalin	lectin protein kinase family protein similar to lectin protein kinase, putative [Arabidopsis thaliana] (TAIR:AT4G04960.1); similar to putative receptor kinase Lecrk [Oryza sativa (japonica cultivar-group)] (GB:BAC84737.1); similar to putative receptor-li
GmaAffx.91690.1.S1_at	0.00007932	0.0004083	1.6	1.7	-0.1	protein.postranslational modification	casein kinase II alpha chain, putative similar to CKA2 (casein kinase II alpha chain 2), kinase [Arabidopsis thaliana] (TAIR:AT3G50000.1); similar to casein kinase II alpha subunit [Sinapis alba] (GB:CAD12663.1); contains InterPro domain Serine/threonin
GmaAffx.91690.1.S1_at	0.00007932	0.0004083	1.6	1.7	-0.1	protein.postranslational modification.kinase.receptor like cytoplasmatic kinase III	protein kinase, putative similar to protein kinase, putative [Arabidopsis thaliana] (TAIR:AT3G57730.1); similar to OSJNba0093F12.22 [Oryza sativa (japonica cultivar-group)] (GB:CAE03948.3); similar to wall-associated kinase 1 [Triticum aestivum] (GB:AAY3
GmaAffx.91690.1.S1_at	0.00007932	0.0004083	1.6	1.7	-0.1	protein.postranslational modification.kinase.receptor like cytoplasmatic kinase IV	CRCK3 (calmodulin-binding receptor-like cytoplasmic kinase 3); kinase high overall homology to CRCK1 similar to CRCK1 (CALMODULIN-BINDING RECEPTOR-LIKE CYTOPLASMIC KINASE 1), kinase [Arabidopsis thaliana] (TAIR:AT5G58940.1); similar to Protein kinase [Med
GmaAffx.91690.1.S1_at	0.00007932	0.0004083	1.6	1.7	-0.1	protein.postranslational modification.kinase.receptor like cytoplasmatic kinase IX	protein kinase family protein similar to protein kinase family protein [Arabidopsis thaliana] (TAIR:AT4G25160.1); similar to protein kinase family protein [Arabidopsis thaliana] (TAIR:AT5G61560.1); similar to protein kinase family protein [Arabidopsis th
GmaAffx.91690.1.S1_at	0.00007932	0.0004083	1.6	1.7	-0.1	protein.postranslational modification.kinase.receptor like cytoplasmatic kinase V	protein kinase family protein similar to protein kinase family protein [Arabidopsis thaliana] (TAIR:AT2G42960.1); similar to protein kinase family protein [Musa acuminata] (GB:ABF69953.1); similar to putative kinase [Oryza sativa (japonica cultivar-group
GmaAffx.91690.1.S1_at	0.00007932	0.0004083	1.6	1.7	-0.1	protein.postranslational modification.kinase.receptor like cytoplasmatic kinase VII	protein kinase, putative similar to protein kinase, putative [Arabidopsis thaliana] (TAIR:AT3G09830.2); similar to Os02g0819600 [Oryza sativa (japonica cultivar-group)] (GB:NP_001048536.1); similar to protein serine/threonine kinase [Lophopyrum elongatum
GmaAffx.91690.1.S1_at	0.00007932	0.0004083	1.6	1.7	-0.1	protein.postranslational modification.kinase.receptor like cytoplasmatic kinase VIII	protein kinase, putative similar to kinase [Arabidopsis thaliana] (TAIR:AT3G59350.3); similar to protein kinase 2 [Nicotiana tabacum] (GB:CAE55204.1); contains InterPro domain Protein kinase-like; (InterPro:IPR011009); contains InterPro domain Protein ki
GmaAffx.91690.1.S1_at	0.00007932	0.0004083	1.6	1.7	-0.1	protein.postranslational modification.kinase.receptor like cytoplasmatic kinase X	protein kinase family protein similar to protein kinase family protein [Arabidopsis thaliana] (TAIR:AT5G51770.1); similar to Os03g0251700 [Oryza sativa (japonica cultivar-group)] (GB:NP_001049573.1); similar to Protein kinase domain containing protein, e
GmaAffx.91690.1.S1_at	0.00007932	0.0004083	1.6	1.7	-0.1	protein.synthesis.misc ribososomal protein	ATPK19/ATPK2 (ARABIDOPSIS THALIANA SERINE/THREONINE PROTEIN KINASE 19, ARABIDOPSIS THALIANA SERINE/THREONINE PROTEIN KINASE 2); kinase Encodes a ribosomal-protein S6 kinase. Gene expression is induced by cold and salt (NaCl). Activation of AtS6k is regul
GmaAffx.91690.1.S1_at	0.00007932	0.0004083	1.6	1.7	-0.1	PS.lightreaction.state transition	protein kinase family protein similar to protein kinase family protein [Arabidopsis thaliana] (TAIR:AT1G01540.2); similar to Protein kinase [Medicago truncatula] (GB:ABE93550.1); contains InterPro domain Protein kinase-like; (InterPro:IPR011009); contain
GmaAffx.91690.1.S1_at	0.00007932	0.0004083	1.6	1.7	-0.1	signalling.calcium	ATCDPK1; calcium- and calmodulin-dependent protein kinase/ kinase/ protein kinase encodes a calcium-dependent protein kinase whose gene expression is induced by dehydration and high salt. Kinase activity could not be detected in vitro. similar to CPK7 (CA
GmaAffx.91690.1.S1_at	0.00007932	0.0004083	1.6	1.7	-0.1	signalling.in sugar and nutrient physiology	AKIN11 (Arabidopsis SNF1 kinase homolog 11, SNF1-RELATED PROTEIN KINASE 1.2); protein kinase encodes a SNF1-related protein kinase that physically interacts with SCF subunit SKP1/ASK1 and 20S proteosome subunit PAD1. It has also been shown to interact wi
GmaAffx.91690.1.S1_at	0.00007932	0.0004083	1.6	1.7	-0.1	signalling.light	PHOT1 (phototropin 1); kinase Blue-light photoreceptor. Contains a light activated serine-threonine kinase domain and LOV1 and LOV2 repeats. Mutants are defective in blue-light response. Mediates blue light-induced growth enhancements. PHOT1 and PHOT2 med
GmaAffx.91690.1.S1_at	0.00007932	0.0004083	1.6	1.7	-0.1	signalling.MAP kinases	MEK1 (mitogen-activated protein kinase kinase 1); MAP kinase kinase/ kinase Member of MAP Kinase Kinase. Likely functions in a stress-activated MAPK pathway. Can phosphorylate the MAPK AtMPK4, in response to stress. Gets phosphorylated by MEKK1 in respon
GmaAffx.91690.1.S1_at	0.00007932	0.0004083	1.6	1.7	-0.1	signalling.receptor kinases.Catharanthus roseus-like RLK1	protein kinase family protein similar to protein kinase family protein [Arabidopsis thaliana] (TAIR:AT5G54380.1); similar to protein kinase, putative [Arabidopsis thaliana] (TAIR:AT5G59700.1); similar to protein kinase, putative [Arabidopsis thaliana] (T
GmaAffx.91690.1.S1_at	0.00007932	0.0004083	1.6	1.7	-0.1	signalling.receptor kinases.C-Lectin	protein kinase family protein / C-type lectin domain-containing protein similar to leucine-rich repeat family protein / protein kinase family protein [Arabidopsis thaliana] (TAIR:AT5G49760.1); similar to Os01g0104000 [Oryza sativa (japonica cultivar-grou
GmaAffx.91690.1.S1_at	0.00007932	0.0004083	1.6	1.7	-0.1	signalling.receptor kinases.crinkly like	protein kinase family protein similar to protein kinase family protein [Arabidopsis thaliana] (TAIR:AT2G39180.1); similar to Os03g0637800 [Oryza sativa (japonica cultivar-group)] (GB:NP_001050726.1); similar to Putative receptor protein kinase CRINKLY4 p
GmaAffx.91690.1.S1_at	0.00007932	0.0004083	1.6	1.7	-0.1	signalling.receptor kinases.DUF 26	protein kinase family protein similar to protein kinase family protein [Arabidopsis thaliana] (TAIR:AT4G11530.1); similar to CRK11 (CYSTEINE-RICH RLK11), kinase [Arabidopsis thaliana] (TAIR:AT4G23190.1); similar to receptor-like protein kinase homolog RK
GmaAffx.91690.1.S1_at	0.00007932	0.0004083	1.6	1.7	-0.1	signalling.receptor kinases.extensin	protein kinase family protein similar to protein kinase family protein [Arabidopsis thaliana] (TAIR:AT5G56890.1); similar to putative receptor protein kinase PERK1 [Oryza sativa (japonica cultivar-group)] (GB:BAD22003.1); similar to Os02g0815900 [Oryza s
GmaAffx.91690.1.S1_at	0.00007932	0.0004083	1.6	1.7	-0.1	signalling.receptor kinases.legume-lectin	lectin protein kinase family protein similar to lectin protein kinase, putative [Arabidopsis thaliana] (TAIR:AT5G55830.1); similar to OSJNBa0088A01.21 [Oryza sativa (japonica cultivar-group)] (GB:CAD41381.2); similar to lectin-like protein kinase [Populu
GmaAffx.91690.1.S1_at	0.00007932	0.0004083	1.6	1.7	-0.1	signalling.receptor kinases.leucine rich repeat I	leucine-rich repeat protein kinase, putative similar to leucine-rich repeat protein kinase, putative [Arabidopsis thaliana] (TAIR:AT5G59680.1); similar to leucine-rich repeat protein kinase, putative [Arabidopsis thaliana] (TAIR:AT5G59650.1); similar to
GmaAffx.91690.1.S1_at	0.00007932	0.0004083	1.6	1.7	-0.1	signalling.receptor kinases.leucine rich repeat II	NIK2 (NSP-INTERACTING KINASE 2); protein kinase similar to leucine-rich repeat family protein / protein kinase family protein [Arabidopsis thaliana] (TAIR:AT2G23950.1); similar to NIK1 (NSP-INTERACTING KINASE 1), kinase [Arabidopsis thaliana] (TAIR:AT5G1
GmaAffx.91690.1.S1_at	0.00007932	0.0004083	1.6	1.7	-0.1	signalling.receptor kinases.leucine rich repeat III	leucine-rich repeat transmembrane protein kinase, putative similar to leucine-rich repeat transmembrane protein kinase, putative [Arabidopsis thaliana] (TAIR:AT3G20190.1); similar to receptor-like protein kinase [Lycopersicon esculentum] (GB:AAC12254.1);
GmaAffx.91690.1.S1_at	0.00007932	0.0004083	1.6	1.7	-0.1	signalling.receptor kinases.leucine rich repeat IX	leucine-rich repeat family protein / protein kinase family protein similar to leucine-rich repeat family protein / protein kinase family protein [Arabidopsis thaliana] (TAIR:AT1G24650.1); similar to leucine-rich repeat protein kinase, putative [Arabidops
GmaAffx.91690.1.S1_at	0.00007932	0.0004083	1.6	1.7	-0.1	signalling.receptor kinases.leucine rich repeat V	kinase similar to leucine-rich repeat transmembrane protein kinase, putative [Arabidopsis thaliana] (TAIR:AT1G53730.1); similar to leucine-rich repeat transmembrane protein kinase, putative [Arabidopsis thaliana] (TAIR:AT3G14350.1); similar to Protein ki
GmaAffx.91690.1.S1_at	0.00007932	0.0004083	1.6	1.7	-0.1	signalling.receptor kinases.leucine rich repeat VII	leucine-rich repeat transmembrane protein kinase, putative similar to leucine-rich repeat transmembrane protein kinase, putative [Arabidopsis thaliana] (TAIR:AT1G12460.1); similar to putative receptor-like protein kinase [Oryza sativa (japonica cultivar-
GmaAffx.91690.1.S1_at	0.00007932	0.0004083	1.6	1.7	-0.1	signalling.receptor kinases.leucine rich repeat VIII-1	leucine-rich repeat transmembrane protein kinase, putative similar to leucine-rich repeat transmembrane protein kinase, putative [Arabidopsis thaliana] (TAIR:AT5G49780.1); similar to leucine-rich repeat transmembrane protein kinase, putative [Arabidopsis
GmaAffx.91690.1.S1_at	0.00007932	0.0004083	1.6	1.7	-0.1	signalling.receptor kinases.leucine rich repeat VIII-2	kinase/ protein serine/threonine kinase similar to leucine-rich repeat family protein / protein kinase family protein [Arabidopsis thaliana] (TAIR:AT1G29740.1); similar to leucine-rich repeat transmembrane protein kinase, putative [Arabidopsis thaliana]
GmaAffx.91690.1.S1_at	0.00007932	0.0004083	1.6	1.7	-0.1	signalling.receptor kinases.leucine rich repeat X	EMS1 (EXCESS MICROSPOROCYTES1); kinase Leucine-rich repeat receptor protein kinase involved in tapetal cell fate specification. Identical to Leucine-rich repeat receptor protein kinase EXS precursor (EC 2.7.11.1) (Extra sporogenous cells protein) (EXCESS
GmaAffx.91690.1.S1_at	0.00007932	0.0004083	1.6	1.7	-0.1	signalling.receptor kinases.leucine rich repeat XI	EDA23 (embryo sac development arrest 23); ATP binding / protein serine/threonine kinase similar to leucine-rich repeat transmembrane protein kinase, putative [Arabidopsis thaliana] (TAIR:AT2G33170.1); similar to leucine-rich repeat transmembrane protein
GmaAffx.91690.1.S1_at	0.00007932	0.0004083	1.6	1.7	-0.1	signalling.receptor kinases.leucine rich repeat XII	FLS2 (FLAGELLIN-SENSITIVE 2); ATP binding / kinase/ protein binding / protein serine/threonine kinase/ transmembrane receptor protein serine/threonine kinase Encodes a leucine-rich repeat serine/threonine protein kinase that is expressed ubiquitously. FLS
GmaAffx.91690.1.S1_at	0.00007932	0.0004083	1.6	1.7	-0.1	signalling.receptor kinases.leucine rich repeat XIII	protein kinase family protein similar to leucine-rich repeat transmembrane protein kinase, putative [Arabidopsis thaliana] (TAIR:AT1G31420.1); similar to Os01g0247500 [Oryza sativa (japonica cultivar-group)] (GB:NP_001042578.1); similar to putative brass
GmaAffx.91690.1.S1_at	0.00007932	0.0004083	1.6	1.7	-0.1	signalling.receptor kinases.lysine motif	protein kinase family protein / peptidoglycan-binding LysM domain-containing protein similar to protein kinase family protein / peptidoglycan-binding LysM domain-containing protein [Arabidopsis thaliana] (TAIR:AT2G33580.1); similar to Os02g0193000 [Oryza
GmaAffx.91690.1.S1_at	0.00007932	0.0004083	1.6	1.7	-0.1	signalling.receptor kinases.misc	lectin protein kinase, putative similar to lectin protein kinase, putative [Arabidopsis thaliana] (TAIR:AT3G08870.1); similar to lectin protein kinase, putative [Arabidopsis thaliana] (TAIR:AT5G01540.1); similar to lectin protein kinase, putative [Arabid
GmaAffx.91690.1.S1_at	0.00007932	0.0004083	1.6	1.7	-0.1	signalling.receptor kinases.proline extensin like	protein kinase family protein similar to ATPERK1 (PROLINE EXTENSIN-LIKE RECEPTOR KINASE 1), ATP binding / protein kinase [Arabidopsis thaliana] (TAIR:AT3G24550.1); similar to protein kinase family protein [Arabidopsis thaliana] (TAIR:AT3G18810.1); simila
GmaAffx.91690.1.S1_at	0.00007932	0.0004083	1.6	1.7	-0.1	signalling.receptor kinases.RKF3 like	protein kinase family protein similar to RKF3 (RECEPTOR-LIKE KINASE IN IN FLOWERS 3), kinase [Arabidopsis thaliana] (TAIR:AT2G48010.1); similar to Os05g0423500 [Oryza sativa (japonica cultivar-group)] (GB:NP_001055591.1); similar to SHR5-receptor-like ki
GmaAffx.91690.1.S1_at	0.00007932	0.0004083	1.6	1.7	-0.1	signalling.receptor kinases.S-locus glycoprotein like	S-locus protein kinase, putative similar to ARK1 (A. THALIANA RECEPTOR KINASE I), kinase [Arabidopsis thaliana] (TAIR:AT1G65790.1); similar to S-locus protein kinase, putative [Arabidopsis thaliana] (TAIR:AT4G27300.1); similar to ARK3 (Arabidopsis Recept
GmaAffx.91690.1.S1_at	0.00007932	0.0004083	1.6	1.7	-0.1	signalling.receptor kinases.thaumatin like	receptor serine/threonine kinase, putative Encodes a Protease inhibitor/seed storage/LTP family protein similar to receptor serine/threonine kinase, putative [Arabidopsis thaliana] (TAIR:AT4G18250.1); similar to PR5K (PR5-like receptor kinase), kinase/ tr
GmaAffx.91690.1.S1_at	0.00007932	0.0004083	1.6	1.7	-0.1	signalling.receptor kinases.wall associated kinase	WAK3 (WALL ASSOCIATED KINASE 3); kinase/ protein serine/threonine kinase encodes a wall-associated kinase Identical to Wall-associated receptor kinase 3 precursor (EC 2.7.11.-) (WAK3) [Arabidopsis Thaliana] (GB:Q9LMN8); similar to WAK2 (wall-associated ki
GmaAffx.91690.1.S1_at	0.00007932	0.0004083	1.6	1.7	-0.1	signalling.receptor kinases.wheat LRK10 like	protein kinase family protein similar to serine/threonine protein kinase family protein [Arabidopsis thaliana] (TAIR:AT1G66880.1); similar to wall-associated kinase 4-like [Oryza sativa (japonica cultivar-group)] (GB:BAD82478.1); similar to Os01g0136400
GmaAffx.91690.1.S1_at	0.00007932	0.0004083	1.6	1.7	-0.1	stress.biotic	protein kinase family protein similar to protein kinase family protein [Arabidopsis thaliana] (TAIR:AT4G25160.1); similar to protein kinase family protein [Arabidopsis thaliana] (TAIR:AT5G61550.1); similar to U-box domain containing protein, expressed [O
GmaAffx.91690.1.S1_at	0.00007932	0.0004083	1.6	1.7	-0.1	tetrapyrrole synthesis.heme oxygenase	HO3 (HEME OXYGENASE 3); heme oxygenase (decyclizing) Encodes a member (HO3) of the heme oxygenase family. similar to HY1 (HEME OXYGENASE 1) [Arabidopsis thaliana] (TAIR:AT2G26670.1); similar to putative heme oxygenase 1 precursor [Pisum sativum] (GB:AAK82
GmaAffx.91690.1.S1_s_at	0.000002077	0.000027	0.2	-1.4	1.6	cell wall.degradation.mannan-xylose-arabinose-fucose	BGAL9 (BETA GALACTOSIDASE 9); beta-galactosidase putative beta-galactosidase similar to BGAL1 (BETA GALACTOSIDASE 1), beta-galactosidase [Arabidopsis thaliana] (TAIR:AT3G13750.1); similar to BGAL8 (beta-glactosidase 8), beta-galactosidase [Arabidopsis tha
GmaAffx.91690.1.S1_s_at	0.000002077	0.000027	0.2	-1.4	1.6	cell.cycle	CAK1AT (CDK-ACTIVATING KINASE 1AT); kinase/ protein serine/threonine kinase Encodes a CDK-activating kinase that regulates root initial cell differentiation. Phosphorylates CDKD2 and CDKD3, but not CDKD1. Controls CDK activities and basal transcription.
GmaAffx.91690.1.S1_s_at	0.000002077	0.000027	0.2	-1.4	1.6	cell.division	AT;CDCKD;3/CAK2AT/CDKD1;3 (CYCLIN-DEPENDENT KINASE D1;3); kinase/ protein kinase similar to AT,CDKD,1/CAK3AT/CDKD1,1 (CYCLIN-DEPENDENT KINASE D1,1), kinase [Arabidopsis thaliana] (TAIR:AT1G73690.1); similar to CDK-activating kinase [Medicago sativa subsp
GmaAffx.91690.1.S1_s_at	0.000002077	0.000027	0.2	-1.4	1.6	cell.organisation	CAK1AT (CDK-ACTIVATING KINASE 1AT); kinase/ protein serine/threonine kinase Encodes a CDK-activating kinase that regulates root initial cell differentiation. Phosphorylates CDKD2 and CDKD3, but not CDKD1. Controls CDK activities and basal transcription.
GmaAffx.91690.1.S1_s_at	0.000002077	0.000027	0.2	-1.4	1.6	development.unspecified	IRE (INCOMPLETE ROOT HAIR ELONGATION); kinase Encodes a protein with a serine/threonine kinase domain. There are two other closely related members in Arabidopsis. Knock-out mutation results in incomplete root hair elongation. Expression is found all orga
GmaAffx.91690.1.S1_s_at	0.000002077	0.000027	0.2	-1.4	1.6	glycolysis.PEPCK	PPCK2 (PHOSPHOENOLPYRUVATE CARBOXYLASE KINASE 2); kinase Encodes a second Arabidopsis phosphoenolpyruvate carboxylase kinase gene product with a different expression pattern from PPCK1. Expression of the gene is upregulated by exposure of the plant to lig
GmaAffx.91690.1.S1_s_at	0.000002077	0.000027	0.2	-1.4	1.6	hormone metabolism.auxin.induced-regulated-responsive-activated	WAG1; kinase The WAG1 and its homolog, WAG2 each encodes a protein-serine/threonine kinase that are nearly 70% identical to PsPK3 protein. All three together with CsPK3 belong to PsPK3-type kinases. At the N-terminus, all four possess a serine/threonine-r
GmaAffx.91690.1.S1_s_at	0.000002077	0.000027	0.2	-1.4	1.6	hormone metabolism.brassinosteroid.signal transduction.BRI	BRL3 (BRI1-LIKE 3); protein binding / protein kinase Similar to BRI, brassinosteroid receptor protein. Identical to Serine/threonine-protein kinase BRI1-like 3 precursor (EC 2.7.11.1) (BRASSINOSTEROID INSENSITIVE 1-like protein 3) (BRL3) [Arabidopsis Thal
GmaAffx.91690.1.S1_s_at	0.000002077	0.000027	0.2	-1.4	1.6	hormone metabolism.brassinosteroid.signal transduction.other	BAK1 (BRI1-ASSOCIATED RECEPTOR KINASE); kinase Leu-rich receptor Serine/threonine protein kinase. Component of BR signaling that interacts with BRI1 in vitro and in vivo to form a heterodimer. Brassinolide-dependent association of BRI1 and BAK1 in vivo.
GmaAffx.91690.1.S1_s_at	0.000002077	0.000027	0.2	-1.4	1.6	lipid metabolism.lipid degradation.lysophospholipases.glycerophosphodiester phosphodiesterase	protein kinase family protein / glycerophosphoryl diester phosphodiesterase family protein similar to glycerophosphoryl diester phosphodiesterase family protein [Arabidopsis thaliana] (TAIR:AT5G55480.1); similar to glycerophosphoryl diester phosphodieste
GmaAffx.91690.1.S1_s_at	0.000002077	0.000027	0.2	-1.4	1.6	misc.gluco-, galacto- and mannosidases	BGAL9 (BETA GALACTOSIDASE 9); beta-galactosidase putative beta-galactosidase similar to BGAL1 (BETA GALACTOSIDASE 1), beta-galactosidase [Arabidopsis thaliana] (TAIR:AT3G13750.1); similar to BGAL8 (beta-glactosidase 8), beta-galactosidase [Arabidopsis tha
GmaAffx.91690.1.S1_s_at	0.000002077	0.000027	0.2	-1.4	1.6	misc.myrosinases-lectin-jacalin	lectin protein kinase family protein similar to lectin protein kinase, putative [Arabidopsis thaliana] (TAIR:AT4G04960.1); similar to putative receptor kinase Lecrk [Oryza sativa (japonica cultivar-group)] (GB:BAC84737.1); similar to putative receptor-li
GmaAffx.91690.1.S1_s_at	0.000002077	0.000027	0.2	-1.4	1.6	protein.postranslational modification	casein kinase II alpha chain, putative similar to CKA2 (casein kinase II alpha chain 2), kinase [Arabidopsis thaliana] (TAIR:AT3G50000.1); similar to casein kinase II alpha subunit [Sinapis alba] (GB:CAD12663.1); contains InterPro domain Serine/threonin
GmaAffx.91690.1.S1_s_at	0.000002077	0.000027	0.2	-1.4	1.6	protein.postranslational modification.kinase.receptor like cytoplasmatic kinase III	protein kinase, putative similar to protein kinase, putative [Arabidopsis thaliana] (TAIR:AT3G57730.1); similar to OSJNba0093F12.22 [Oryza sativa (japonica cultivar-group)] (GB:CAE03948.3); similar to wall-associated kinase 1 [Triticum aestivum] (GB:AAY3
GmaAffx.91690.1.S1_s_at	0.000002077	0.000027	0.2	-1.4	1.6	protein.postranslational modification.kinase.receptor like cytoplasmatic kinase IV	CRCK3 (calmodulin-binding receptor-like cytoplasmic kinase 3); kinase high overall homology to CRCK1 similar to CRCK1 (CALMODULIN-BINDING RECEPTOR-LIKE CYTOPLASMIC KINASE 1), kinase [Arabidopsis thaliana] (TAIR:AT5G58940.1); similar to Protein kinase [Med
GmaAffx.91690.1.S1_s_at	0.000002077	0.000027	0.2	-1.4	1.6	protein.postranslational modification.kinase.receptor like cytoplasmatic kinase IX	protein kinase family protein similar to protein kinase family protein [Arabidopsis thaliana] (TAIR:AT4G25160.1); similar to protein kinase family protein [Arabidopsis thaliana] (TAIR:AT5G61560.1); similar to protein kinase family protein [Arabidopsis th
GmaAffx.91690.1.S1_s_at	0.000002077	0.000027	0.2	-1.4	1.6	protein.postranslational modification.kinase.receptor like cytoplasmatic kinase V	protein kinase family protein similar to protein kinase family protein [Arabidopsis thaliana] (TAIR:AT2G42960.1); similar to protein kinase family protein [Musa acuminata] (GB:ABF69953.1); similar to putative kinase [Oryza sativa (japonica cultivar-group
GmaAffx.91690.1.S1_s_at	0.000002077	0.000027	0.2	-1.4	1.6	protein.postranslational modification.kinase.receptor like cytoplasmatic kinase VII	protein kinase, putative similar to protein kinase, putative [Arabidopsis thaliana] (TAIR:AT3G09830.2); similar to Os02g0819600 [Oryza sativa (japonica cultivar-group)] (GB:NP_001048536.1); similar to protein serine/threonine kinase [Lophopyrum elongatum
GmaAffx.91690.1.S1_s_at	0.000002077	0.000027	0.2	-1.4	1.6	protein.postranslational modification.kinase.receptor like cytoplasmatic kinase VIII	protein kinase, putative similar to kinase [Arabidopsis thaliana] (TAIR:AT3G59350.3); similar to protein kinase 2 [Nicotiana tabacum] (GB:CAE55204.1); contains InterPro domain Protein kinase-like; (InterPro:IPR011009); contains InterPro domain Protein ki
GmaAffx.91690.1.S1_s_at	0.000002077	0.000027	0.2	-1.4	1.6	protein.postranslational modification.kinase.receptor like cytoplasmatic kinase X	protein kinase family protein similar to protein kinase family protein [Arabidopsis thaliana] (TAIR:AT5G51770.1); similar to Os03g0251700 [Oryza sativa (japonica cultivar-group)] (GB:NP_001049573.1); similar to Protein kinase domain containing protein, e
GmaAffx.91690.1.S1_s_at	0.000002077	0.000027	0.2	-1.4	1.6	protein.synthesis.misc ribososomal protein	ATPK19/ATPK2 (ARABIDOPSIS THALIANA SERINE/THREONINE PROTEIN KINASE 19, ARABIDOPSIS THALIANA SERINE/THREONINE PROTEIN KINASE 2); kinase Encodes a ribosomal-protein S6 kinase. Gene expression is induced by cold and salt (NaCl). Activation of AtS6k is regul
GmaAffx.91690.1.S1_s_at	0.000002077	0.000027	0.2	-1.4	1.6	PS.lightreaction.state transition	protein kinase family protein similar to protein kinase family protein [Arabidopsis thaliana] (TAIR:AT1G01540.2); similar to Protein kinase [Medicago truncatula] (GB:ABE93550.1); contains InterPro domain Protein kinase-like; (InterPro:IPR011009); contain
GmaAffx.91690.1.S1_s_at	0.000002077	0.000027	0.2	-1.4	1.6	signalling.calcium	ATCDPK1; calcium- and calmodulin-dependent protein kinase/ kinase/ protein kinase encodes a calcium-dependent protein kinase whose gene expression is induced by dehydration and high salt. Kinase activity could not be detected in vitro. similar to CPK7 (CA
GmaAffx.91690.1.S1_s_at	0.000002077	0.000027	0.2	-1.4	1.6	signalling.in sugar and nutrient physiology	AKIN11 (Arabidopsis SNF1 kinase homolog 11, SNF1-RELATED PROTEIN KINASE 1.2); protein kinase encodes a SNF1-related protein kinase that physically interacts with SCF subunit SKP1/ASK1 and 20S proteosome subunit PAD1. It has also been shown to interact wi
GmaAffx.91690.1.S1_s_at	0.000002077	0.000027	0.2	-1.4	1.6	signalling.light	PHOT1 (phototropin 1); kinase Blue-light photoreceptor. Contains a light activated serine-threonine kinase domain and LOV1 and LOV2 repeats. Mutants are defective in blue-light response. Mediates blue light-induced growth enhancements. PHOT1 and PHOT2 med
GmaAffx.91690.1.S1_s_at	0.000002077	0.000027	0.2	-1.4	1.6	signalling.MAP kinases	MEK1 (mitogen-activated protein kinase kinase 1); MAP kinase kinase/ kinase Member of MAP Kinase Kinase. Likely functions in a stress-activated MAPK pathway. Can phosphorylate the MAPK AtMPK4, in response to stress. Gets phosphorylated by MEKK1 in respon
GmaAffx.91690.1.S1_s_at	0.000002077	0.000027	0.2	-1.4	1.6	signalling.receptor kinases.Catharanthus roseus-like RLK1	protein kinase family protein similar to protein kinase family protein [Arabidopsis thaliana] (TAIR:AT5G54380.1); similar to protein kinase, putative [Arabidopsis thaliana] (TAIR:AT5G59700.1); similar to protein kinase, putative [Arabidopsis thaliana] (T
GmaAffx.91690.1.S1_s_at	0.000002077	0.000027	0.2	-1.4	1.6	signalling.receptor kinases.C-Lectin	protein kinase family protein / C-type lectin domain-containing protein similar to leucine-rich repeat family protein / protein kinase family protein [Arabidopsis thaliana] (TAIR:AT5G49760.1); similar to Os01g0104000 [Oryza sativa (japonica cultivar-grou
GmaAffx.91690.1.S1_s_at	0.000002077	0.000027	0.2	-1.4	1.6	signalling.receptor kinases.crinkly like	protein kinase family protein similar to protein kinase family protein [Arabidopsis thaliana] (TAIR:AT2G39180.1); similar to Os03g0637800 [Oryza sativa (japonica cultivar-group)] (GB:NP_001050726.1); similar to Putative receptor protein kinase CRINKLY4 p
GmaAffx.91690.1.S1_s_at	0.000002077	0.000027	0.2	-1.4	1.6	signalling.receptor kinases.DUF 26	protein kinase family protein similar to protein kinase family protein [Arabidopsis thaliana] (TAIR:AT4G11530.1); similar to CRK11 (CYSTEINE-RICH RLK11), kinase [Arabidopsis thaliana] (TAIR:AT4G23190.1); similar to receptor-like protein kinase homolog RK
GmaAffx.91690.1.S1_s_at	0.000002077	0.000027	0.2	-1.4	1.6	signalling.receptor kinases.extensin	protein kinase family protein similar to protein kinase family protein [Arabidopsis thaliana] (TAIR:AT5G56890.1); similar to putative receptor protein kinase PERK1 [Oryza sativa (japonica cultivar-group)] (GB:BAD22003.1); similar to Os02g0815900 [Oryza s
GmaAffx.91690.1.S1_s_at	0.000002077	0.000027	0.2	-1.4	1.6	signalling.receptor kinases.legume-lectin	lectin protein kinase family protein similar to lectin protein kinase, putative [Arabidopsis thaliana] (TAIR:AT5G55830.1); similar to OSJNBa0088A01.21 [Oryza sativa (japonica cultivar-group)] (GB:CAD41381.2); similar to lectin-like protein kinase [Populu
GmaAffx.91690.1.S1_s_at	0.000002077	0.000027	0.2	-1.4	1.6	signalling.receptor kinases.leucine rich repeat I	leucine-rich repeat protein kinase, putative similar to leucine-rich repeat protein kinase, putative [Arabidopsis thaliana] (TAIR:AT5G59680.1); similar to leucine-rich repeat protein kinase, putative [Arabidopsis thaliana] (TAIR:AT5G59650.1); similar to
GmaAffx.91690.1.S1_s_at	0.000002077	0.000027	0.2	-1.4	1.6	signalling.receptor kinases.leucine rich repeat II	NIK2 (NSP-INTERACTING KINASE 2); protein kinase similar to leucine-rich repeat family protein / protein kinase family protein [Arabidopsis thaliana] (TAIR:AT2G23950.1); similar to NIK1 (NSP-INTERACTING KINASE 1), kinase [Arabidopsis thaliana] (TAIR:AT5G1
GmaAffx.91690.1.S1_s_at	0.000002077	0.000027	0.2	-1.4	1.6	signalling.receptor kinases.leucine rich repeat III	leucine-rich repeat transmembrane protein kinase, putative similar to leucine-rich repeat transmembrane protein kinase, putative [Arabidopsis thaliana] (TAIR:AT3G20190.1); similar to receptor-like protein kinase [Lycopersicon esculentum] (GB:AAC12254.1);
GmaAffx.91690.1.S1_s_at	0.000002077	0.000027	0.2	-1.4	1.6	signalling.receptor kinases.leucine rich repeat IX	leucine-rich repeat family protein / protein kinase family protein similar to leucine-rich repeat family protein / protein kinase family protein [Arabidopsis thaliana] (TAIR:AT1G24650.1); similar to leucine-rich repeat protein kinase, putative [Arabidops
GmaAffx.91690.1.S1_s_at	0.000002077	0.000027	0.2	-1.4	1.6	signalling.receptor kinases.leucine rich repeat V	kinase similar to leucine-rich repeat transmembrane protein kinase, putative [Arabidopsis thaliana] (TAIR:AT1G53730.1); similar to leucine-rich repeat transmembrane protein kinase, putative [Arabidopsis thaliana] (TAIR:AT3G14350.1); similar to Protein ki
GmaAffx.91690.1.S1_s_at	0.000002077	0.000027	0.2	-1.4	1.6	signalling.receptor kinases.leucine rich repeat VII	leucine-rich repeat transmembrane protein kinase, putative similar to leucine-rich repeat transmembrane protein kinase, putative [Arabidopsis thaliana] (TAIR:AT1G12460.1); similar to putative receptor-like protein kinase [Oryza sativa (japonica cultivar-
GmaAffx.91690.1.S1_s_at	0.000002077	0.000027	0.2	-1.4	1.6	signalling.receptor kinases.leucine rich repeat VIII-1	leucine-rich repeat transmembrane protein kinase, putative similar to leucine-rich repeat transmembrane protein kinase, putative [Arabidopsis thaliana] (TAIR:AT5G49780.1); similar to leucine-rich repeat transmembrane protein kinase, putative [Arabidopsis
GmaAffx.91690.1.S1_s_at	0.000002077	0.000027	0.2	-1.4	1.6	signalling.receptor kinases.leucine rich repeat VIII-2	kinase/ protein serine/threonine kinase similar to leucine-rich repeat family protein / protein kinase family protein [Arabidopsis thaliana] (TAIR:AT1G29740.1); similar to leucine-rich repeat transmembrane protein kinase, putative [Arabidopsis thaliana]
GmaAffx.91690.1.S1_s_at	0.000002077	0.000027	0.2	-1.4	1.6	signalling.receptor kinases.leucine rich repeat X	EMS1 (EXCESS MICROSPOROCYTES1); kinase Leucine-rich repeat receptor protein kinase involved in tapetal cell fate specification. Identical to Leucine-rich repeat receptor protein kinase EXS precursor (EC 2.7.11.1) (Extra sporogenous cells protein) (EXCESS
GmaAffx.91690.1.S1_s_at	0.000002077	0.000027	0.2	-1.4	1.6	signalling.receptor kinases.leucine rich repeat XI	EDA23 (embryo sac development arrest 23); ATP binding / protein serine/threonine kinase similar to leucine-rich repeat transmembrane protein kinase, putative [Arabidopsis thaliana] (TAIR:AT2G33170.1); similar to leucine-rich repeat transmembrane protein
GmaAffx.91690.1.S1_s_at	0.000002077	0.000027	0.2	-1.4	1.6	signalling.receptor kinases.leucine rich repeat XII	FLS2 (FLAGELLIN-SENSITIVE 2); ATP binding / kinase/ protein binding / protein serine/threonine kinase/ transmembrane receptor protein serine/threonine kinase Encodes a leucine-rich repeat serine/threonine protein kinase that is expressed ubiquitously. FLS
GmaAffx.91690.1.S1_s_at	0.000002077	0.000027	0.2	-1.4	1.6	signalling.receptor kinases.leucine rich repeat XIII	protein kinase family protein similar to leucine-rich repeat transmembrane protein kinase, putative [Arabidopsis thaliana] (TAIR:AT1G31420.1); similar to Os01g0247500 [Oryza sativa (japonica cultivar-group)] (GB:NP_001042578.1); similar to putative brass
GmaAffx.91690.1.S1_s_at	0.000002077	0.000027	0.2	-1.4	1.6	signalling.receptor kinases.lysine motif	protein kinase family protein / peptidoglycan-binding LysM domain-containing protein similar to protein kinase family protein / peptidoglycan-binding LysM domain-containing protein [Arabidopsis thaliana] (TAIR:AT2G33580.1); similar to Os02g0193000 [Oryza
GmaAffx.91690.1.S1_s_at	0.000002077	0.000027	0.2	-1.4	1.6	signalling.receptor kinases.misc	lectin protein kinase, putative similar to lectin protein kinase, putative [Arabidopsis thaliana] (TAIR:AT3G08870.1); similar to lectin protein kinase, putative [Arabidopsis thaliana] (TAIR:AT5G01540.1); similar to lectin protein kinase, putative [Arabid
GmaAffx.91690.1.S1_s_at	0.000002077	0.000027	0.2	-1.4	1.6	signalling.receptor kinases.proline extensin like	protein kinase family protein similar to ATPERK1 (PROLINE EXTENSIN-LIKE RECEPTOR KINASE 1), ATP binding / protein kinase [Arabidopsis thaliana] (TAIR:AT3G24550.1); similar to protein kinase family protein [Arabidopsis thaliana] (TAIR:AT3G18810.1); simila
GmaAffx.91690.1.S1_s_at	0.000002077	0.000027	0.2	-1.4	1.6	signalling.receptor kinases.RKF3 like	protein kinase family protein similar to RKF3 (RECEPTOR-LIKE KINASE IN IN FLOWERS 3), kinase [Arabidopsis thaliana] (TAIR:AT2G48010.1); similar to Os05g0423500 [Oryza sativa (japonica cultivar-group)] (GB:NP_001055591.1); similar to SHR5-receptor-like ki
GmaAffx.91690.1.S1_s_at	0.000002077	0.000027	0.2	-1.4	1.6	signalling.receptor kinases.S-locus glycoprotein like	S-locus protein kinase, putative similar to ARK1 (A. THALIANA RECEPTOR KINASE I), kinase [Arabidopsis thaliana] (TAIR:AT1G65790.1); similar to S-locus protein kinase, putative [Arabidopsis thaliana] (TAIR:AT4G27300.1); similar to ARK3 (Arabidopsis Recept
GmaAffx.91690.1.S1_s_at	0.000002077	0.000027	0.2	-1.4	1.6	signalling.receptor kinases.thaumatin like	receptor serine/threonine kinase, putative Encodes a Protease inhibitor/seed storage/LTP family protein similar to receptor serine/threonine kinase, putative [Arabidopsis thaliana] (TAIR:AT4G18250.1); similar to PR5K (PR5-like receptor kinase), kinase/ tr
GmaAffx.91690.1.S1_s_at	0.000002077	0.000027	0.2	-1.4	1.6	signalling.receptor kinases.wall associated kinase	WAK3 (WALL ASSOCIATED KINASE 3); kinase/ protein serine/threonine kinase encodes a wall-associated kinase Identical to Wall-associated receptor kinase 3 precursor (EC 2.7.11.-) (WAK3) [Arabidopsis Thaliana] (GB:Q9LMN8); similar to WAK2 (wall-associated ki
GmaAffx.91690.1.S1_s_at	0.000002077	0.000027	0.2	-1.4	1.6	signalling.receptor kinases.wheat LRK10 like	protein kinase family protein similar to serine/threonine protein kinase family protein [Arabidopsis thaliana] (TAIR:AT1G66880.1); similar to wall-associated kinase 4-like [Oryza sativa (japonica cultivar-group)] (GB:BAD82478.1); similar to Os01g0136400
GmaAffx.91690.1.S1_s_at	0.000002077	0.000027	0.2	-1.4	1.6	stress.biotic	protein kinase family protein similar to protein kinase family protein [Arabidopsis thaliana] (TAIR:AT4G25160.1); similar to protein kinase family protein [Arabidopsis thaliana] (TAIR:AT5G61550.1); similar to U-box domain containing protein, expressed [O
GmaAffx.91690.1.S1_s_at	0.000002077	0.000027	0.2	-1.4	1.6	tetrapyrrole synthesis.heme oxygenase	HO3 (HEME OXYGENASE 3); heme oxygenase (decyclizing) Encodes a member (HO3) of the heme oxygenase family. similar to HY1 (HEME OXYGENASE 1) [Arabidopsis thaliana] (TAIR:AT2G26670.1); similar to putative heme oxygenase 1 precursor [Pisum sativum] (GB:AAK82
Gma.11277.1.S1_a_at	0.000004301	0.00004595	0.5	-3.5	4	misc.myrosinases-lectin-jacalin	curculin-like (mannose-binding) lectin family protein curculin-like (mannose-binding) lectin family protein, low similarity to ser/thr protein kinase from Zea mays (GI:2598067); contains Pfam lectin (probable mannose binding) domain PF01453 but not the p
Gma.11277.1.S1_at	0.00001569	0.0001197	0.3	-2.1	2.4	misc.myrosinases-lectin-jacalin	curculin-like (mannose-binding) lectin family protein curculin-like (mannose-binding) lectin family protein, low similarity to ser/thr protein kinase from Zea mays (GI:2598067); contains Pfam lectin (probable mannose binding) domain PF01453 but not the p
Gma.11277.1.S1_x_at	3.199E-07	0.000007058	1.2	-3.5	4.7	misc.myrosinases-lectin-jacalin	curculin-like (mannose-binding) lectin family protein curculin-like (mannose-binding) lectin family protein, low similarity to ser/thr protein kinase from Zea mays (GI:2598067); contains Pfam lectin (probable mannose binding) domain PF01453 but not the p
Gma.16678.1.S1_s_at	2.328E-08	0.000001114	-5.9	-0.1	-5.8	protein assembly and cofactor ligation	HCF164 (High chlorophyll fluorescence 164); thiol-disulfide exchange intermediate Encodes thioredoxin-like protein with disulfide reductase activity that is involved in the biogenesis of the plastid cytochrome b6f complex. Protein is located in the thyla
Gma.16678.1.S1_s_at	2.328E-08	0.000001114	-5.9	-0.1	-5.8	redox.thioredoxin	ATHM2 (Arabidopsis thioredoxin M-type 2); thiol-disulfide exchange intermediate chloroplast localized thioredoxin, similar to prokaryotic types. Identical to Thioredoxin M-type 2, chloroplast precursor (TRX-M2) [Arabidopsis Thaliana] (GB:Q9SEU8;GB:Q9ZT79
Gma.7560.1.A1_at	9.608E-08	0.000002954	-2.5	-0.5	-2.1	amino acid metabolism.degradation.branched-chain group.shared	2-oxoisovalerate dehydrogenase, putative / 3-methyl-2-oxobutanoate dehydrogenase, putative / branched-chain alpha-keto acid dehydrogenase E1 alpha subunit, putative similar to 2-oxoisovalerate dehydrogenase, putative / 3-methyl-2-oxobutanoate dehydrogena
Gma.7560.1.A1_at	9.608E-08	0.000002954	-2.5	-0.5	-2.1	lipid metabolism.FA synthesis and FA elongation.pyruvate DH	PDH-E1 ALPHA (PYRUVATE DEHYDROGENASE E1 ALPHA); pyruvate dehydrogenase (acetyl-transferring) pyruvate dehydrogenase E1 alpha subunit similar to AT-E1 ALPHA (pyruvate dehydrogenase complex E1 alpha subunit), pyruvate dehydrogenase (acetyl-transferring) [A
Gma.7560.1.A1_at	9.608E-08	0.000002954	-2.5	-0.5	-2.1	TCA / org. transformation.TCA.pyruvate DH.E1	IAR4 (IAA-conjugate-resistant 4); pyruvate dehydrogenase (acetyl-transferring) Arabidopsis thaliana pyruvate dehydrogenase E1a-like subunit. 81% identical to a previously characterized Arabidopsis mitochondrial PDH E1a-subunit, At1g59900 Identical to Pyru
Gma.1329.1.S1_at	1.863E-09	2.099E-07	-4.7	0.3	-4.9	not assigned.no ontology	"THI1 (THIAZOLE REQUIRING) Thiamine biosynthetic gene, has dual function in thiamine biosynthesis and mitochondrial DNA damage tolerance. Identical to Thiazole biosynthetic enzyme, chloroplast precursor (ARA6) (THI1) [Arabidopsis Thaliana] (GB:Q38814); si
Gma.10774.1.S1_s_at	0.00001603	0.0001217	1.6	0.1	1.5	protein.synthesis.misc ribososomal protein	60S ribosomal protein L36 (RPL36C) Identical to 60S ribosomal protein L36-3 (RPL36C) [Arabidopsis Thaliana] (GB:Q9LZ57); similar to 60S ribosomal protein L36 (RPL36B) [Arabidopsis thaliana] (TAIR:AT3G53740.4); similar to ribosomal protein L36 [Triticum a
GmaAffx.89901.1.S1_s_at	0.000006784	0.00006435	-1.1	0.1	-1.1	protein.synthesis.elongation	elongation factor P (EF-P) family protein similar to elongation factor P (EF-P) family protein [Arabidopsis thaliana] (TAIR:AT4G26310.1); similar to elongation factor P [Synechococcus elongatus PCC 6301] (GB:YP_172255.1); similar to Os11g0116400 [Oryza s
GmaAffx.89901.1.S1_s_at	0.000006784	0.00006435	-1.1	0.1	-1.1	protein.synthesis.initiation	EIF-5A (eukaryotic translation initiation factor 5A-1); translation initiation factor Encodes eukaryotic translation initiation factor 5A (EIF-5A). Identical to Eukaryotic translation initiation factor 5A-1 (eIF-5A-1) [Arabidopsis Thaliana] (GB:Q9XI91;GB
Gma.15499.1.S1_at	4.298E-07	0.000008738	-1.3	-3.3	2	gluconeogenese/ glyoxylate cycle.PEPCK	phosphoenolpyruvate carboxykinase (ATP), putative / PEP carboxykinase, putative / PEPCK, putative Encodes a putative phosphoenolpyruvate carboxykinase (ATP-dependent). similar to phosphoenolpyruvate carboxykinase (ATP), putative / PEP carboxykinase, puta
GmaAffx.65693.2.S1_s_at	5.448E-07	0.00001028	-1.2	-3.2	2.1	gluconeogenese/ glyoxylate cycle.PEPCK	phosphoenolpyruvate carboxykinase (ATP), putative / PEP carboxykinase, putative / PEPCK, putative Encodes a putative phosphoenolpyruvate carboxykinase (ATP-dependent). similar to phosphoenolpyruvate carboxykinase (ATP), putative / PEP carboxykinase, puta
Gma.6732.1.S1_s_at	0.00004888	0.0002827	2.1	-1.1	3.2	protein.synthesis.misc ribososomal protein	60S ribosomal protein L36a/L44 (RPL36aB) Identical to 60S ribosomal protein L36a (RPL36AB) [Arabidopsis Thaliana] (GB:O23290;GB:Q7GD84); similar to 60S ribosomal protein L36a/L44 (RPL36aA) [Arabidopsis thaliana] (TAIR:AT3G23390.1); similar to 60S ribosom
Gma.11144.1.S1_at	0.000001894	0.00002517	0.6	-0.4	1	transport.p- and v-ATPases	DET3 (DE-ETIOLATED 3) Encodes subunit C of the vacuolar H(+)-ATPase (V-ATPase). Bound and phosphorylated by AtWNK8. Identical to Vacuolar ATP synthase subunit C (EC 3.6.3.14) (V-ATPase C subunit) (Vacuolar proton pump C subunit) (VATC) [Arabidopsis Thali
Gma.11144.1.S1_at	0.000001894	0.00002517	0.6	-0.4	1	transport.p- and v-ATPases.H+-transporting two-sector ATPase	AVA-P1 (vacuolar H+-pumping ATPase 16 kDa proteolipid subunit 1); ATPase/ hydrogen ion transporting ATPase, rotational mechanism vacuolar H+-pumping ATPase 16 kDa proteolipid (ava-p1) Identical to Vacuolar ATP synthase 16 kDa proteolipid subunit 4 (EC 3.
Gma.11254.2.S1_at	0.00000781	0.00007115	-4.9	-0.2	-4.8	stress.abiotic.unspecified	SAH7 Encodes a protein, expressed in leaves, with similarity to pollen allergens. similar to pollen Ole e 1 allergen and extensin family protein [Arabidopsis thaliana] (TAIR:AT1G78040.2); similar to pollen-specific protein [Vitis pseudoreticulata] (GB:AB
GmaAffx.89126.1.S1_x_at	0.00002876	0.0001904	1.4	-0.3	1.7	not assigned.unknown	not assigned.unknown
Gma.3450.1.S1_at	6.741E-10	1.047E-07	-4.4	-0.1	-4.3	stress	SEP1 (STRESS ENHANCED PROTEIN 1) Encodes a stress enhanced protein that localizes to the thylakoid membrane and whose mRNA is upregulated in response to high light intensity. It may be involved in chlorophyll binding. similar to differentially expressed
Gma.17702.2.S1_a_at	1.903E-07	0.00000478	2.5	-2	4.5	hormone metabolism.abscisic acid.synthesis-degradation.degradation. 8-hydroxylase	CYP707A1 (cytochrome P450, family 707, subfamily A, polypeptide 1); oxygen binding Encodes a protein with ABA 8'-hydroxylase activity, involved in ABA catabolism. Member of the CYP707A gene family. CYP707A1 appears to play an important role in determining
Gma.17702.2.S1_a_at	1.903E-07	0.00000478	2.5	-2	4.5	hormone metabolism.brassinosteroid.synthesis-degradation.BRs.metabolic regulation	CYP72C1 (cytochrome P450, family 72, subfamily C, polypeptide 1); oxygen binding Encodes a protein with similarity to other cytochrome P450's and is a homolog of BAS1. Over expression causes a dwarf phenotype resembling brassinolide resistant mutants. Dou
Gma.17702.2.S1_a_at	1.903E-07	0.00000478	2.5	-2	4.5	hormone metabolism.brassinosteroid.synthesis-degradation.sterols.CYP51	putative obtusifoliol 14-alpha demethylase. Expressed pseudogene. pseudogene, obtusifoliol 14-alpha demethylase, putative, similar to obtusifoliol 14-alpha demethylase GI:14624983 from (Arabidopsis thaliana); blastp match of 72% identity and 1.9e-177 P-va
Gma.17702.2.S1_a_at	1.903E-07	0.00000478	2.5	-2	4.5	hormone metabolism.gibberelin.synthesis-degradation.ent-kaurene oxidase	GA3 (GA REQUIRING 3); oxygen binding Encodes a member of the CYP701A cytochrome p450 family that is involved in later steps of the gibberellin biosynthetic pathway. Identical to Ent-kaurene oxidase (EC 1.14.13.78) (AtKO1) (Cytochrome P450 701A3) (KO1) [Ar
Gma.17702.2.S1_a_at	1.903E-07	0.00000478	2.5	-2	4.5	hormone metabolism.gibberelin.synthesis-degradation.ent-kaurenoic acid hydroxylase/oxygenase	CYP88A3 (ENT-KAURENOIC ACID HYDROXYLASE 1); oxygen binding Encodes an ent-kaurenoic acid hydroxylase, a member of the CYP88A cytochrome p450 family. Identical to Ent-kaurenoic acid oxidase 1 (EC 1.14.13.79) (AtKAO1) (Cytochrome P450 88A3) (KAO1) [Arabido
Gma.17702.2.S1_a_at	1.903E-07	0.00000478	2.5	-2	4.5	misc.cytochrome P450	CYP72A14 (cytochrome P450, family 72, subfamily A, polypeptide 14); oxygen binding putative cytochrome P450 similar to CYP72A15 (cytochrome P450, family 72, subfamily A, polypeptide 15), oxygen binding [Arabidopsis thaliana] (TAIR:AT3G14690.1); similar t
Gma.17702.2.S1_a_at	1.903E-07	0.00000478	2.5	-2	4.5	secondary metabolism.flavonoids.dihydroflavonols	CYP706A7 (cytochrome P450, family 706, subfamily A, polypeptide 7); oxygen binding member of CYP706A similar to CYP706A3 (cytochrome P450, family 706, subfamily A, polypeptide 3), oxygen binding [Arabidopsis thaliana] (TAIR:AT5G44620.1); similar to putati
Gma.17702.2.S1_a_at	1.903E-07	0.00000478	2.5	-2	4.5	secondary metabolism.flavonoids.dihydroflavonols.flavonoid 3'-monooxygenase	TT7 (TRANSPARENT TESTA 7); flavonoid 3'-monooxygenase/ oxygen binding Required for flavonoid 3' hydroxylase activity. Identical to Flavonoid 3'-monooxygenase (EC 1.14.13.21) (Flavonoid 3'-hydroxylase) (AtF3'H) (Cytochrome P450 75B1) (TRANSPARENT TESTA 7 p
Gma.17702.2.S1_a_at	1.903E-07	0.00000478	2.5	-2	4.5	secondary metabolism.phenylpropanoids.lignin biosynthesis.C3H	CYP98A3 (cytochrome P450, family 98, subfamily A, polypeptide 3); p-coumarate 3-hydroxylase encodes coumarate 3-hydroxylase (C3H), a P450-dependent monooxygenase. Involved in lignin biosynthesis and flavonoid biosynthesis. Also affects the biosynthesis o
Gma.17702.2.S1_a_at	1.903E-07	0.00000478	2.5	-2	4.5	secondary metabolism.phenylpropanoids.lignin biosynthesis.C4H	ATC4H (CINNAMATE-4-HYDROXYLASE) Encodes a cinnamate-4-hydroxylase. Identical to Trans-cinnamate 4-monooxygenase (EC 1.14.13.11) (Cinnamic acid 4- hydroxylase) (CA4H) (C4H) (P450C4H) (Cytochrome P450 73) (CYP73A5) [Arabidopsis Thaliana] (GB:P92994;GB:O0499
Gma.17702.2.S1_a_at	1.903E-07	0.00000478	2.5	-2	4.5	secondary metabolism.phenylpropanoids.lignin biosynthesis.F5H	cytochrome P450, putative / ferulate-5-hydroxylase, putative similar to FAH1 (FERULATE-5-HYDROXYLASE 1), ferulate 5-hydroxylase [Arabidopsis thaliana] (TAIR:AT4G36220.1); similar to cytochrome p450-dependent monooxygenase [Brassica napus] (GB:AAG14962.1)
Gma.17702.2.S1_a_at	1.903E-07	0.00000478	2.5	-2	4.5	secondary metabolism.sulfur-containing.glucosinolates	CYP79A2 (CYTOCHROME P450 79A2); oxygen binding Encodes cytochrome P450 CYP79A2. Identical to Cytochrome P450 79A2 (EC 1.-.-.-) (CYP79A2) [Arabidopsis Thaliana] (GB:Q9FLC8;GB:Q9M4Y7); similar to CYP79A3P (cytochrome P450, family 79, subfamily A, polypeptid
Gma.17702.2.S1_a_at	1.903E-07	0.00000478	2.5	-2	4.5	transporter.sugars	ANTR2 (anion transporter 2); organic anion transporter similar to inorganic phosphate transporter, putative [Arabidopsis thaliana] (TAIR:AT2G29650.1); similar to Na+/Pi transporter [Thellun (GB:ABK51380.1); similar to Major facilitator superfamily MFS_1
Gma.17702.2.S1_x_at	2.522E-07	0.000005928	2.2	-2.1	4.3	hormone metabolism.abscisic acid.synthesis-degradation.degradation. 8-hydroxylase	CYP707A1 (cytochrome P450, family 707, subfamily A, polypeptide 1); oxygen binding Encodes a protein with ABA 8'-hydroxylase activity, involved in ABA catabolism. Member of the CYP707A gene family. CYP707A1 appears to play an important role in determining
Gma.17702.2.S1_x_at	2.522E-07	0.000005928	2.2	-2.1	4.3	hormone metabolism.brassinosteroid.synthesis-degradation.BRs.metabolic regulation	CYP72C1 (cytochrome P450, family 72, subfamily C, polypeptide 1); oxygen binding Encodes a protein with similarity to other cytochrome P450's and is a homolog of BAS1. Over expression causes a dwarf phenotype resembling brassinolide resistant mutants. Dou
Gma.17702.2.S1_x_at	2.522E-07	0.000005928	2.2	-2.1	4.3	hormone metabolism.brassinosteroid.synthesis-degradation.sterols.CYP51	putative obtusifoliol 14-alpha demethylase. Expressed pseudogene. pseudogene, obtusifoliol 14-alpha demethylase, putative, similar to obtusifoliol 14-alpha demethylase GI:14624983 from (Arabidopsis thaliana); blastp match of 72% identity and 1.9e-177 P-va
Gma.17702.2.S1_x_at	2.522E-07	0.000005928	2.2	-2.1	4.3	hormone metabolism.gibberelin.synthesis-degradation.ent-kaurene oxidase	GA3 (GA REQUIRING 3); oxygen binding Encodes a member of the CYP701A cytochrome p450 family that is involved in later steps of the gibberellin biosynthetic pathway. Identical to Ent-kaurene oxidase (EC 1.14.13.78) (AtKO1) (Cytochrome P450 701A3) (KO1) [Ar
Gma.17702.2.S1_x_at	2.522E-07	0.000005928	2.2	-2.1	4.3	hormone metabolism.gibberelin.synthesis-degradation.ent-kaurenoic acid hydroxylase/oxygenase	CYP88A3 (ENT-KAURENOIC ACID HYDROXYLASE 1); oxygen binding Encodes an ent-kaurenoic acid hydroxylase, a member of the CYP88A cytochrome p450 family. Identical to Ent-kaurenoic acid oxidase 1 (EC 1.14.13.79) (AtKAO1) (Cytochrome P450 88A3) (KAO1) [Arabido
Gma.17702.2.S1_x_at	2.522E-07	0.000005928	2.2	-2.1	4.3	misc.cytochrome P450	CYP72A14 (cytochrome P450, family 72, subfamily A, polypeptide 14); oxygen binding putative cytochrome P450 similar to CYP72A15 (cytochrome P450, family 72, subfamily A, polypeptide 15), oxygen binding [Arabidopsis thaliana] (TAIR:AT3G14690.1); similar t
Gma.17702.2.S1_x_at	2.522E-07	0.000005928	2.2	-2.1	4.3	secondary metabolism.flavonoids.dihydroflavonols	CYP706A7 (cytochrome P450, family 706, subfamily A, polypeptide 7); oxygen binding member of CYP706A similar to CYP706A3 (cytochrome P450, family 706, subfamily A, polypeptide 3), oxygen binding [Arabidopsis thaliana] (TAIR:AT5G44620.1); similar to putati
Gma.17702.2.S1_x_at	2.522E-07	0.000005928	2.2	-2.1	4.3	secondary metabolism.flavonoids.dihydroflavonols.flavonoid 3'-monooxygenase	TT7 (TRANSPARENT TESTA 7); flavonoid 3'-monooxygenase/ oxygen binding Required for flavonoid 3' hydroxylase activity. Identical to Flavonoid 3'-monooxygenase (EC 1.14.13.21) (Flavonoid 3'-hydroxylase) (AtF3'H) (Cytochrome P450 75B1) (TRANSPARENT TESTA 7 p
Gma.17702.2.S1_x_at	2.522E-07	0.000005928	2.2	-2.1	4.3	secondary metabolism.phenylpropanoids.lignin biosynthesis.C3H	CYP98A3 (cytochrome P450, family 98, subfamily A, polypeptide 3); p-coumarate 3-hydroxylase encodes coumarate 3-hydroxylase (C3H), a P450-dependent monooxygenase. Involved in lignin biosynthesis and flavonoid biosynthesis. Also affects the biosynthesis o
Gma.17702.2.S1_x_at	2.522E-07	0.000005928	2.2	-2.1	4.3	secondary metabolism.phenylpropanoids.lignin biosynthesis.C4H	ATC4H (CINNAMATE-4-HYDROXYLASE) Encodes a cinnamate-4-hydroxylase. Identical to Trans-cinnamate 4-monooxygenase (EC 1.14.13.11) (Cinnamic acid 4- hydroxylase) (CA4H) (C4H) (P450C4H) (Cytochrome P450 73) (CYP73A5) [Arabidopsis Thaliana] (GB:P92994;GB:O0499
Gma.17702.2.S1_x_at	2.522E-07	0.000005928	2.2	-2.1	4.3	secondary metabolism.phenylpropanoids.lignin biosynthesis.F5H	cytochrome P450, putative / ferulate-5-hydroxylase, putative similar to FAH1 (FERULATE-5-HYDROXYLASE 1), ferulate 5-hydroxylase [Arabidopsis thaliana] (TAIR:AT4G36220.1); similar to cytochrome p450-dependent monooxygenase [Brassica napus] (GB:AAG14962.1)
Gma.17702.2.S1_x_at	2.522E-07	0.000005928	2.2	-2.1	4.3	secondary metabolism.sulfur-containing.glucosinolates	CYP79A2 (CYTOCHROME P450 79A2); oxygen binding Encodes cytochrome P450 CYP79A2. Identical to Cytochrome P450 79A2 (EC 1.-.-.-) (CYP79A2) [Arabidopsis Thaliana] (GB:Q9FLC8;GB:Q9M4Y7); similar to CYP79A3P (cytochrome P450, family 79, subfamily A, polypeptid
Gma.17702.2.S1_x_at	2.522E-07	0.000005928	2.2	-2.1	4.3	transporter.sugars	ANTR2 (anion transporter 2); organic anion transporter similar to inorganic phosphate transporter, putative [Arabidopsis thaliana] (TAIR:AT2G29650.1); similar to Na+/Pi transporter [Thellun (GB:ABK51380.1); similar to Major facilitator superfamily MFS_1
Gma.15583.1.S1_a_at	0.000003123	0.00003633	-2.1	-0.2	-1.9	lipid metabolism.lipid transfer proteins etc	lipid transfer protein-related Identical to Uncharacterized GPI-anchored protein At1g27950 precursor [Arabidopsis Thaliana] (GB:Q9C7F7;GB:Q570M7;GB:Q8LEI0); similar to protease inhibitor/seed storage/lipid transfer protein (LTP) family protein (YLS3) [Ar
Gma.17697.1.S1_at	0.00002621	0.0001769	-3.2	1.2	-4.5	RNA.regulation of transcription.MYB-related transcription factor family	LHY (LATE ELONGATED HYPOCOTYL); DNA binding / transcription factor myb-related putative transcription factor involved in circadian rhythm along with another myb transcription factor CCA1 similar to CCA1 (CIRCADIAN CLOCK ASSOCIATED 1), transcription facto
Gma.15233.1.S1_at	1.395E-09	1.717E-07	-6.5	0	-6.5	misc.acid and other phosphatases	ATPAP27/PAP27 (purple acid phosphatase 27); acid phosphatase/ protein serine/threonine phosphatase similar to ATPAP24/PAP24 (purple acid phosphatase 24), acid phosphatase/ protein serine/threonine phosphatase [Arabidopsis thaliana] (TAIR:AT4G24890.1); s
Gma.15874.1.S1_at	1.307E-08	7.562E-07	-5.7	-0.2	-5.5	protein.synthesis.mito/plastid ribosomal protein.plastid	RPL9 (ribosomal protein L9); structural constituent of ribosome Plastid ribosomal protein CL9 Identical to 50S ribosomal protein L9, chloroplast precursor (CL9) (RPL9) [Arabidopsis Thaliana] (GB:P25864); similar to 50S ribosomal protein L9, chloroplast p
Gma.11326.2.S1_at	0.00003043	0.0001988	1.6	0.9	0.7	metal handling	auxin/aluminum-responsive protein, putative similar to unknown protein [Arabidopsis thaliana] (TAIR:AT5G43830.1); similar to aluminum-induced [Brassica napus] (GB:BAA25999.1); contains domain ASPARAGINE SYNTHETASE (PTHR11772); contains domain no descrip
Gma.4416.1.S1_at	0.00001308	0.0001048	-1.6	0	-1.6	not assigned.unknown	MEE9 (maternal effect embryo arrest 9)
Gma.5611.1.S1_at	1.217E-10	3.243E-08	0.3	-5	5.3	hormone metabolism.abscisic acid.synthesis-degradation.degradation. 8-hydroxylase	CYP707A1 (cytochrome P450, family 707, subfamily A, polypeptide 1); oxygen binding Encodes a protein with ABA 8'-hydroxylase activity, involved in ABA catabolism. Member of the CYP707A gene family. CYP707A1 appears to play an important role in determining
Gma.5611.1.S1_at	1.217E-10	3.243E-08	0.3	-5	5.3	hormone metabolism.brassinosteroid.synthesis-degradation.BRs.metabolic regulation	CYP72C1 (cytochrome P450, family 72, subfamily C, polypeptide 1); oxygen binding Encodes a protein with similarity to other cytochrome P450's and is a homolog of BAS1. Over expression causes a dwarf phenotype resembling brassinolide resistant mutants. Dou
Gma.5611.1.S1_at	1.217E-10	3.243E-08	0.3	-5	5.3	hormone metabolism.brassinosteroid.synthesis-degradation.sterols.CYP51	putative obtusifoliol 14-alpha demethylase. Expressed pseudogene. pseudogene, obtusifoliol 14-alpha demethylase, putative, similar to obtusifoliol 14-alpha demethylase GI:14624983 from (Arabidopsis thaliana); blastp match of 72% identity and 1.9e-177 P-va
Gma.5611.1.S1_at	1.217E-10	3.243E-08	0.3	-5	5.3	hormone metabolism.gibberelin.synthesis-degradation.ent-kaurene oxidase	GA3 (GA REQUIRING 3); oxygen binding Encodes a member of the CYP701A cytochrome p450 family that is involved in later steps of the gibberellin biosynthetic pathway. Identical to Ent-kaurene oxidase (EC 1.14.13.78) (AtKO1) (Cytochrome P450 701A3) (KO1) [Ar
Gma.5611.1.S1_at	1.217E-10	3.243E-08	0.3	-5	5.3	hormone metabolism.gibberelin.synthesis-degradation.ent-kaurenoic acid hydroxylase/oxygenase	CYP88A3 (ENT-KAURENOIC ACID HYDROXYLASE 1); oxygen binding Encodes an ent-kaurenoic acid hydroxylase, a member of the CYP88A cytochrome p450 family. Identical to Ent-kaurenoic acid oxidase 1 (EC 1.14.13.79) (AtKAO1) (Cytochrome P450 88A3) (KAO1) [Arabido
Gma.5611.1.S1_at	1.217E-10	3.243E-08	0.3	-5	5.3	misc.cytochrome P450	CYP81D2 (cytochrome P450, family 81, subfamily D, polypeptide 2); oxygen binding member of CYP81D similar to CYP81D8 (cytochrome P450, family 81, subfamily D, polypeptide 8), oxygen binding [Arabidopsis thaliana] (TAIR:AT4G37370.1); similar to CYP81D5 (c
Gma.5611.1.S1_at	1.217E-10	3.243E-08	0.3	-5	5.3	RNA.regulation of transcription.Nucleosome/chromatin assembly factor group	ATHMG (HIGH MOBILITY GROUP, STRUCTURE-SPECIFIC RECOGNITION PROTEIN 1); transcription factor encodes a component of the FAcilitates Chromatin Transcription (FACT) complex, SSRP1 Identical to FACT complex subunit SSRP1 (Facilitates chromatin transcription c
Gma.5611.1.S1_at	1.217E-10	3.243E-08	0.3	-5	5.3	secondary metabolism.flavonoids.dihydroflavonols	CYP706A4 (cytochrome P450, family 706, subfamily A, polypeptide 4); oxygen binding member of CYP706A similar to CYP706A6 (cytochrome P450, family 706, subfamily A, polypeptide 6), oxygen binding [Arabidopsis thaliana] (TAIR:AT4G12320.1); similar to CYP706
Gma.5611.1.S1_at	1.217E-10	3.243E-08	0.3	-5	5.3	secondary metabolism.flavonoids.dihydroflavonols.flavonoid 3'-monooxygenase	TT7 (TRANSPARENT TESTA 7); flavonoid 3'-monooxygenase/ oxygen binding Required for flavonoid 3' hydroxylase activity. Identical to Flavonoid 3'-monooxygenase (EC 1.14.13.21) (Flavonoid 3'-hydroxylase) (AtF3'H) (Cytochrome P450 75B1) (TRANSPARENT TESTA 7 p
Gma.5611.1.S1_at	1.217E-10	3.243E-08	0.3	-5	5.3	secondary metabolism.phenylpropanoids.lignin biosynthesis.C3H	CYP98A8 (cytochrome P450, family 98, subfamily A, polypeptide 8); oxygen binding member of CYP98A similar to CYP98A9 (cytochrome P450, family 98, subfamily A, polypeptide 9), oxygen binding [Arabidopsis thaliana] (TAIR:AT1G74550.1); similar to cytochrome
Gma.5611.1.S1_at	1.217E-10	3.243E-08	0.3	-5	5.3	secondary metabolism.phenylpropanoids.lignin biosynthesis.C4H	ATC4H (CINNAMATE-4-HYDROXYLASE) Encodes a cinnamate-4-hydroxylase. Identical to Trans-cinnamate 4-monooxygenase (EC 1.14.13.11) (Cinnamic acid 4- hydroxylase) (CA4H) (C4H) (P450C4H) (Cytochrome P450 73) (CYP73A5) [Arabidopsis Thaliana] (GB:P92994;GB:O0499
Gma.5611.1.S1_at	1.217E-10	3.243E-08	0.3	-5	5.3	secondary metabolism.phenylpropanoids.lignin biosynthesis.F5H	FAH1 (FERULATE-5-HYDROXYLASE 1); ferulate 5-hydroxylase encodes ferulate 5-hydroxylase (F5H). Involved in lignin biosynthesis. Identical to Cytochrome P450 84A1 (EC 1.14.-.-) (Ferulate-5-hydroxylase) (F5H) (CYP84A1) [Arabidopsis Thaliana] (GB:Q42600); sim
Gma.5611.1.S1_at	1.217E-10	3.243E-08	0.3	-5	5.3	secondary metabolism.sulfur-containing.glucosinolates	CYP79A2 (CYTOCHROME P450 79A2); oxygen binding Encodes cytochrome P450 CYP79A2. Identical to Cytochrome P450 79A2 (EC 1.-.-.-) (CYP79A2) [Arabidopsis Thaliana] (GB:Q9FLC8;GB:Q9M4Y7); similar to CYP79A3P (cytochrome P450, family 79, subfamily A, polypeptid
Gma.5611.1.S1_at	1.217E-10	3.243E-08	0.3	-5	5.3	transporter.sugars	ANTR2 (anion transporter 2); organic anion transporter similar to inorganic phosphate transporter, putative [Arabidopsis thaliana] (TAIR:AT2G29650.1); similar to Na+/Pi transporter [Thellun (GB:ABK51380.1); similar to Major facilitator superfamily MFS_1
Gma.10898.1.S1_at	0.00003235	0.0002083	1.2	0.8	0.4	mitochondrial electron transport / ATP synthesis.cytochrome c oxidase	cytochrome c oxidase subunit 6b, putative similar to cytochrome c oxidase subunit 6b, putative [Arabidopsis thaliana] (TAIR:AT4G28060.1); similar to putative cytochrome c oxidase subunit [Triticum aestivum] (GB:AAM92706.1); similar to Os04g0498200 [Oryz
Gma.9995.1.S1_at	4.236E-07	0.000008671	0.3	-2	2.2	hormone metabolism.auxin.induced-regulated-responsive-activated	ATB2; oxidoreductase Encodes ATB2. similar to aldo/keto reductase family protein [Arabidopsis thaliana] (TAIR:AT1G60690.1); similar to aldo/keto reductase family protein [Arabidopsis thaliana] (TAIR:AT1G60730.1); similar to aldo/keto reductase AKR [Maniho
Gma.9995.1.S1_at	4.236E-07	0.000008671	0.3	-2	2.2	minor CHO metabolism.others	aldo/keto reductase family protein similar to KAB1 (POTASSIUM CHANNEL BETA SUBUNIT), potassium channel [Arabidopsis thaliana] (TAIR:AT1G04690.1); similar to Aldo/keto reductase [Medicago truncatula] (GB:ABE91742.1); contains InterPro domain Aldo/keto red
Gma.9995.1.S1_at	4.236E-07	0.000008671	0.3	-2	2.2	transport.potassium	KAB1 (POTASSIUM CHANNEL BETA SUBUNIT); potassium channel similar to aldo/keto reductase family protein [Arabidopsis thaliana] (TAIR:AT1G60690.1); similar to K+ channel protein (GB:AAA87294.1); contains InterPro domain Aldo/keto reductase; (InterPro:IPR00
Gma.2329.1.S1_at	1.887E-11	1.084E-08	-4.2	0.1	-4.2	not assigned.unknown	similar to unknown protein [Arabidopsis thaliana] (TAIR:AT3G59780.1); similar to Rhodanese-like [Medicago truncatula] (GB:ABE85110.1); contains InterPro domain Rhodanese-like; (InterPro:IPR001763)
Gma.3960.1.S1_at	0.000001479	0.00002127	-3.3	-1.9	-1.4	amino acid metabolism.degradation.branched-chain group.shared	BCDH BETA1 (BRANCHED-CHAIN ALPHA-KETO ACID DECARBOXYLASE E1 BETA SUBUNIT); 3-methyl-2-oxobutanoate dehydrogenase (2-methylpropanoyl-transferring) branched-chain alpha-keto acid decarboxylase E1 beta similar to DIN4 (DARK INDUCIBLE 4), 3-methyl-2-oxobutano
Gma.3960.1.S1_at	0.000001479	0.00002127	-3.3	-1.9	-1.4	lipid metabolism.FA synthesis and FA elongation.pyruvate DH	PDH-E1 BETA (PYRUVATE DEHYDROGENASE E1 BETA); pyruvate dehydrogenase (acetyl-transferring) Encodes a putative plastid pyruvate dehydrogenase E1 beta subunit that is distinct from the mitochondrial pyruvate dehydrogenase E1 beta subunit. similar to transk
Gma.3960.1.S1_at	0.000001479	0.00002127	-3.3	-1.9	-1.4	TCA / org. transformation.TCA.pyruvate DH.E1	pyruvate dehydrogenase E1 component beta subunit, mitochondrial / PDHE1-B (PDH2) Identical to Pyruvate dehydrogenase E1 component subunit beta, mitochondrial precursor (EC 1.2.4.1) (PDHE1-B) (PDH2) [Arabidopsis Thaliana] (GB:Q38799;GB:Q9LSM8); similar to
Gma.17715.1.S1_at	1.813E-07	0.00000465	-2.2	-0.4	-1.8	hormone metabolism.abscisic acid.synthesis-degradation	CCD8 (CAROTENOID CLEAVAGE DIOXYGENASE 8) Encodes a protein with similarity to carotenoid cleaving deoxygenases, the enzymes that cleave beta-carotene. Involved in the production of a graft transmissable signal to suppress axillary branching. Protein is lo
Gma.17715.1.S1_at	1.813E-07	0.00000465	-2.2	-0.4	-1.8	hormone metabolism.abscisic acid.synthesis-degradation.synthesis.9-cis-epoxycarotenoid dioxygenase	NCED5 (NINE-CIS-EPOXYCAROTENOID DIOXYGENASE 5) Encodes 9-cis-epoxycarotenoid dioxygenase, a key enzyme in the biosynthesis of abscisic acid. The expression of this gene increases during the first 6h of imbibition. similar to NCED3 (NINE-CIS-EPOXYCAROTENOI
Gma.17715.1.S1_at	1.813E-07	0.00000465	-2.2	-0.4	-1.8	secondary metabolism.isoprenoids.carotenoids.carotenoid cleavage dioxygenase	CCD1 (CAROTENOID CLEAVAGE DIOXYGENASE 1) Encodes a protein with 9-<i>cis</i>-epoxycarotenoid dioxygenase activity. The enzyme was shown to act on a variety of carotenoid including &#946;-carotene, lutein, zeaxanthin, and all-<i>trans</i>-violaxanthin. W
Gma.4846.1.S1_at	0.000005469	0.00005485	1.7	0.2	1.5	protein.degradation.ubiquitin.E3.SCF.FBOX	AtTLP7 (TUBBY LIKE PROTEIN 7); phosphoric diester hydrolase/ transcription factor Member of TLP family similar to AtTLP3 (TUBBY LIKE PROTEIN 3), phosphoric diester hydrolase/ transcription factor [Arabidopsis thaliana] (TAIR:AT2G47900.2); similar to Tubb
Gma.7148.1.A1_at	3.755E-09	3.392E-07	-3.4	0.3	-3.7	not assigned.no ontology	macrophage migration inhibitory factor family protein / MIF family protein similar to macrophage migration inhibitory factor family protein / MIF family protein [Arabidopsis thaliana] (TAIR:AT5G01650.1); similar to Os06g0699500 [Oryza sativa (japonica c
Gma.10591.2.S1_at	1.752E-07	0.000004563	-2.1	0.2	-2.3	PS.photorespiration.glycine cleavage	GDCH (Glycine decarboxylase complex H) Encodes glycine decarboxylase complex H protein. Involved in photorespiration. Identical to Glycine cleavage system H protein 1, mitochondrial precursor (GDCSH) [Arabidopsis Thaliana] (GB:P25855); similar to glycine
GmaAffx.92890.1.S1_s_at	8.149E-12	6.613E-09	-8.9	-0.2	-8.8	mitochondrial electron transport / ATP synthesis.cytochrome c reductase	ubiquinol-cytochrome C reductase iron-sulfur subunit, mitochondrial, putative / Rieske iron-sulfur protein, putative similar to ubiquinol-cytochrome C reductase iron-sulfur subunit, mitochondrial, putative / Rieske iron-sulfur protein, putative [Arabidop
GmaAffx.92890.1.S1_s_at	8.149E-12	6.613E-09	-8.9	-0.2	-8.8	PS.lightreaction.cytochrome b6/f	PETC (PHOTOSYNTHETIC ELECTRON TRANSFER C) Encodes the Rieske FeS center of cytochrome b6f complex. Gene is expressed in shoot but not in root. Mutant has reduced electron transport at saturating light intensities and Q-cycle activity is hypersensitive to
Gma.11172.1.S1_at	0.00003618	0.0002269	0.8	-0.4	1.2	protein.synthesis.misc ribososomal protein	40S ribosomal protein S17 (RPS17D) Identical to 40S ribosomal protein S17-2 (RPS17B) [Arabidopsis Thaliana] (GB:Q9SJ36;GB:Q94K44); Identical to 40S ribosomal protein S17-4 (RPS17D) [Arabidopsis Thaliana] (GB:Q9LZ17;GB:Q8LAE8); similar to 40S ribosomal pr
Gma.4208.2.S1_at	0.00002762	0.0001844	1.2	-0.4	1.6	protein.synthesis.misc ribososomal protein	RPS18C (S18 RIBOSOMAL PROTEIN); structural constituent of ribosome encodes a ribosomal protein S18C, a constituent of the small subunit of the ribosomal complex Identical to 40S ribosomal protein S18 (RPS18C) [Arabidopsis Thaliana] (GB:P34788;GB:Q94K22);
Gma.4208.2.S1_at	0.00002762	0.0001844	1.2	-0.4	1.6	protein.synthesis.mito/plastid ribosomal protein.plastid	30S ribosomal protein S13, chloroplast (CS13) Identical to 30S ribosomal protein S13, chloroplast precursor (CS13) (RPS13) [Arabidopsis Thaliana] (GB:P42732;GB:Q9LY97); similar to 30S ribosomal protein S13, chloroplast, putative [Arabidopsis thaliana] (T
Gma.2011.1.S1_s_at	0.0000152	0.0001171	-1.2	-1.5	0.3	redox.ascorbate and glutathione	ACYB-2 (Arabidopsis cytochrome b561 -2); carbon-monoxide oxygenase Encodes cytochrome b561. similar to ACYB-1 (Arabidopsis cytochrome b561 -1), carbon-monoxide oxygenase [Arabidopsis thaliana] (TAIR:AT5G38630.1); similar to cytochrome b561 [Citrullus lan
Gma.2139.2.S1_s_at	4.606E-09	3.812E-07	3.9	0.2	3.6	major CHO metabolism.degradation.sucrose.fructokinase	pfkB-type carbohydrate kinase family protein Identical to Probable fructokinase-4 (EC 2.7.1.4) [Arabidopsis Thaliana] (GB:Q9M1B9;GB:Q8LCW0); similar to pfkB-type carbohydrate kinase family protein [Arabidopsis thaliana] (TAIR:AT2G31390.1); similar to pu
Gma.2139.2.S1_s_at	4.606E-09	3.812E-07	3.9	0.2	3.6	minor CHO metabolism.others	pfkB-type carbohydrate kinase family protein similar to pfkB-type carbohydrate kinase family protein [Arabidopsis thaliana] (TAIR:AT1G06030.1); similar to Os01g0665400 [Oryza sativa (japonica cultivar-group)] (GB:NP_001043796.1); similar to Ribokinase [L
Gma.6163.1.S1_at	0.00006161	0.0003385	0.8	-0.5	1.4	protein.synthesis.misc ribososomal protein	60S ribosomal protein L28 (RPL28C) Identical to 60S ribosomal protein L28-2 (RPL28C) [Arabidopsis Thaliana] (GB:Q9M0E2); similar to 60S ribosomal protein L28 (RPL28A) [Arabidopsis thaliana] (TAIR:AT2G19730.3); similar to unknown [Solanum tuberosum] (GB:A
Gma.10261.1.S1_at	6.274E-07	0.00001141	1.3	0.3	1	not assigned.no ontology	similar to unknown protein [Arabidopsis thaliana] (TAIR:AT5G42050.1); similar to hypothetical protein [Citrus x paradisi] (GB:CAA04664.1); contains domain KELCH-RELATED PROTEINS (PTHR23230); contains domain no description (SM00767); contains domain SUBFAM
Gma.10695.1.S1_at	0.00004317	0.0002583	1.7	1.5	0.1	secondary metabolism.isoprenoids.mevalonate pathway.HMG-CoA synthase	BAP1 (hydroxymethylglutaryl-CoA synthase); acetyl-CoA C-acetyltransferase/ hydroxymethylglutaryl-CoA synthase Encodes a protein with hydroxymethylglutaryl-CoA synthase activity which was characterized by phenotypical complementation of the S. cerevisiae
GmaAffx.91543.1.S1_s_at	0.000002411	0.00002987	-1.8	-1	-0.8	stress.biotic	avirulence-responsive protein-related / avirulence induced gene (AIG) protein-related similar to unknown protein [Arabidopsis thaliana] (TAIR:AT2G24390.1); similar to Os06g0702700 [Oryza sativa (japonica cultivar-group)] (GB:NP_001058493.1); similar to h
Gma.4097.1.S1_at	0.000000945	0.00001537	2.8	-0.2	3	fermentation.ADH	ADH1 (ALCOHOL DEHYDROGENASE 1); alcohol dehydrogenase Catalyzes the reduction of acetaldehyde using NADH as reductant. Requires zinc for activity. Dimer. Anaerobic response polypeptide (ANP). Fermentation. The protein undergoes thiolation following treat
Gma.4097.1.S1_at	0.000000945	0.00001537	2.8	-0.2	3	misc.alcohol dehydrogenases	alcohol dehydrogenase, putative similar to alcohol dehydrogenase, putative [Arabidopsis thaliana] (TAIR:AT1G22440.1); similar to alcohol dehydrogenase, putative [Arabidopsis thaliana] (TAIR:AT4G22110.2); similar to alcohol dehydrogenase ADH [Lycopersicon
Gma.6470.1.S1_at	0.000003217	0.00003718	-1.5	-0.2	-1.3	not assigned.unknown	not assigned.unknown
Gma.5898.1.S1_at	0.000001358	0.00001995	0.9	-1.6	2.5	cell wall.precursor synthesis.UER	NRS/ER (NUCLEOTIDE-RHAMNOSE SYNTHASE/EPIMERASE-REDUCTASE) similar to RHM1/ROL1 (RHAMNOSE BIOSYNTHESIS1), UDP-glucose 4,6-dehydratase/ catalytic [Arabidopsis thaliana] (TAIR:AT1G78570.1); similar to dTDP-D-glucose 4,6-dehydratase-like [Oryza sativa (japo
GmaAffx.5376.1.S1_s_at	0.000004881	0.00005053	-2.2	0	-2.2	cell.cycle	ATCYP59/CYP59 (CYCLOPHILIN 59); RNA binding / nucleic acid binding / peptidyl-prolyl cis-trans isomerase Encodes a cyclophilin, member of a family modular proteins consisting of a peptidyl-prolyl cis? trans isomerase (PPIase) domain, followed by an RNA r
GmaAffx.5376.1.S1_s_at	0.000004881	0.00005053	-2.2	0	-2.2	cell.cycle.peptidylprolyl isomerase	peptidyl-prolyl cis-trans isomerase cyclophilin-type family protein similar to peptidyl-prolyl cis-trans isomerase cyclophilin-type family protein [Arabidopsis thaliana] (TAIR:AT5G67530.1); similar to Peptidyl-prolyl cis-trans isomerase-like 3 (PPIase) (
GmaAffx.5376.1.S1_s_at	0.000004881	0.00005053	-2.2	0	-2.2	DNA.synthesis/chromatin structure	PRLI-interacting factor, putative similar to unknown protein [Arabidopsis thaliana] (TAIR:AT3G15390.1); similar to Os01g0225100 [Oryza sativa (japonica cultivar-group)] (GB:NP_001042457.1); similar to UBA-like; HSC20, C-terminal oligomerisation [Medicago
GmaAffx.5376.1.S1_s_at	0.000004881	0.00005053	-2.2	0	-2.2	protein assembly and cofactor ligation	FK506-binding protein 1 (FKBP13) Identical to FKBP-type peptidyl-prolyl cis-trans isomerase 3, chloroplast precursor (EC 5.2.1.8) (PPIase) (Rotamase) (AtFKBP13) (FK506-binding protein 1) (FKBP13) [Arabidopsis Thaliana] (GB:Q9SCY2;GB:Q8M8T4); similar to i
GmaAffx.5376.1.S1_s_at	0.000004881	0.00005053	-2.2	0	-2.2	protein.folding	immunophilin / FKBP-type peptidyl-prolyl cis-trans isomerase family protein Identical to Probable FKBP-type peptidyl-prolyl cis-trans isomerase 1, chloroplast precursor (EC 5.2.1.8) (PPIase) (Rotamase) [Arabidopsis Thaliana] (GB:Q9LM71); similar to immun
GmaAffx.5376.1.S1_s_at	0.000004881	0.00005053	-2.2	0	-2.2	RNA.RNA binding	ATGRP7 (COLD, CIRCADIAN RHYTHM, AND RNA BINDING 2); RNA binding / double-stranded DNA binding / single-stranded DNA binding Encodes a small glycine-rich RNA binding protein that is part of a negative-feedback loop through which AtGRP7 regulates the circa
Gma.3438.1.S1_at	1.513E-09	1.816E-07	-5.7	-0.1	-5.6	protein.folding	trigger factor type chaperone family protein similar to Os06g0308000 [Oryza sativa (japonica cultivar-group)] (GB:NP_001057472.1); similar to unnamed protein product [Ostreococcus tauri] (GB:CAL52285.1); contains InterPro domain Bacterial trigger factor
Gma.10899.1.S1_at	4.368E-09	0.000000369	-6.6	0	-6.6	not assigned.no ontology	SOUL heme-binding family protein similar to SOUL heme-binding family protein [Arabidopsis thaliana] (TAIR:AT1G78450.1); similar to Os01g0210500 [Oryza sativa (japonica cultivar-group)] (GB:NP_001042368.1); similar to Os01g0235300 [Oryza sativa (japonica
Gma.13129.1.S1_at	9.037E-09	5.964E-07	-3.9	0.1	-4.1	protein assembly and cofactor ligation	rubredoxin family protein similar to rubredoxin family protein [Arabidopsis thaliana] (TAIR:AT5G51010.1); similar to Os08g0162600 [Oryza sativa (japonica cultivar-group)] (GB:NP_001061060.1); similar to PREDICTED P0577B11.138 gene product [Oryza sativa (
Gma.3733.1.S1_at	1.338E-08	7.705E-07	-3.4	0.2	-3.6	protein assembly and cofactor ligation	HCF164 (High chlorophyll fluorescence 164); thiol-disulfide exchange intermediate Encodes thioredoxin-like protein with disulfide reductase activity that is involved in the biogenesis of the plastid cytochrome b6f complex. Protein is located in the thyla
Gma.3733.1.S1_at	1.338E-08	7.705E-07	-3.4	0.2	-3.6	redox.thioredoxin	ATHX (THIOREDOXIN X); thiol-disulfide exchange intermediate encodes a prokaryotic thioredoxin Identical to Thioredoxin X, chloroplast precursor (ATHX) [Arabidopsis Thaliana] (GB:Q8LD49;GB:Q9SEU5;GB:Q9SX49); similar to ATY1 (Arabidopsis thioredoxin y1), t
Gma.13099.1.S1_at	4.558E-10	7.853E-08	-4.2	-0.3	-4	protein.postranslational modification	TTN5 (TITAN 5); GTP binding Encodes a member of ARF-like GTPase family. A thaliana has 21 members, in two subfamilies, ARF and ARF-like (ARL) GTPases. Mutant has abnormal mitosis and cell cycle control during seed development. Identical to Probable ADP-r
Gma.13099.1.S1_at	4.558E-10	7.853E-08	-4.2	-0.3	-4	protein.synthesis.misc ribososomal protein	60S ribosomal protein L9 (RPL90D) Identical to 60S ribosomal protein L9-2 (RPL9D) [Arabidopsis Thaliana] (GB:Q9SZX9); similar to 60S ribosomal protein L9 (RPL90B) [Arabidopsis thaliana] (TAIR:AT1G33120.1); similar to 60S ribosomal protein L9 (RPL90A/C) [
Gma.13099.1.S1_at	4.558E-10	7.853E-08	-4.2	-0.3	-4	protein.synthesis.mito/plastid ribosomal protein.plastid	EMB2394 (EMBRYO DEFECTIVE 2394); structural constituent of ribosome Identical to 50S ribosomal protein L6, chloroplast precursor (RPL6) [Arabidopsis Thaliana] (GB:O23049); similar to ribosomal protein L6 family protein [Arabidopsis thaliana] (TAIR:AT2G1
Gma.4512.2.S1_at	0.000002458	0.00003033	-3.9	-1.5	-2.4	redox.glutaredoxins	glutaredoxin family protein Identical to Monothiol glutaredoxin-S9 (AtGrxS9) (GRXS9) [Arabidopsis Thaliana] (GB:O04341); similar to glutaredoxin family protein [Arabidopsis thaliana] (TAIR:AT1G06830.1); similar to glutaredoxin 1 [Plantago major] (GB:CAH
Gma.11200.1.S1_at	0.00005848	0.0003246	-1.3	-0.4	-0.9	cell wall.precursor synthesis	mannose 6-phosphate reductase (NADPH-dependent), putative similar to mannose 6-phosphate reductase (NADPH-dependent), putative [Arabidopsis thaliana] (TAIR:AT2G21250.1); similar to Aldo/keto reductase [Medicago truncatula] (GB:ABE79940.1); contains Inter
Gma.11200.1.S1_at	0.00005848	0.0003246	-1.3	-0.4	-0.9	minor CHO metabolism.others	aldo/keto reductase family protein similar to aldo/keto reductase family protein [Arabidopsis thaliana] (TAIR:AT2G37790.1); similar to aldose reductase [Di (GB:CAC32834.1); contains InterPro domain Aldo/keto reductase; (InterPro:IPR001395)
Gma.11200.1.S1_at	0.00005848	0.0003246	-1.3	-0.4	-0.9	secondary metabolism.flavonoids.chalcones	aldo/keto reductase, putative similar to aldo/keto reductase, putative [Arabidopsis thaliana] (TAIR:AT1G59960.1); similar to reductase 1 [Hydrangea macrophylla] (GB:AAR89809.1); contains InterPro domain Aldo/keto reductase; (InterPro:IPR001395)
Gma.4214.1.S1_at	0.00002001	0.0001441	0.8	-1.1	1.9	cell wall.degradation.mannan-xylose-arabinose-fucose	BGAL9 (BETA GALACTOSIDASE 9); beta-galactosidase putative beta-galactosidase similar to BGAL1 (BETA GALACTOSIDASE 1), beta-galactosidase [Arabidopsis thaliana] (TAIR:AT3G13750.1); similar to BGAL8 (beta-glactosidase 8), beta-galactosidase [Arabidopsis tha
Gma.4214.1.S1_at	0.00002001	0.0001441	0.8	-1.1	1.9	cell.cycle	CAK1AT (CDK-ACTIVATING KINASE 1AT); kinase/ protein serine/threonine kinase Encodes a CDK-activating kinase that regulates root initial cell differentiation. Phosphorylates CDKD2 and CDKD3, but not CDKD1. Controls CDK activities and basal transcription.
Gma.4214.1.S1_at	0.00002001	0.0001441	0.8	-1.1	1.9	cell.division	AT;CDCKD;3/CAK2AT/CDKD1;3 (CYCLIN-DEPENDENT KINASE D1;3); kinase/ protein kinase similar to AT,CDKD,1/CAK3AT/CDKD1,1 (CYCLIN-DEPENDENT KINASE D1,1), kinase [Arabidopsis thaliana] (TAIR:AT1G73690.1); similar to CDK-activating kinase [Medicago sativa subsp
Gma.4214.1.S1_at	0.00002001	0.0001441	0.8	-1.1	1.9	cell.organisation	CAK1AT (CDK-ACTIVATING KINASE 1AT); kinase/ protein serine/threonine kinase Encodes a CDK-activating kinase that regulates root initial cell differentiation. Phosphorylates CDKD2 and CDKD3, but not CDKD1. Controls CDK activities and basal transcription.
Gma.4214.1.S1_at	0.00002001	0.0001441	0.8	-1.1	1.9	development.unspecified	IRE (INCOMPLETE ROOT HAIR ELONGATION); kinase Encodes a protein with a serine/threonine kinase domain. There are two other closely related members in Arabidopsis. Knock-out mutation results in incomplete root hair elongation. Expression is found all orga
Gma.4214.1.S1_at	0.00002001	0.0001441	0.8	-1.1	1.9	glycolysis.PEPCK	PPCK2 (PHOSPHOENOLPYRUVATE CARBOXYLASE KINASE 2); kinase Encodes a second Arabidopsis phosphoenolpyruvate carboxylase kinase gene product with a different expression pattern from PPCK1. Expression of the gene is upregulated by exposure of the plant to lig
Gma.4214.1.S1_at	0.00002001	0.0001441	0.8	-1.1	1.9	hormone metabolism.auxin.induced-regulated-responsive-activated	WAG1; kinase The WAG1 and its homolog, WAG2 each encodes a protein-serine/threonine kinase that are nearly 70% identical to PsPK3 protein. All three together with CsPK3 belong to PsPK3-type kinases. At the N-terminus, all four possess a serine/threonine-r
Gma.4214.1.S1_at	0.00002001	0.0001441	0.8	-1.1	1.9	hormone metabolism.brassinosteroid.signal transduction.BRI	BRL3 (BRI1-LIKE 3); protein binding / protein kinase Similar to BRI, brassinosteroid receptor protein. Identical to Serine/threonine-protein kinase BRI1-like 3 precursor (EC 2.7.11.1) (BRASSINOSTEROID INSENSITIVE 1-like protein 3) (BRL3) [Arabidopsis Thal
Gma.4214.1.S1_at	0.00002001	0.0001441	0.8	-1.1	1.9	hormone metabolism.brassinosteroid.signal transduction.other	BAK1 (BRI1-ASSOCIATED RECEPTOR KINASE); kinase Leu-rich receptor Serine/threonine protein kinase. Component of BR signaling that interacts with BRI1 in vitro and in vivo to form a heterodimer. Brassinolide-dependent association of BRI1 and BAK1 in vivo.
Gma.4214.1.S1_at	0.00002001	0.0001441	0.8	-1.1	1.9	lipid metabolism.lipid degradation.lysophospholipases.glycerophosphodiester phosphodiesterase	protein kinase family protein / glycerophosphoryl diester phosphodiesterase family protein similar to glycerophosphoryl diester phosphodiesterase family protein [Arabidopsis thaliana] (TAIR:AT5G55480.1); similar to glycerophosphoryl diester phosphodieste
Gma.4214.1.S1_at	0.00002001	0.0001441	0.8	-1.1	1.9	misc.gluco-, galacto- and mannosidases	BGAL9 (BETA GALACTOSIDASE 9); beta-galactosidase putative beta-galactosidase similar to BGAL1 (BETA GALACTOSIDASE 1), beta-galactosidase [Arabidopsis thaliana] (TAIR:AT3G13750.1); similar to BGAL8 (beta-glactosidase 8), beta-galactosidase [Arabidopsis tha
Gma.4214.1.S1_at	0.00002001	0.0001441	0.8	-1.1	1.9	misc.myrosinases-lectin-jacalin	lectin protein kinase family protein similar to lectin protein kinase, putative [Arabidopsis thaliana] (TAIR:AT4G04960.1); similar to putative receptor kinase Lecrk [Oryza sativa (japonica cultivar-group)] (GB:BAC84737.1); similar to putative receptor-li
Gma.4214.1.S1_at	0.00002001	0.0001441	0.8	-1.1	1.9	protein.postranslational modification	CIPK9 (CBL-INTERACTING PROTEIN KINASE 9); kinase Encodes a CBL-interacting protein kinase with similarity to SOS2 similar to CIPK23 (CBL-INTERACTING PROTEIN KINASE 23), kinase [Arabidopsis thaliana] (TAIR:AT1G30270.2); similar to CBL-interacting protein k
Gma.4214.1.S1_at	0.00002001	0.0001441	0.8	-1.1	1.9	protein.postranslational modification.kinase.receptor like cytoplasmatic kinase III	protein kinase, putative similar to protein kinase, putative [Arabidopsis thaliana] (TAIR:AT3G57730.1); similar to OSJNba0093F12.22 [Oryza sativa (japonica cultivar-group)] (GB:CAE03948.3); similar to wall-associated kinase 1 [Triticum aestivum] (GB:AAY3
Gma.4214.1.S1_at	0.00002001	0.0001441	0.8	-1.1	1.9	protein.postranslational modification.kinase.receptor like cytoplasmatic kinase IV	CRCK3 (calmodulin-binding receptor-like cytoplasmic kinase 3); kinase high overall homology to CRCK1 similar to CRCK1 (CALMODULIN-BINDING RECEPTOR-LIKE CYTOPLASMIC KINASE 1), kinase [Arabidopsis thaliana] (TAIR:AT5G58940.1); similar to Protein kinase [Med
Gma.4214.1.S1_at	0.00002001	0.0001441	0.8	-1.1	1.9	protein.postranslational modification.kinase.receptor like cytoplasmatic kinase IX	protein kinase family protein similar to protein kinase family protein [Arabidopsis thaliana] (TAIR:AT4G25160.1); similar to protein kinase family protein [Arabidopsis thaliana] (TAIR:AT5G61560.1); similar to protein kinase family protein [Arabidopsis th
Gma.4214.1.S1_at	0.00002001	0.0001441	0.8	-1.1	1.9	protein.postranslational modification.kinase.receptor like cytoplasmatic kinase V	protein kinase family protein similar to protein kinase family protein [Arabidopsis thaliana] (TAIR:AT2G42960.1); similar to protein kinase family protein [Musa acuminata] (GB:ABF69953.1); similar to putative kinase [Oryza sativa (japonica cultivar-group
Gma.4214.1.S1_at	0.00002001	0.0001441	0.8	-1.1	1.9	protein.postranslational modification.kinase.receptor like cytoplasmatic kinase VII	protein kinase, putative similar to protein kinase, putative [Arabidopsis thaliana] (TAIR:AT3G09830.2); similar to Os02g0819600 [Oryza sativa (japonica cultivar-group)] (GB:NP_001048536.1); similar to protein serine/threonine kinase [Lophopyrum elongatum
Gma.4214.1.S1_at	0.00002001	0.0001441	0.8	-1.1	1.9	protein.postranslational modification.kinase.receptor like cytoplasmatic kinase VIII	protein kinase, putative similar to kinase [Arabidopsis thaliana] (TAIR:AT3G59350.3); similar to protein kinase 2 [Nicotiana tabacum] (GB:CAE55204.1); contains InterPro domain Protein kinase-like; (InterPro:IPR011009); contains InterPro domain Protein ki
Gma.4214.1.S1_at	0.00002001	0.0001441	0.8	-1.1	1.9	protein.postranslational modification.kinase.receptor like cytoplasmatic kinase X	protein kinase family protein similar to protein kinase family protein [Arabidopsis thaliana] (TAIR:AT5G51770.1); similar to Os03g0251700 [Oryza sativa (japonica cultivar-group)] (GB:NP_001049573.1); similar to Protein kinase domain containing protein, e
Gma.4214.1.S1_at	0.00002001	0.0001441	0.8	-1.1	1.9	protein.synthesis.misc ribososomal protein	ATPK19/ATPK2 (ARABIDOPSIS THALIANA SERINE/THREONINE PROTEIN KINASE 19, ARABIDOPSIS THALIANA SERINE/THREONINE PROTEIN KINASE 2); kinase Encodes a ribosomal-protein S6 kinase. Gene expression is induced by cold and salt (NaCl). Activation of AtS6k is regul
Gma.4214.1.S1_at	0.00002001	0.0001441	0.8	-1.1	1.9	PS.lightreaction.state transition	protein kinase family protein similar to protein kinase family protein [Arabidopsis thaliana] (TAIR:AT1G01540.2); similar to Protein kinase [Medicago truncatula] (GB:ABE93550.1); contains InterPro domain Protein kinase-like; (InterPro:IPR011009); contain
Gma.4214.1.S1_at	0.00002001	0.0001441	0.8	-1.1	1.9	RNA.regulation of transcription.WRKY domain transcription factor family	protein kinase family protein, similar to mitogen-activated protein kinase (Arabidopsis thaliana) GI:1255448; contains Pfam profiles PF02671: Paired amphipathic helix repeat, PF03106: WRKY DNA-binding domain, PF00560: Leucine Rich Repeat, PF00069: Protein
Gma.4214.1.S1_at	0.00002001	0.0001441	0.8	-1.1	1.9	signalling.calcium	ATCDPK1; calcium- and calmodulin-dependent protein kinase/ kinase/ protein kinase encodes a calcium-dependent protein kinase whose gene expression is induced by dehydration and high salt. Kinase activity could not be detected in vitro. similar to CPK7 (CA
Gma.4214.1.S1_at	0.00002001	0.0001441	0.8	-1.1	1.9	signalling.in sugar and nutrient physiology	AKIN11 (Arabidopsis SNF1 kinase homolog 11, SNF1-RELATED PROTEIN KINASE 1.2); protein kinase encodes a SNF1-related protein kinase that physically interacts with SCF subunit SKP1/ASK1 and 20S proteosome subunit PAD1. It has also been shown to interact wi
Gma.4214.1.S1_at	0.00002001	0.0001441	0.8	-1.1	1.9	signalling.light	PHOT1 (phototropin 1); kinase Blue-light photoreceptor. Contains a light activated serine-threonine kinase domain and LOV1 and LOV2 repeats. Mutants are defective in blue-light response. Mediates blue light-induced growth enhancements. PHOT1 and PHOT2 med
Gma.4214.1.S1_at	0.00002001	0.0001441	0.8	-1.1	1.9	signalling.MAP kinases	ATMPK6 (MAP KINASE 6); MAP kinase/ kinase Encodes a MAP kinase induced by pathogens, ethylene biosynthesis, oxidative stress and osmotic stress. Identical to Mitogen-activated protein kinase 6 (EC 2.7.11.24) (MAP kinase 6) (AtMPK6) (MPK6) [Arabidopsis Th
Gma.4214.1.S1_at	0.00002001	0.0001441	0.8	-1.1	1.9	signalling.receptor kinases.Catharanthus roseus-like RLK1	protein kinase family protein similar to protein kinase family protein [Arabidopsis thaliana] (TAIR:AT5G54380.1); similar to protein kinase, putative [Arabidopsis thaliana] (TAIR:AT5G59700.1); similar to protein kinase, putative [Arabidopsis thaliana] (T
Gma.4214.1.S1_at	0.00002001	0.0001441	0.8	-1.1	1.9	signalling.receptor kinases.C-Lectin	protein kinase family protein / C-type lectin domain-containing protein similar to leucine-rich repeat family protein / protein kinase family protein [Arabidopsis thaliana] (TAIR:AT5G49760.1); similar to Os01g0104000 [Oryza sativa (japonica cultivar-grou
Gma.4214.1.S1_at	0.00002001	0.0001441	0.8	-1.1	1.9	signalling.receptor kinases.crinkly like	protein kinase family protein similar to protein kinase family protein [Arabidopsis thaliana] (TAIR:AT2G39180.1); similar to Os03g0637800 [Oryza sativa (japonica cultivar-group)] (GB:NP_001050726.1); similar to Putative receptor protein kinase CRINKLY4 p
Gma.4214.1.S1_at	0.00002001	0.0001441	0.8	-1.1	1.9	signalling.receptor kinases.DUF 26	protein kinase family protein similar to protein kinase family protein [Arabidopsis thaliana] (TAIR:AT4G11530.1); similar to CRK11 (CYSTEINE-RICH RLK11), kinase [Arabidopsis thaliana] (TAIR:AT4G23190.1); similar to receptor-like protein kinase homolog RK
[truncated: 13,930 more rows]
