# Supplementary material for: Transcript profiling of common bean (Phaseolus vulgaris L.) using the GeneChip® Soybean Genome Array: optimizing analysis by masking biased probes
Source: BMC Plant Biol. 2010 May 7;10:85. doi: 10.1186/1471-2229-10-85 (PMC3017814; doi:10.1186/1471-2229-10-85)
Supplement: Additional file 4 — Primers used for qRT-PCR validation. A table listing primers used for qRT-PCR validation of 20 randomly selected genes and the 13 purine-ureide pathway genes. [file 1471-2229-10-85-S4.XLS]

## Sheet: Additional data file 4
Probe_Set_ID	Primer_ID	Primer_Sequence	Probe_Set_Selection
GmaAffx.90973.1.S1_at	Pv_F4	TGGAACAGTGAAACATGCCG	randomly selected
	Pv_R4	TCGTGGGAAGGGAATCACAT
Gma.7303.1.S1_at	Pv_F6	GACTTTGTGGCTGGTGGCAT	randomly selected
	Pv_R6	AGCCTCGCTTCATCATCCC
GmaAffx.84638.1.S1_at	Pv_F12	AGCATGAACCACTCGTCGCT	randomly selected
	Pv_R12	GGTCTTCGTGCGCTCACTTT
Gma.1890.1.S1_at	Pv_F13	CCGGGTTACTTTCCCTCCAT	randomly selected
	Pv_R13	AGCAGAACCTCCAAGAGCCA
Gma.9075.1.A1_at	Pv_F17	TGCTGCCATCAACGACCTTA	randomly selected
	Pv_R17	TCAGCTCACCCAGTCCACAA
Gma.18098.1.S1_at	Pv_F21	GCAGAGGCTCTCTGCTTGCT	randomly selected
	Pv_R21	AGGCTGAAAGGCAAGTCAACA
GmaAffx.89177.1.S1_s_at	Pv_F22	ACTGCTAGAGCGATGGGTGG	randomly selected
	Pv_R22	TGAAGCTGGGACAAAGAGGG
GmaAffx.70975.1.S1_at	Pv_F23	TTTAAGAAATGGAGAGCCGCA	randomly selected
	Pv_R23	CGAAGGCGACCACCTATGTT
GmaAffx.90500.1.S1_at	Pv_F28	GTGGACACACTTTTTGCAGGG	randomly selected
	Pv_R28	GAATCTCGAGGATGGAGCGA
GmaAffx.84626.1.S1_at	Pv_F30	AACCCATCTCCAATGTGGGA	randomly selected
	Pv_R30	GGCACCTGATGCCATAAACC
Gma.5648.1.S1_at	Pv_F32	TCAAATCGGTTCGTTTCGGT	randomly selected
	Pv_R32	ACCAAGGAGCGTCGTTGAGT
GmaAffx.74298.1.S1_at	Pv_F35	CTTGCCACAGATTTGGGTCC	randomly selected
	Pv_R35	GGCGATCACTCTTCCAGCAT
GmaAffx.58494.1.S1_at	Pv_F36	GAGGTGGGTGAGGAGCACAC	randomly selected
	Pv_R36	CCCACACAAAAACGACACGA
Gma.11072.1.S1_at	Pv_F38	AAAGAATGGCGAAAACGACG	randomly selected
	Pv_R38	CTTCGATTTCTTCGCCTGGA
GmaAffx.39576.1.S1_at	Pv_F39	TGTTCCAGGGAGAGGCAGAG	randomly selected
	Pv_R39	CTTCCCGCAAAGGTGAGAAA
Gma.16659.2.S1_at	Pv_F40	TTTTTGTTGGCTTTGCTCGTC	randomly selected
	Pv_R40	CCAAGGCCAGAGGAGTCTCA
GmaAffx.91463.1.S1_at	Pv_F42	TACGCAAGTTGCATCGCTTC	randomly selected
	Pv_R42	TGCATCCACACCAGACAAGG
Gma.18060.1.S1_at	Pv_F43	AAGGTGCAACCTTGTCTGGC	randomly selected
	Pv_R43	CATCGAGCTTCTTCCGCAAT
Gma.6288.1.S1_at	Pv_F46	CAACAAAGACCTTGGCTGGG	randomly selected
	Pv_R46	TGGTAAAGAGCCGCAAGAGC
GmaAffx.2651.1.S1_at	Pv_F49	TTGATTCGCCGAGAAAGAGG	randomly selected
	Pv_R49	TGATAGCCCCGGTCTTGAAA
Gma.47.1.S1_at	PRAT_F1	CTGAGAGTCCCGTCGAATGC	Purine-ureides pathway
	PRAT_R1	CCAGCTTTTGCAGCGTAACC
Gma.8431.1.S1_at	GARS_F1	GCCATGACACTGGAAGAGGC	Purine-ureides pathway
	GARS_R1	GACACGACAACCTGCAGAACC
Gma.16.1.S1_s_at	GART_F2	CCAGTGGAATTGATCCGAGC	Purine-ureides pathway
	GART_R2	TGCCATAGAATCCCTTGCCT
Gma.12152.1.S1_at	FGAR_F1	GGTGGGTACCTGGTCCTCAA	Purine-ureides pathway
	FGAR_R1	TCAAACCGCCCTGACTTGTT
Gma.5959.1.S1_at	AIRS_F1	AGCCTCGTTGTACGCAGTCC	Purine-ureides pathway
	AIRS_R1	CCTTGACTAGCTTCCGCGAC
Gma.7887.1.S1_at	AIRC_F1	GGATTGCTGGCAGTGAGGAT	Purine-ureides pathway
	AIRC_R1	CCTTTGCTCAAGACGCCTTC
Gma.4693.1.S1_at	SAICARS_F1	TTGGGAAGGCAAATGATGGT	Purine-ureides pathway
	SAICARS_R1	CGCTCCAGGTAAGAATTGGC
GmaAffx.86903.1.S1_at	ASAL_F1	GAGCAGCTGTTGAATTGGCC	Purine-ureides pathway
	ASAL_R1	TCGGGAAAACTGCTTCAATCA
GmaAffx.89959.1.S1_at	AICART_F1	GATGCTGATGCAGCTTGGAA	Purine-ureides pathway
	AICART_R1	TCACGAGATGCTACCCCACA
Gma.1685.1.S1_at	IMPDH_F1	GGAGTGGAGCAGCACAGGTT	Purine-ureides pathway
	IMPDH_R1	CCGCTTATGATTTGGGATGG
Gma.5292.1.S1_a_at	APRT_F1	CCAAGCCATCAGAGTCGTCC	Purine-ureides pathway
	APRT_R1	CGACCGTGTCTTTAAACGCC
GmaAffx.92905.1.S1_s_at	ADK_F1	AACCGAACCTTGAAACGCAG	Purine-ureides pathway
	ADK_R1	GGCGTTGTTGTTTTCTCCGT
GmaAffx.93267.1.S1_s_at	Uricase_F1	TTTACCAACGGACGAGCCTC	Purine-ureides pathway
	Uricase_R1	GGGATGAGCACCACACATAGC
GmaAffx.87486.1.S1_at	Allantoinase_F1	AATTCACACACGGCCCAGTT	Purine-ureides pathway
	Allantoinase_R1	CAATGCGTTTGCTGGATATCC
